# Supplementary material for: Decoding MnO2 redox chemistry from mechanistic ambiguity to design principles for aqueous Zn-ion batteries
Source: Nat Commun. 2026 Jun 11;17:7433. doi: 10.1038/s41467-026-74350-z (PMC13408579; doi:10.1038/s41467-026-74350-z)
Supplement: Supplementary file 3 — Supplementary Data 1–14 [file 41467_2026_74350_MOESM3_ESM.zip]

Archive with 15 entries (14 files):
- Supplementary Data/
- Supplementary Data/Supplementary Data 1.vasp
- Supplementary Data/Supplementary Data 10.vasp
- Supplementary Data/Supplementary Data 11.vasp
- Supplementary Data/Supplementary Data 12.vasp
- Supplementary Data/Supplementary Data 13.vasp
- Supplementary Data/Supplementary Data 14.vasp
- Supplementary Data/Supplementary Data 2.vasp
- Supplementary Data/Supplementary Data 3.vasp
- Supplementary Data/Supplementary Data 4.vasp
- Supplementary Data/Supplementary Data 5.vasp
- Supplementary Data/Supplementary Data 6.vasp
- Supplementary Data/Supplementary Data 7.vasp
- Supplementary Data/Supplementary Data 8.vasp
- Supplementary Data/Supplementary Data 9.vasp
