# Supplementary material for: Decoding MnO2 redox chemistry from mechanistic ambiguity to design principles for aqueous Zn-ion batteries
Source: Nat Commun. 2026 Jun 11;17:7433. doi: 10.1038/s41467-026-74350-z (PMC13408579; doi:10.1038/s41467-026-74350-z)
Supplement: Supplementary file 3 — Supplementary Data 1–14 [file 41467_2026_74350_MOESM3_ESM.zip › Supplementary Data/Supplementary Data 1.vasp]

Mn  O Mn  O Mn  O Mn  O Mn  O 
1.0
       13.9999313354         0.0000000000         0.0000000000
        0.0000007781         5.8431367874         0.0000000000
        0.0000000000         0.0000000000        54.3270835876
   Mn    O
   48   96
Selective Dynamics
Cartesian
1.27286415	2.921568394	27.2731401	T	T	T
1.272863761	0		27.2731401	T	T	T
5.727124826	2.921568394	27.05393215	T	T	T
5.72712402	0		27.05393215	T	T	T
10.39034328	2.921568394	24.93639643	T	T	T
10.39034373	0		24.93639643	T	T	T
10.60956952	2.921568394	29.39068392	T	T	T
10.60956997	0		29.39068392	T	T	T
8.272820862	1.460784197	27.27314982	T	T	T
8.272820416	4.382352939	27.27314982	T	T	T
-1.272843122	1.460784197	27.05394511	T	T	T
-1.272842733	4.382352939	27.05394511	T	T	T
3.390393691	1.460784197	24.93641424	T	T	T
3.390393872	4.382352939	24.93641424	T	T	T
3.609589889	1.460784371	29.39067097	T	T	T
3.609590278	4.382352939	29.39067097	T	T	T
8.272833573	2.921568394	34.27310619	F	F	F
8.272833184	0		34.27310619	F	F	F
-1.272837921	2.921568394	34.05389339	F	F	F
-1.27283831	0		34.05389339	F	F	F
3.390382203	2.921568394	31.93635928	F	F	F
3.390381814	0		31.93635928	F	F	F
3.609607608	2.921568394	36.39064678	F	F	F
3.609607218	0		36.39064678	F	F	F
1.272857802	1.460784197	34.27311267	F	F	F
1.272858191	4.382352939	34.27311267	F	F	F
5.727125466	1.460784197	34.05390958	F	F	F
5.727125438	4.382352939	34.05390958	F	F	F
10.39036311	1.460784197	31.93637871	F	F	F
10.39036267	4.382352939	31.93637871	F	F	F
10.60955931	1.460784371	36.39063706	F	F	F
10.6095597	4.382352939	36.39063706	F	F	F
1.27287093	2.921568394	41.27306905	T	T	T
1.272870541	0		41.27306905	T	T	T
5.727131502	2.921568394	41.05385948	T	T	T
5.727130695	0		41.05385948	T	T	T
10.39034996	2.921568394	38.93632538	T	T	T
10.3903504	0		38.93632538	T	T	T
10.60957703	2.921568394	43.39061287	T	T	T
10.60957664	0		43.39061287	T	T	T
8.272827537	1.460784197	41.27307876	T	T	T
8.272827092	4.382352939	41.27307876	T	T	T
-1.272836447	1.460784197	41.05387243	T	T	T
-1.272836058	4.382352939	41.05387243	T	T	T
3.390400575	1.460784197	38.93634157	T	T	T
3.390400964	4.382352939	38.93634157	T	T	T
3.609596565	1.460784371	43.39059992	T	T	T
3.609596954	4.382352939	43.39059992	T	T	T
-0.336372037	0		26.18077728	T	T	T
-0.336371648	2.921568394	26.18077728	T	T	T
7.336343935	2.921568394	28.14631602	T	T	T
7.336343546	0		28.14631602	T	T	T
4.482757488	2.921568394	30.32714618	T	T	T
4.482757099	0		30.32714618	T	T	T
2.517225647	2.921568394	23.99993741	T	T	T
2.517225258	0		23.99993741	T	T	T
6.663606759	1.460784197	26.18076918	T	T	T
6.663607148	4.382352939	26.18076918	T	T	T
0.336388034	1.460783849	28.14630631	T	T	T
0.336388397	4.382352242	28.14630631	T	T	T
11.48273089	1.460784197	30.32715589	T	T	T
11.48273128	4.382352939	30.32715589	T	T	T
9.517182358	1.46078411	23.99992769	T	T	T
9.517182747	4.382352939	23.99992769	T	T	T
11.95864502	2.921568394	28.01795266	T	T	T
11.95864463	0		28.01795266	T	T	T
9.041267786	2.921568394	26.30913579	T	T	T
9.041266562	0		26.30913579	T	T	T
2.645582219	2.921568394	28.62222642	T	T	T
2.645581621	0		28.62222642	T	T	T
4.354403211	2.921568394	25.70485717	T	T	T
4.354402405	0		25.70485717	T	T	T
4.95868416	1.460784371	28.01794294	T	T	T
4.958684132	4.382352939	28.01794294	T	T	T
2.041301924	1.460784371	26.30913417	T	T	T
2.041302104	4.382352939	26.30913417	T	T	T
9.645549987	1.460784371	28.62223289	F	F	F
9.645550376	4.382352939	28.62223289	F	F	F
11.35436243	1.460784371	25.70485069	F	F	F
11.35436282	4.382352939	25.70485069	F	F	F
6.663596969	0		33.18074013	F	F	F
6.663597775	2.921568394	33.18074013	F	F	F
0.336381788	2.921568394	35.14627888	F	F	F
0.336381399	0		35.14627888	F	F	F
11.48272691	2.921568394	37.32710904	F	F	F
11.48272569	0		37.32710904	F	F	F
9.517193401	2.921568394	30.99990026	F	F	F
9.517193846	0		30.99990026	F	F	F
-0.336355988	1.460784197	33.18073366	F	F	F
-0.336355599	4.382352939	33.18073366	F	F	F
7.336357092	1.460783849	35.14626916	F	F	F
7.336357481	4.382352242	35.14626916	F	F	F
4.482768976	1.460784197	37.32711875	F	F	F
4.482769365	4.382352939	37.32711875	F	F	F
2.517220237	1.46078411	30.99989055	F	F	F
2.517220834	4.382352939	30.99989055	F	F	F
4.958682269	2.921568394	35.01791228	F	F	F
4.95868188	0		35.01791228	F	F	F
2.041305247	2.921568394	33.30910026	F	F	F
2.041304858	0		33.30910026	F	F	F
9.64555185	2.921568394	35.62218927	F	F	F
9.645551461	0		35.62218927	F	F	F
11.3543718	2.921568394	32.70482326	F	F	F
11.35437141	0		32.70482326	F	F	F
11.95865233	1.460784371	35.0179058	F	F	F
11.95865272	4.382352939	35.0179058	F	F	F
9.041270929	1.460784371	33.30909702	F	F	F
9.041271318	4.382352939	33.30909702	F	F	F
2.645587657	1.460784371	35.62219575	F	F	F
2.645588255	4.382352939	35.62219575	F	F	F
4.354399679	1.460784371	32.70481355	F	F	F
4.354400068	4.382352939	32.70481355	F	F	F
-0.336365361	0		40.18070299	F	F	F
-0.336364972	2.921568394	40.18070299	F	F	F
7.336350611	2.921568394	42.14624497	F	F	F
7.336350222	0		42.14624497	F	F	F
4.482764164	2.921568394	44.32707189	T	T	T
4.482763775	0		44.32707189	T	T	T
2.517232322	2.921568394	37.99986636	T	T	T
2.517232142	0		37.99986636	T	T	T
6.663613435	1.460784197	40.18069327	T	T	T
6.663613824	4.382352939	40.18069327	T	T	T
0.336394762	1.460783849	42.14623202	T	T	T
0.336395151	4.382352242	42.14623202	T	T	T
11.48273757	1.460784197	44.32708484	T	T	T
11.48273795	4.382352939	44.32708484	T	T	T
9.517189034	1.46078411	37.99985664	T	T	T
9.517189423	4.382352939	37.99985664	T	T	T
11.95865169	2.921568394	42.01787837	T	T	T
11.9586513	0		42.01787837	T	T	T
9.041274461	2.921568394	40.30906312	T	T	T
9.041273238	0		40.30906312	T	T	T
2.645588895	2.921568394	42.62214889	T	T	T
2.645588297	0		42.62214889	T	T	T
4.354409887	2.921568394	39.70478288	T	T	T
4.35440908	0		39.70478288	T	T	T
4.958690836	1.460784371	42.01787189	T	T	T
4.958690808	4.382352939	42.01787189	T	T	T
2.041308599	1.460784371	40.30906312	T	T	T
2.04130878	4.382352939	40.30906312	T	T	T
9.645556663	1.460784371	42.62216184	T	T	T
9.645557052	4.382352939	42.62216184	T	T	T
11.3543691	1.460784371	39.70477964	T	T	T
11.35436949	4.382352939	39.70477964	T	T	T
