# Supplementary material for: Decoding MnO2 redox chemistry from mechanistic ambiguity to design principles for aqueous Zn-ion batteries
Source: Nat Commun. 2026 Jun 11;17:7433. doi: 10.1038/s41467-026-74350-z (PMC13408579; doi:10.1038/s41467-026-74350-z)
Supplement: Supplementary file 3 — Supplementary Data 1–14 [file 41467_2026_74350_MOESM3_ESM.zip › Supplementary Data/Supplementary Data 10.vasp]

110_stoichiometric_MnO2_12H             
   1.00000000000000     
    13.9999313353999995    0.0000000000000000    0.0000000000000000
     0.0000007781000000    5.8431367873999998    0.0000000000000000
     0.0000000000000000    0.0000000000000000   40.0000000000000000
   Mn   O    H 
    48    96    24
Selective dynamics
Direct
  0.1219385358523423  0.5000000000513438  0.6916519479009133   T   T   T
  0.1219385358559163  0.0000000000000000  0.6916519479009133   T   T   T
  0.4275207768010044  0.5000000000513438  0.6727302034544246   T   T   T
  0.4275207470187194  0.0000000000000000  0.6727302034544246   T   T   T
  0.7358691345087580  0.5000000000513438  0.6172345418330204   T   T   T
  0.7358691944411975  0.0000000000000000  0.6172345418330204   T   T   T
  0.8337725348469699  0.5000000000513438  0.7504878920640132   T   T   T
  0.8337725347791131  0.0000000000000000  0.7504878920640132   T   T   T
  0.6219378951224197  0.2500000000256719  0.6916522459009167   T   T   T
  0.6219378354756895  0.7500000596340684  0.6916522459009167   T   T   T
  0.9275205977161969  0.2500000000256719  0.6727305609544240   T   T   T
  0.9275205977840537  0.7500000596340684  0.6727305609544240   T   T   T
  0.2358703266021082  0.2500000000256719  0.6172348995830171   T   T   T
  0.2358703265985342  0.7500000596340684  0.6172348995830171   T   T   T
  0.3337715215723566  0.2500000298041982  0.7504875940640170   T   T   T
  0.3337715215687826  0.7500000596340684  0.7504875940640170   T   T   T
  0.5909195542289183  0.5000000000513438  0.4988276659999968   F   F   F
  0.5909195542324852  0.0000000000000000  0.4988276659999968   F   F   F
  0.9090825316241720  0.5000000000513438  0.4933473467499994   F   F   F
  0.9090825322706024  0.0000000000000000  0.4933473467499994   F   F   F
  0.2421713173247610  0.5000000000513438  0.4404089749999969   F   F   F
  0.2421713173283280  0.0000000000000000  0.4404089749999969   F   F   F
  0.2578303516262821  0.5000000000513438  0.5517661572500003   F   F   F
  0.2578303515584253  0.0000000000000000  0.5517661572500003   F   F   F
  0.0909188464558000  0.2500000000256719  0.4988278149999985   F   F   F
  0.0909188464522259  0.7500000596340684  0.4988278149999985   F   F   F
  0.4090823829252273  0.2500000000256719  0.4933477342500012   F   F   F
  0.4090823531357941  0.7500000596340684  0.4933477342500012   F   F   F
  0.7421724197462396  0.2500000000256719  0.4404094814999979   F   F   F
  0.7421723605280874  0.7500000596340684  0.4404094814999979   F   F   F
  0.7578293679661030  0.2500000298041982  0.5517659187500001   F   F   F
  0.7578293680339527  0.7500000596340684  0.5517659187500001   F   F   F
  0.0891927212624591  0.5000000000513438  0.3239910411431064   T   T   T
  0.0891927212660331  0.0000000000000000  0.3239910411431064   T   T   T
  0.4070439433462524  0.5000000000513438  0.3169781854623789   T   T   T
  0.4070439135639602 -0.0000000000000000  0.3169781854623789   T   T   T
  0.7393893788559500  0.5000000000513438  0.2640059134307292   T   T   T
  0.7393894387883895 -0.0000000000000000  0.2640059134307292   T   T   T
  0.7578978079927351  0.5000000000513438  0.3763150542043032   T   T   T
  0.7578978672108871  0.0000000000000000  0.3763150542043032   T   T   T
  0.5891921177469992  0.2500000000256719  0.3239912796431066   T   T   T
  0.5891920581716998  0.7500000596340684  0.3239912796431066   T   T   T
  0.9070437940473037  0.2500000000256719  0.3169784837123725   T   T   T
  0.9070437941151535  0.7500000596340684  0.3169784837123725   T   T   T
  0.2393905263776508  0.2500000000256719  0.2640063606807315   T   T   T
  0.2393905114454318  0.7500000596340684  0.2640063606807315   T   T   T
  0.2578968242896957  0.2500000298041982  0.3763147264543018   T   T   T
  0.2578968242861217  0.7500000596340684  0.3763147264543018   T   T   T
  0.0138995946221847 -0.0000000000000000  0.6511175948831086   T   T   T
  0.0138995946900415  0.5000000000513438  0.6511175948831086   T   T   T
  0.5484363110017717  0.5000000000513438  0.7126543769844623   T   T   T
  0.5484363110053457  0.0000000000000000  0.7126543769844623   T   T   T
  0.4170374786558440  0.5000000000513438  0.7568598504131075   T   T   T
  0.4170374786594180  0.0000000000000000  0.7568598504131075   T   T   T
  0.5139005182106435  0.2500000000256719  0.6511173563831084   T   T   T
  0.5139005182070624  0.7500000596340684  0.6511173563831084   T   T   T
  0.0484370075926948  0.2499999404686193  0.7126540194844629   T   T   T
  0.0484370075891207  0.7499999403488218  0.7126540194844629   T   T   T
  0.9170380153602637  0.2500000000256719  0.7568601484131038   T   T   T
  0.9170380154281206  0.7500000596340684  0.7568601484131038   T   T   T
  0.8523962163286840  0.5000000000513438  0.6994573070589287   T   T   T
  0.8523962162608272  0.0000000000000000  0.6994573070589287   T   T   T
  0.6877135365701954  0.5000000000513438  0.6697890128041206   T   T   T
  0.6877134769306203 -0.0000000000000000  0.6697890128041206   T   T   T
  0.2353408822003544  0.5000000000513438  0.7437889421493549   T   T   T
  0.2353408672752834 -0.0000000000000000  0.7437889421493549   T   T   T
  0.3272984476163553  0.5000000000513438  0.6322036399668112   T   T   T
  0.3272984178340702 -0.0000000000000000  0.6322036399668112   T   T   T
  0.3523965736322189  0.2500000298041982  0.6994571280589246   T   T   T
  0.3523965438427857  0.7500000596340684  0.6994571280589246   T   T   T
  0.1877135216576231  0.2500000298041982  0.6697890128041206   T   T   T
  0.1877135067968350  0.7500000596340684  0.6697890128041206   T   T   T
  0.7353410311885822  0.2500000298041982  0.7437892401493511   T   T   T
  0.7353410312564390  0.7500000596340684  0.7437892401493511   T   T   T
  0.8272980303875220  0.2500000298041982  0.6322035804668080   T   T   T
  0.8272980304553789  0.7500000596340684  0.6322035804668080   T   T   T
  0.3201985060894543  0.5000000000513438  0.4001786409999966   F   F   F
  0.3201985060930213  0.0000000000000000  0.4001786409999966   F   F   F
  0.8201990724368713  0.2500000000256719  0.4001789092500019   F   F   F
  0.8201990725047281  0.7500000596340684  0.4001789092500019   F   F   F
  0.4759735465380857  0.0000000000000000  0.4715185164999980   F   F   F
  0.4759735763203707  0.5000000000513438  0.4715185164999980   F   F   F
  0.0240273606270804  0.5000000000513438  0.5206569432500032   F   F   F
  0.0240273606306474  0.0000000000000000  0.5206569432500032   F   F   F
  0.8201987742550543  0.5000000000513438  0.5751777292500009   F   F   F
  0.8201987149011885  0.0000000000000000  0.5751777292500009   F   F   F
  0.6798028350242689  0.5000000000513438  0.4169974922499975   F   F   F
  0.6798028945995611  0.0000000000000000  0.4169974922499975   F   F   F
  0.9759744407406856  0.2500000000256719  0.4715183377499983   F   F   F
  0.9759744408085353  0.7500000596340684  0.4715183377499983   F   F   F
  0.5240280628323148  0.2499999404686193  0.5206567050000004   F   F   F
  0.5240280628287408  0.7499999403488218  0.5206567050000004   F   F   F
  0.3201993405596184  0.2500000000256719  0.5751779674999966   F   F   F
  0.3201993405560444  0.7500000596340684  0.5751779674999966   F   F   F
  0.1798023134663538  0.2499999851364052  0.4169972540000018   F   F   F
  0.1798023283199939  0.7500000596340684  0.4169972540000018   F   F   F
  0.3541933000350923  0.5000000000513438  0.5174478292500027   F   F   F
  0.3541933000386592  0.0000000000000000  0.5174478292500027   F   F   F
  0.1458082049865794  0.5000000000513438  0.4747275114999994   F   F   F
  0.1458082049901464  0.0000000000000000  0.4747275114999994   F   F   F
  0.6889713406351063  0.5000000000513438  0.5325547457499979   F   F   F
  0.6889713406386804  0.0000000000000000  0.5325547457499979   F   F   F
  0.8110305071453823  0.5000000000513438  0.4596205949999970   F   F   F
  0.8110305070775254  0.0000000000000000  0.4596205949999970   F   F   F
  0.8541936277384821  0.2500000298041982  0.5174476505000030   F   F   F
  0.8541936278063389  0.7500000596340684  0.5174476505000030   F   F   F
  0.6458082199027189  0.2500000298041982  0.4747274220000008   F   F   F
  0.6458082198991448  0.7500000596340684  0.4747274220000008   F   F   F
  0.1889714598660461  0.2500000298041982  0.5325548650000016   F   F   F
  0.1889714747911171  0.7500000596340684  0.5325548650000016   F   F   F
  0.3110300600878304  0.2500000298041982  0.4596203267499988   F   F   F
  0.3110300600842564  0.7500000596340684  0.4596203267499988   F   F   F
  0.1798031627901580  0.5000000000513438  0.5919966697500030   F   F   F
  0.1798031777223770  0.0000000000000000  0.5919966697500030   F   F   F
  0.6798025369888805  0.2499999851364052  0.5919964312500028   F   F   F
  0.6798025369852994  0.7500000596340684  0.5919964312500028   F   F   F
  0.9757561823798850 -0.0000000000000000  0.2959619265262627   T   T   T
  0.9757561824477419  0.5000000000513438  0.2959619265262627   T   T   T
  0.5223061275972117  0.5000000000513438  0.3451645864204112   T   T   T
  0.5223061276007787 -0.0000000000000000  0.3451645864204112   T   T   T
  0.1921716467834506  0.5000000000513438  0.2399057190695927   T   T   T
  0.1921716467870175  0.0000000000000000  0.2399057190695927   T   T   T
  0.4757571362542053  0.2500000000256719  0.2959617477762630   T   T   T
  0.4757571362506313  0.7500000596340684  0.2959617477762630   T   T   T
  0.0223068298310173  0.2499999404686193  0.3451643479204110   T   T   T
  0.0223068278988598  0.7499999403488218  0.3451643479204110   T   T   T
  0.6921710358393798  0.2499999851364052  0.2399054806445903   T   T   T
  0.6921710358358057  0.7500000596340684  0.2399054806445903   T   T   T
  0.8518508807139771  0.5000000000513438  0.3410581950071147   T   T   T
  0.8518508806461202 -0.0000000000000000  0.3410581950071147   T   T   T
  0.6455324592445960  0.5000000000513438  0.3003955061699787   T   T   T
  0.6455323996050210 -0.0000000000000000  0.3003955061699787   T   T   T
  0.1878864097576435  0.5000000000513438  0.3582661393343716   T   T   T
  0.1878863948325726  0.0000000000000000  0.3582661393343716   T   T   T
  0.3161050499485720  0.5000000000513438  0.2813223446271871   T   T   T
  0.3161050200948489  0.0000000000000000  0.2813223446271871   T   T   T
  0.3518512680890872  0.2500000298041982  0.3410579565071145   T   T   T
  0.3518512382996541  0.7500000596340684  0.3410579565071145   T   T   T
  0.1455324741178827  0.2500000298041982  0.3003954466699826   T   T   T
  0.1455324591856637  0.7500000596340684  0.3003954466699826   T   T   T
  0.6878865587458715  0.2500000298041982  0.3582662883343661   T   T   T
  0.6878865587423045  0.7500000596340684  0.3582662883343661   T   T   T
  0.8161046325768774  0.2500000298041982  0.2813221658771803   T   T   T
  0.8161046326447342  0.7500000596340684  0.2813221658771803   T   T   T
  0.1938761540059797  0.5000000000513438  0.7634382050291414   T   T   T
  0.1938761540095537  0.0000000000000000  0.7634382050291414   T   T   T
  0.5010285858996784  0.5000000000513438  0.7330502901593999   T   T   T
  0.5010285561173933  0.0000000000000000  0.7330502901593999   T   T   T
  0.8038684613726913  0.5000000000513438  0.7888781074891448   T   T   T
  0.8038684613048345  0.0000000000000000  0.7888781074891448   T   T   T
  0.6938755132760576  0.2500000000256719  0.7634385030291376   T   T   T
  0.6938754536293273  0.7500000596340684  0.7634385030291376   T   T   T
  0.0010284068148708  0.2500000000256719  0.7330506476593993   T   T   T
  0.0010284068827276  0.7500000596340684  0.7330506476593993   T   T   T
  0.3038674480980779  0.2500000298041982  0.7888778094891485   T   T   T
  0.3038674480945039  0.7500000596340684  0.7888778094891485   T   T   T
  0.0393158743197083  0.5000000000513438  0.6284282119590380   T   T   T
  0.0393158743232823  0.0000000000000000  0.6284282119590380   T   T   T
  0.3672898372560153  0.5000000000513438  0.6118288581374662   T   T   T
  0.3672898074737302  0.0000000000000000  0.6118288581374662   T   T   T
  0.7866478550390564  0.5000000000513438  0.6886381686562515   T   T   T
  0.7866478549711996 -0.0000000000000000  0.6886381686562515   T   T   T
  0.5393152335897855  0.2500000000256719  0.6284285099590413   T   T   T
  0.5393151739430553  0.7500000596340684  0.6284285099590413   T   T   T
  0.8672896581712082  0.2500000000256719  0.6118292156374656   T   T   T
  0.8672896582390650  0.7500000596340684  0.6118292156374656   T   T   T
  0.2866468417644432  0.2500000298041982  0.6886378706562482   T   T   T
  0.2866468417608692  0.7500000596340684  0.6886378706562482   T   T   T
 
  0.00000000E+00  0.00000000E+00  0.00000000E+00
  0.00000000E+00  0.00000000E+00  0.00000000E+00
  0.00000000E+00  0.00000000E+00  0.00000000E+00
  0.00000000E+00  0.00000000E+00  0.00000000E+00
  0.00000000E+00  0.00000000E+00  0.00000000E+00
  0.00000000E+00  0.00000000E+00  0.00000000E+00
  0.00000000E+00  0.00000000E+00  0.00000000E+00
  0.00000000E+00  0.00000000E+00  0.00000000E+00
  0.00000000E+00  0.00000000E+00  0.00000000E+00
  0.00000000E+00  0.00000000E+00  0.00000000E+00
  0.00000000E+00  0.00000000E+00  0.00000000E+00
  0.00000000E+00  0.00000000E+00  0.00000000E+00
  0.00000000E+00  0.00000000E+00  0.00000000E+00
  0.00000000E+00  0.00000000E+00  0.00000000E+00
  0.00000000E+00  0.00000000E+00  0.00000000E+00
  0.00000000E+00  0.00000000E+00  0.00000000E+00
  0.00000000E+00  0.00000000E+00  0.00000000E+00
  0.00000000E+00  0.00000000E+00  0.00000000E+00
  0.00000000E+00  0.00000000E+00  0.00000000E+00
  0.00000000E+00  0.00000000E+00  0.00000000E+00
  0.00000000E+00  0.00000000E+00  0.00000000E+00
  0.00000000E+00  0.00000000E+00  0.00000000E+00
  0.00000000E+00  0.00000000E+00  0.00000000E+00
  0.00000000E+00  0.00000000E+00  0.00000000E+00
  0.00000000E+00  0.00000000E+00  0.00000000E+00
  0.00000000E+00  0.00000000E+00  0.00000000E+00
  0.00000000E+00  0.00000000E+00  0.00000000E+00
  0.00000000E+00  0.00000000E+00  0.00000000E+00
  0.00000000E+00  0.00000000E+00  0.00000000E+00
  0.00000000E+00  0.00000000E+00  0.00000000E+00
  0.00000000E+00  0.00000000E+00  0.00000000E+00
  0.00000000E+00  0.00000000E+00  0.00000000E+00
  0.00000000E+00  0.00000000E+00  0.00000000E+00
  0.00000000E+00  0.00000000E+00  0.00000000E+00
  0.00000000E+00  0.00000000E+00  0.00000000E+00
  0.00000000E+00  0.00000000E+00  0.00000000E+00
  0.00000000E+00  0.00000000E+00  0.00000000E+00
  0.00000000E+00  0.00000000E+00  0.00000000E+00
  0.00000000E+00  0.00000000E+00  0.00000000E+00
  0.00000000E+00  0.00000000E+00  0.00000000E+00
  0.00000000E+00  0.00000000E+00  0.00000000E+00
  0.00000000E+00  0.00000000E+00  0.00000000E+00
  0.00000000E+00  0.00000000E+00  0.00000000E+00
  0.00000000E+00  0.00000000E+00  0.00000000E+00
  0.00000000E+00  0.00000000E+00  0.00000000E+00
  0.00000000E+00  0.00000000E+00  0.00000000E+00
  0.00000000E+00  0.00000000E+00  0.00000000E+00
  0.00000000E+00  0.00000000E+00  0.00000000E+00
  0.00000000E+00  0.00000000E+00  0.00000000E+00
  0.00000000E+00  0.00000000E+00  0.00000000E+00
  0.00000000E+00  0.00000000E+00  0.00000000E+00
  0.00000000E+00  0.00000000E+00  0.00000000E+00
  0.00000000E+00  0.00000000E+00  0.00000000E+00
  0.00000000E+00  0.00000000E+00  0.00000000E+00
  0.00000000E+00  0.00000000E+00  0.00000000E+00
  0.00000000E+00  0.00000000E+00  0.00000000E+00
  0.00000000E+00  0.00000000E+00  0.00000000E+00
  0.00000000E+00  0.00000000E+00  0.00000000E+00
  0.00000000E+00  0.00000000E+00  0.00000000E+00
  0.00000000E+00  0.00000000E+00  0.00000000E+00
  0.00000000E+00  0.00000000E+00  0.00000000E+00
  0.00000000E+00  0.00000000E+00  0.00000000E+00
  0.00000000E+00  0.00000000E+00  0.00000000E+00
  0.00000000E+00  0.00000000E+00  0.00000000E+00
  0.00000000E+00  0.00000000E+00  0.00000000E+00
  0.00000000E+00  0.00000000E+00  0.00000000E+00
  0.00000000E+00  0.00000000E+00  0.00000000E+00
  0.00000000E+00  0.00000000E+00  0.00000000E+00
  0.00000000E+00  0.00000000E+00  0.00000000E+00
  0.00000000E+00  0.00000000E+00  0.00000000E+00
  0.00000000E+00  0.00000000E+00  0.00000000E+00
  0.00000000E+00  0.00000000E+00  0.00000000E+00
  0.00000000E+00  0.00000000E+00  0.00000000E+00
  0.00000000E+00  0.00000000E+00  0.00000000E+00
  0.00000000E+00  0.00000000E+00  0.00000000E+00
  0.00000000E+00  0.00000000E+00  0.00000000E+00
  0.00000000E+00  0.00000000E+00  0.00000000E+00
  0.00000000E+00  0.00000000E+00  0.00000000E+00
  0.00000000E+00  0.00000000E+00  0.00000000E+00
  0.00000000E+00  0.00000000E+00  0.00000000E+00
  0.00000000E+00  0.00000000E+00  0.00000000E+00
  0.00000000E+00  0.00000000E+00  0.00000000E+00
  0.00000000E+00  0.00000000E+00  0.00000000E+00
  0.00000000E+00  0.00000000E+00  0.00000000E+00
  0.00000000E+00  0.00000000E+00  0.00000000E+00
  0.00000000E+00  0.00000000E+00  0.00000000E+00
  0.00000000E+00  0.00000000E+00  0.00000000E+00
  0.00000000E+00  0.00000000E+00  0.00000000E+00
  0.00000000E+00  0.00000000E+00  0.00000000E+00
  0.00000000E+00  0.00000000E+00  0.00000000E+00
  0.00000000E+00  0.00000000E+00  0.00000000E+00
  0.00000000E+00  0.00000000E+00  0.00000000E+00
  0.00000000E+00  0.00000000E+00  0.00000000E+00
  0.00000000E+00  0.00000000E+00  0.00000000E+00
  0.00000000E+00  0.00000000E+00  0.00000000E+00
  0.00000000E+00  0.00000000E+00  0.00000000E+00
  0.00000000E+00  0.00000000E+00  0.00000000E+00
  0.00000000E+00  0.00000000E+00  0.00000000E+00
  0.00000000E+00  0.00000000E+00  0.00000000E+00
  0.00000000E+00  0.00000000E+00  0.00000000E+00
  0.00000000E+00  0.00000000E+00  0.00000000E+00
  0.00000000E+00  0.00000000E+00  0.00000000E+00
  0.00000000E+00  0.00000000E+00  0.00000000E+00
  0.00000000E+00  0.00000000E+00  0.00000000E+00
  0.00000000E+00  0.00000000E+00  0.00000000E+00
  0.00000000E+00  0.00000000E+00  0.00000000E+00
  0.00000000E+00  0.00000000E+00  0.00000000E+00
  0.00000000E+00  0.00000000E+00  0.00000000E+00
  0.00000000E+00  0.00000000E+00  0.00000000E+00
  0.00000000E+00  0.00000000E+00  0.00000000E+00
  0.00000000E+00  0.00000000E+00  0.00000000E+00
  0.00000000E+00  0.00000000E+00  0.00000000E+00
  0.00000000E+00  0.00000000E+00  0.00000000E+00
  0.00000000E+00  0.00000000E+00  0.00000000E+00
  0.00000000E+00  0.00000000E+00  0.00000000E+00
  0.00000000E+00  0.00000000E+00  0.00000000E+00
  0.00000000E+00  0.00000000E+00  0.00000000E+00
  0.00000000E+00  0.00000000E+00  0.00000000E+00
  0.00000000E+00  0.00000000E+00  0.00000000E+00
  0.00000000E+00  0.00000000E+00  0.00000000E+00
  0.00000000E+00  0.00000000E+00  0.00000000E+00
  0.00000000E+00  0.00000000E+00  0.00000000E+00
  0.00000000E+00  0.00000000E+00  0.00000000E+00
  0.00000000E+00  0.00000000E+00  0.00000000E+00
  0.00000000E+00  0.00000000E+00  0.00000000E+00
  0.00000000E+00  0.00000000E+00  0.00000000E+00
  0.00000000E+00  0.00000000E+00  0.00000000E+00
  0.00000000E+00  0.00000000E+00  0.00000000E+00
  0.00000000E+00  0.00000000E+00  0.00000000E+00
  0.00000000E+00  0.00000000E+00  0.00000000E+00
  0.00000000E+00  0.00000000E+00  0.00000000E+00
  0.00000000E+00  0.00000000E+00  0.00000000E+00
  0.00000000E+00  0.00000000E+00  0.00000000E+00
  0.00000000E+00  0.00000000E+00  0.00000000E+00
  0.00000000E+00  0.00000000E+00  0.00000000E+00
  0.00000000E+00  0.00000000E+00  0.00000000E+00
  0.00000000E+00  0.00000000E+00  0.00000000E+00
  0.00000000E+00  0.00000000E+00  0.00000000E+00
  0.00000000E+00  0.00000000E+00  0.00000000E+00
  0.00000000E+00  0.00000000E+00  0.00000000E+00
  0.00000000E+00  0.00000000E+00  0.00000000E+00
  0.00000000E+00  0.00000000E+00  0.00000000E+00
  0.00000000E+00  0.00000000E+00  0.00000000E+00
  0.00000000E+00  0.00000000E+00  0.00000000E+00
  0.00000000E+00  0.00000000E+00  0.00000000E+00
  0.00000000E+00  0.00000000E+00  0.00000000E+00
  0.00000000E+00  0.00000000E+00  0.00000000E+00
  0.00000000E+00  0.00000000E+00  0.00000000E+00
  0.00000000E+00  0.00000000E+00  0.00000000E+00
  0.00000000E+00  0.00000000E+00  0.00000000E+00
  0.00000000E+00  0.00000000E+00  0.00000000E+00
  0.00000000E+00  0.00000000E+00  0.00000000E+00
  0.00000000E+00  0.00000000E+00  0.00000000E+00
  0.00000000E+00  0.00000000E+00  0.00000000E+00
  0.00000000E+00  0.00000000E+00  0.00000000E+00
  0.00000000E+00  0.00000000E+00  0.00000000E+00
  0.00000000E+00  0.00000000E+00  0.00000000E+00
  0.00000000E+00  0.00000000E+00  0.00000000E+00
  0.00000000E+00  0.00000000E+00  0.00000000E+00
  0.00000000E+00  0.00000000E+00  0.00000000E+00
  0.00000000E+00  0.00000000E+00  0.00000000E+00
  0.00000000E+00  0.00000000E+00  0.00000000E+00
  0.00000000E+00  0.00000000E+00  0.00000000E+00
  0.00000000E+00  0.00000000E+00  0.00000000E+00
  0.00000000E+00  0.00000000E+00  0.00000000E+00
  0.00000000E+00  0.00000000E+00  0.00000000E+00
  0.00000000E+00  0.00000000E+00  0.00000000E+00
  0.00000000E+00  0.00000000E+00  0.00000000E+00
