# Supplementary material for: Decoding MnO2 redox chemistry from mechanistic ambiguity to design principles for aqueous Zn-ion batteries
Source: Nat Commun. 2026 Jun 11;17:7433. doi: 10.1038/s41467-026-74350-z (PMC13408579; doi:10.1038/s41467-026-74350-z)
Supplement: Supplementary file 3 — Supplementary Data 1–14 [file 41467_2026_74350_MOESM3_ESM.zip › Supplementary Data/Supplementary Data 11.vasp]

110_stoichiometric_MnO2_12H             
   1.00000000000000     
    13.9999313353999995    0.0000000000000000    0.0000000000000000
     0.0000007781000000    5.8431367873999998    0.0000000000000000
     0.0000000000000000    0.0000000000000000   40.0000000000000000
   Mn   O    H 
    48    96    12
Selective dynamics
Direct
  0.0962357220299239  0.5000000000513438  0.6808471237790313   T   T   T
  0.0962357220334980  0.0000000000000000  0.6808471237790313   T   T   T
  0.4053677796771851  0.5000000000513438  0.6685138106186912   T   T   T
  0.4053677498949000 -0.0000000000000000  0.6685138106186912   T   T   T
  0.7412521010805692  0.5000000000513438  0.6165029524614100   T   T   T
  0.7412521610130086 -0.0000000000000000  0.6165029524614100   T   T   T
  0.7871803212510997  0.5000000000513438  0.7364276369252138   T   T   T
  0.7871803211832429  0.0000000000000000  0.7364276369252138   T   T   T
  0.5962350813000015  0.2500000000256719  0.6808474217790347   T   T   T
  0.5962350216532712  0.7500000596340684  0.6808474217790347   T   T   T
  0.9053676005923776  0.2500000000256719  0.6685141681186906   T   T   T
  0.9053676006602345  0.7500000596340684  0.6685141681186906   T   T   T
  0.2412532931739193  0.2500000000256719  0.6165033102114067   T   T   T
  0.2412532931703453  0.7500000596340684  0.6165033102114067   T   T   T
  0.2871793079764871  0.2500000298041982  0.7364273389252176   T   T   T
  0.2871793079729130  0.7500000596340684  0.7364273389252176   T   T   T
  0.5909195542289183  0.5000000000513438  0.4988276659999968   F   F   F
  0.5909195542324852  0.0000000000000000  0.4988276659999968   F   F   F
  0.9090825316241720  0.5000000000513438  0.4933473467499994   F   F   F
  0.9090825322706024  0.0000000000000000  0.4933473467499994   F   F   F
  0.2421713173247610  0.5000000000513438  0.4404089749999969   F   F   F
  0.2421713173283280  0.0000000000000000  0.4404089749999969   F   F   F
  0.2578303516262821  0.5000000000513438  0.5517661572500003   F   F   F
  0.2578303515584253  0.0000000000000000  0.5517661572500003   F   F   F
  0.0909188464558000  0.2500000000256719  0.4988278149999985   F   F   F
  0.0909188464522259  0.7500000596340684  0.4988278149999985   F   F   F
  0.4090823829252273  0.2500000000256719  0.4933477342500012   F   F   F
  0.4090823531357941  0.7500000596340684  0.4933477342500012   F   F   F
  0.7421724197462396  0.2500000000256719  0.4404094814999979   F   F   F
  0.7421723605280874  0.7500000596340684  0.4404094814999979   F   F   F
  0.7578293679661030  0.2500000298041982  0.5517659187500001   F   F   F
  0.7578293680339527  0.7500000596340684  0.5517659187500001   F   F   F
  0.0891574962247858  0.5000000000513438  0.3243689447092138   T   T   T
  0.0891574962283599  0.0000000000000000  0.3243689447092138   T   T   T
  0.4070462176640178  0.5000000000513438  0.3175642714429330   T   T   T
  0.4070461878817256  0.0000000000000000  0.3175642714429330   T   T   T
  0.7395798076017285  0.5000000000513438  0.2643470341556408   T   T   T
  0.7395798675341679 -0.0000000000000000  0.2643470341556408   T   T   T
  0.7576684889087559  0.5000000000513438  0.3767123259329495   T   T   T
  0.7576685481269081 -0.0000000000000000  0.3767123259329495   T   T   T
  0.5891568927093189  0.2500000000256719  0.3243691832092140   T   T   T
  0.5891568331340196  0.7500000596340684  0.3243691832092140   T   T   T
  0.9070460683650694  0.2500000000256719  0.3175645696929266   T   T   T
  0.9070460684329191  0.7500000596340684  0.3175645696929266   T   T   T
  0.2395809551234294  0.2500000000256719  0.2643474814056431   T   T   T
  0.2395809401912103  0.7500000596340684  0.2643474814056431   T   T   T
  0.2576675052057169  0.2500000298041982  0.3767119981829481   T   T   T
  0.2576675052021429  0.7500000596340684  0.3767119981829481   T   T   T
  0.9789574952748694 -0.0000000000000000  0.6506660555797269   T   T   T
  0.9789574953427262  0.5000000000513438  0.6506660555797269   T   T   T
  0.5108069909839229  0.5000000000513438  0.7044559152225175   T   T   T
  0.5108069909874969 -0.0000000000000000  0.7044559152225175   T   T   T
  0.3861209997273463  0.5000000000513438  0.7596365991212651   T   T   T
  0.3861209997309203  0.0000000000000000  0.7596365991212651   T   T   T
  0.4789584188633285  0.2500000000256719  0.6506658170797267   T   T   T
  0.4789584188597473  0.7500000596340684  0.6506658170797267   T   T   T
  0.0108076875748466  0.2499999404686193  0.7044555577225181   T   T   T
  0.0108076875712726  0.7499999403488218  0.7044555577225181   T   T   T
  0.8861215364317659  0.2500000000256719  0.7596368971212614   T   T   T
  0.8861215364996228  0.7500000596340684  0.7596368971212614   T   T   T
  0.8445760583073535  0.5000000000513438  0.6910917472565785   T   T   T
  0.8445760582394967 -0.0000000000000000  0.6910917472565785   T   T   T
  0.6554682759047523  0.5000000000513438  0.6578175767837637   T   T   T
  0.6554682162651773 -0.0000000000000000  0.6578175767837637   T   T   T
  0.1789882469063784  0.5000000000513438  0.7292548891640181   T   T   T
  0.1789882319813074 -0.0000000000000000  0.7292548891640181   T   T   T
  0.3160197411805470  0.5000000000513438  0.6332380592007920   T   T   T
  0.3160197113982620  0.0000000000000000  0.6332380592007920   T   T   T
  0.3445764156108880  0.2500000298041982  0.6910915682565744   T   T   T
  0.3445763858214548  0.7500000596340684  0.6910915682565744   T   T   T
  0.1554682609921798  0.2500000298041982  0.6578175767837637   T   T   T
  0.1554682461313917  0.7500000596340684  0.6578175767837637   T   T   T
  0.6789883958946064  0.2500000298041982  0.7292551871640144   T   T   T
  0.6789883959624632  0.7500000596340684  0.7292551871640144   T   T   T
  0.8160193239517142  0.2500000298041982  0.6332379997007889   T   T   T
  0.8160193240195710  0.7500000596340684  0.6332379997007889   T   T   T
  0.3201985060894543  0.5000000000513438  0.4001786409999966   F   F   F
  0.3201985060930213  0.0000000000000000  0.4001786409999966   F   F   F
  0.8201990724368713  0.2500000000256719  0.4001789092500019   F   F   F
  0.8201990725047281  0.7500000596340684  0.4001789092500019   F   F   F
  0.4759735465380857  0.0000000000000000  0.4715185164999980   F   F   F
  0.4759735763203707  0.5000000000513438  0.4715185164999980   F   F   F
  0.0240273606270804  0.5000000000513438  0.5206569432500032   F   F   F
  0.0240273606306474  0.0000000000000000  0.5206569432500032   F   F   F
  0.8201987742550543  0.5000000000513438  0.5751777292500009   F   F   F
  0.8201987149011885  0.0000000000000000  0.5751777292500009   F   F   F
  0.6798028350242689  0.5000000000513438  0.4169974922499975   F   F   F
  0.6798028945995611  0.0000000000000000  0.4169974922499975   F   F   F
  0.9759744407406856  0.2500000000256719  0.4715183377499983   F   F   F
  0.9759744408085353  0.7500000596340684  0.4715183377499983   F   F   F
  0.5240280628323148  0.2499999404686193  0.5206567050000004   F   F   F
  0.5240280628287408  0.7499999403488218  0.5206567050000004   F   F   F
  0.3201993405596184  0.2500000000256719  0.5751779674999966   F   F   F
  0.3201993405560444  0.7500000596340684  0.5751779674999966   F   F   F
  0.1798023134663538  0.2499999851364052  0.4169972540000018   F   F   F
  0.1798023283199939  0.7500000596340684  0.4169972540000018   F   F   F
  0.3541933000350923  0.5000000000513438  0.5174478292500027   F   F   F
  0.3541933000386592  0.0000000000000000  0.5174478292500027   F   F   F
  0.1458082049865794  0.5000000000513438  0.4747275114999994   F   F   F
  0.1458082049901464  0.0000000000000000  0.4747275114999994   F   F   F
  0.6889713406351063  0.5000000000513438  0.5325547457499979   F   F   F
  0.6889713406386804  0.0000000000000000  0.5325547457499979   F   F   F
  0.8110305071453823  0.5000000000513438  0.4596205949999970   F   F   F
  0.8110305070775254  0.0000000000000000  0.4596205949999970   F   F   F
  0.8541936277384821  0.2500000298041982  0.5174476505000030   F   F   F
  0.8541936278063389  0.7500000596340684  0.5174476505000030   F   F   F
  0.6458082199027189  0.2500000298041982  0.4747274220000008   F   F   F
  0.6458082198991448  0.7500000596340684  0.4747274220000008   F   F   F
  0.1889714598660461  0.2500000298041982  0.5325548650000016   F   F   F
  0.1889714747911171  0.7500000596340684  0.5325548650000016   F   F   F
  0.3110300600878304  0.2500000298041982  0.4596203267499988   F   F   F
  0.3110300600842564  0.7500000596340684  0.4596203267499988   F   F   F
  0.1798031627901580  0.5000000000513438  0.5919966697500030   F   F   F
  0.1798031777223770  0.0000000000000000  0.5919966697500030   F   F   F
  0.6798025369888805  0.2499999851364052  0.5919964312500028   F   F   F
  0.6798025369852994  0.7500000596340684  0.5919964312500028   F   F   F
  0.9754426975132091 -0.0000000000000000  0.2963444767643040   T   T   T
  0.9754426975810659  0.5000000000513438  0.2963444767643040   T   T   T
  0.5224499641056326  0.5000000000513438  0.3454912986865323   T   T   T
  0.5224499641091995 -0.0000000000000000  0.3454912986865323   T   T   T
  0.1927588025195135  0.5000000000513438  0.2401558235980375   T   T   T
  0.1927588025230804  0.0000000000000000  0.2401558235980375   T   T   T
  0.4754436513875291  0.2500000000256719  0.2963442980143043   T   T   T
  0.4754436513839551  0.7500000596340684  0.2963442980143043   T   T   T
  0.0224506663394379  0.2499999404686193  0.3454910601865321   T   T   T
  0.0224506644072804  0.7499999403488218  0.3454910601865321   T   T   T
  0.6927581915754432  0.2499999851364052  0.2401555851730351   T   T   T
  0.6927581915718691  0.7500000596340684  0.2401555851730351   T   T   T
  0.8518179955601967  0.5000000000513438  0.3414801075535791   T   T   T
  0.8518179954923398 -0.0000000000000000  0.3414801075535791   T   T   T
  0.6450785605306280  0.5000000000513438  0.3004596555222463   T   T   T
  0.6450785008910529 -0.0000000000000000  0.3004596555222463   T   T   T
  0.1879399659173160  0.5000000000513438  0.3581381235487057   T   T   T
  0.1879399509922450 -0.0000000000000000  0.3581381235487057   T   T   T
  0.3155790302649066  0.5000000000513438  0.2819148912644139   T   T   T
  0.3155790004111836 -0.0000000000000000  0.2819148912644139   T   T   T
  0.3518183829353063  0.2500000298041982  0.3414798690535789   T   T   T
  0.3518183531458732  0.7500000596340684  0.3414798690535789   T   T   T
  0.1450785754039146  0.2500000298041982  0.3004595960222503   T   T   T
  0.1450785604716956  0.7500000596340684  0.3004595960222503   T   T   T
  0.6879401149055440  0.2500000298041982  0.3581382725487003   T   T   T
  0.6879401149019770  0.7500000596340684  0.3581382725487003   T   T   T
  0.8155786128932121  0.2500000298041982  0.2819147125144071   T   T   T
  0.8155786129610689  0.7500000596340684  0.2819147125144071   T   T   T
  0.1277112721167484  0.5000000000513438  0.7456732970588790   T   T   T
  0.1277112721203224  0.0000000000000000  0.7456732970588790   T   T   T
  0.4732306404652534  0.5000000000513438  0.7260390923643952   T   T   T
  0.4732306106829683 -0.0000000000000000  0.7260390923643952   T   T   T
  0.8984876661642219  0.5000000000513438  0.7705355776220486   T   T   T
  0.8984876660963651 -0.0000000000000000  0.7705355776220486   T   T   T
  0.6277106313868259  0.2500000000256719  0.7456735950588752   T   T   T
  0.6277105717400957  0.7500000596340684  0.7456735950588752   T   T   T
  0.9732304613804458  0.2500000000256719  0.7260394498643946   T   T   T
  0.9732304614483026  0.7500000596340684  0.7260394498643946   T   T   T
  0.3984866528896092  0.2500000298041982  0.7705352796220524   T   T   T
  0.3984866528860352  0.7500000596340684  0.7705352796220524   T   T   T
 
  0.00000000E+00  0.00000000E+00  0.00000000E+00
  0.00000000E+00  0.00000000E+00  0.00000000E+00
  0.00000000E+00  0.00000000E+00  0.00000000E+00
  0.00000000E+00  0.00000000E+00  0.00000000E+00
  0.00000000E+00  0.00000000E+00  0.00000000E+00
  0.00000000E+00  0.00000000E+00  0.00000000E+00
  0.00000000E+00  0.00000000E+00  0.00000000E+00
  0.00000000E+00  0.00000000E+00  0.00000000E+00
  0.00000000E+00  0.00000000E+00  0.00000000E+00
  0.00000000E+00  0.00000000E+00  0.00000000E+00
  0.00000000E+00  0.00000000E+00  0.00000000E+00
  0.00000000E+00  0.00000000E+00  0.00000000E+00
  0.00000000E+00  0.00000000E+00  0.00000000E+00
  0.00000000E+00  0.00000000E+00  0.00000000E+00
  0.00000000E+00  0.00000000E+00  0.00000000E+00
  0.00000000E+00  0.00000000E+00  0.00000000E+00
  0.00000000E+00  0.00000000E+00  0.00000000E+00
  0.00000000E+00  0.00000000E+00  0.00000000E+00
  0.00000000E+00  0.00000000E+00  0.00000000E+00
  0.00000000E+00  0.00000000E+00  0.00000000E+00
  0.00000000E+00  0.00000000E+00  0.00000000E+00
  0.00000000E+00  0.00000000E+00  0.00000000E+00
  0.00000000E+00  0.00000000E+00  0.00000000E+00
  0.00000000E+00  0.00000000E+00  0.00000000E+00
  0.00000000E+00  0.00000000E+00  0.00000000E+00
  0.00000000E+00  0.00000000E+00  0.00000000E+00
  0.00000000E+00  0.00000000E+00  0.00000000E+00
  0.00000000E+00  0.00000000E+00  0.00000000E+00
  0.00000000E+00  0.00000000E+00  0.00000000E+00
  0.00000000E+00  0.00000000E+00  0.00000000E+00
  0.00000000E+00  0.00000000E+00  0.00000000E+00
  0.00000000E+00  0.00000000E+00  0.00000000E+00
  0.00000000E+00  0.00000000E+00  0.00000000E+00
  0.00000000E+00  0.00000000E+00  0.00000000E+00
  0.00000000E+00  0.00000000E+00  0.00000000E+00
  0.00000000E+00  0.00000000E+00  0.00000000E+00
  0.00000000E+00  0.00000000E+00  0.00000000E+00
  0.00000000E+00  0.00000000E+00  0.00000000E+00
  0.00000000E+00  0.00000000E+00  0.00000000E+00
  0.00000000E+00  0.00000000E+00  0.00000000E+00
  0.00000000E+00  0.00000000E+00  0.00000000E+00
  0.00000000E+00  0.00000000E+00  0.00000000E+00
  0.00000000E+00  0.00000000E+00  0.00000000E+00
  0.00000000E+00  0.00000000E+00  0.00000000E+00
  0.00000000E+00  0.00000000E+00  0.00000000E+00
  0.00000000E+00  0.00000000E+00  0.00000000E+00
  0.00000000E+00  0.00000000E+00  0.00000000E+00
  0.00000000E+00  0.00000000E+00  0.00000000E+00
  0.00000000E+00  0.00000000E+00  0.00000000E+00
  0.00000000E+00  0.00000000E+00  0.00000000E+00
  0.00000000E+00  0.00000000E+00  0.00000000E+00
  0.00000000E+00  0.00000000E+00  0.00000000E+00
  0.00000000E+00  0.00000000E+00  0.00000000E+00
  0.00000000E+00  0.00000000E+00  0.00000000E+00
  0.00000000E+00  0.00000000E+00  0.00000000E+00
  0.00000000E+00  0.00000000E+00  0.00000000E+00
  0.00000000E+00  0.00000000E+00  0.00000000E+00
  0.00000000E+00  0.00000000E+00  0.00000000E+00
  0.00000000E+00  0.00000000E+00  0.00000000E+00
  0.00000000E+00  0.00000000E+00  0.00000000E+00
  0.00000000E+00  0.00000000E+00  0.00000000E+00
  0.00000000E+00  0.00000000E+00  0.00000000E+00
  0.00000000E+00  0.00000000E+00  0.00000000E+00
  0.00000000E+00  0.00000000E+00  0.00000000E+00
  0.00000000E+00  0.00000000E+00  0.00000000E+00
  0.00000000E+00  0.00000000E+00  0.00000000E+00
  0.00000000E+00  0.00000000E+00  0.00000000E+00
  0.00000000E+00  0.00000000E+00  0.00000000E+00
  0.00000000E+00  0.00000000E+00  0.00000000E+00
  0.00000000E+00  0.00000000E+00  0.00000000E+00
  0.00000000E+00  0.00000000E+00  0.00000000E+00
  0.00000000E+00  0.00000000E+00  0.00000000E+00
  0.00000000E+00  0.00000000E+00  0.00000000E+00
  0.00000000E+00  0.00000000E+00  0.00000000E+00
  0.00000000E+00  0.00000000E+00  0.00000000E+00
  0.00000000E+00  0.00000000E+00  0.00000000E+00
  0.00000000E+00  0.00000000E+00  0.00000000E+00
  0.00000000E+00  0.00000000E+00  0.00000000E+00
  0.00000000E+00  0.00000000E+00  0.00000000E+00
  0.00000000E+00  0.00000000E+00  0.00000000E+00
  0.00000000E+00  0.00000000E+00  0.00000000E+00
  0.00000000E+00  0.00000000E+00  0.00000000E+00
  0.00000000E+00  0.00000000E+00  0.00000000E+00
  0.00000000E+00  0.00000000E+00  0.00000000E+00
  0.00000000E+00  0.00000000E+00  0.00000000E+00
  0.00000000E+00  0.00000000E+00  0.00000000E+00
  0.00000000E+00  0.00000000E+00  0.00000000E+00
  0.00000000E+00  0.00000000E+00  0.00000000E+00
  0.00000000E+00  0.00000000E+00  0.00000000E+00
  0.00000000E+00  0.00000000E+00  0.00000000E+00
  0.00000000E+00  0.00000000E+00  0.00000000E+00
  0.00000000E+00  0.00000000E+00  0.00000000E+00
  0.00000000E+00  0.00000000E+00  0.00000000E+00
  0.00000000E+00  0.00000000E+00  0.00000000E+00
  0.00000000E+00  0.00000000E+00  0.00000000E+00
  0.00000000E+00  0.00000000E+00  0.00000000E+00
  0.00000000E+00  0.00000000E+00  0.00000000E+00
  0.00000000E+00  0.00000000E+00  0.00000000E+00
  0.00000000E+00  0.00000000E+00  0.00000000E+00
  0.00000000E+00  0.00000000E+00  0.00000000E+00
  0.00000000E+00  0.00000000E+00  0.00000000E+00
  0.00000000E+00  0.00000000E+00  0.00000000E+00
  0.00000000E+00  0.00000000E+00  0.00000000E+00
  0.00000000E+00  0.00000000E+00  0.00000000E+00
  0.00000000E+00  0.00000000E+00  0.00000000E+00
  0.00000000E+00  0.00000000E+00  0.00000000E+00
  0.00000000E+00  0.00000000E+00  0.00000000E+00
  0.00000000E+00  0.00000000E+00  0.00000000E+00
  0.00000000E+00  0.00000000E+00  0.00000000E+00
  0.00000000E+00  0.00000000E+00  0.00000000E+00
  0.00000000E+00  0.00000000E+00  0.00000000E+00
  0.00000000E+00  0.00000000E+00  0.00000000E+00
  0.00000000E+00  0.00000000E+00  0.00000000E+00
  0.00000000E+00  0.00000000E+00  0.00000000E+00
  0.00000000E+00  0.00000000E+00  0.00000000E+00
  0.00000000E+00  0.00000000E+00  0.00000000E+00
  0.00000000E+00  0.00000000E+00  0.00000000E+00
  0.00000000E+00  0.00000000E+00  0.00000000E+00
  0.00000000E+00  0.00000000E+00  0.00000000E+00
  0.00000000E+00  0.00000000E+00  0.00000000E+00
  0.00000000E+00  0.00000000E+00  0.00000000E+00
  0.00000000E+00  0.00000000E+00  0.00000000E+00
  0.00000000E+00  0.00000000E+00  0.00000000E+00
  0.00000000E+00  0.00000000E+00  0.00000000E+00
  0.00000000E+00  0.00000000E+00  0.00000000E+00
  0.00000000E+00  0.00000000E+00  0.00000000E+00
  0.00000000E+00  0.00000000E+00  0.00000000E+00
  0.00000000E+00  0.00000000E+00  0.00000000E+00
  0.00000000E+00  0.00000000E+00  0.00000000E+00
  0.00000000E+00  0.00000000E+00  0.00000000E+00
  0.00000000E+00  0.00000000E+00  0.00000000E+00
  0.00000000E+00  0.00000000E+00  0.00000000E+00
  0.00000000E+00  0.00000000E+00  0.00000000E+00
  0.00000000E+00  0.00000000E+00  0.00000000E+00
  0.00000000E+00  0.00000000E+00  0.00000000E+00
  0.00000000E+00  0.00000000E+00  0.00000000E+00
  0.00000000E+00  0.00000000E+00  0.00000000E+00
  0.00000000E+00  0.00000000E+00  0.00000000E+00
  0.00000000E+00  0.00000000E+00  0.00000000E+00
  0.00000000E+00  0.00000000E+00  0.00000000E+00
  0.00000000E+00  0.00000000E+00  0.00000000E+00
  0.00000000E+00  0.00000000E+00  0.00000000E+00
  0.00000000E+00  0.00000000E+00  0.00000000E+00
  0.00000000E+00  0.00000000E+00  0.00000000E+00
  0.00000000E+00  0.00000000E+00  0.00000000E+00
  0.00000000E+00  0.00000000E+00  0.00000000E+00
  0.00000000E+00  0.00000000E+00  0.00000000E+00
  0.00000000E+00  0.00000000E+00  0.00000000E+00
  0.00000000E+00  0.00000000E+00  0.00000000E+00
  0.00000000E+00  0.00000000E+00  0.00000000E+00
  0.00000000E+00  0.00000000E+00  0.00000000E+00
  0.00000000E+00  0.00000000E+00  0.00000000E+00
  0.00000000E+00  0.00000000E+00  0.00000000E+00
  0.00000000E+00  0.00000000E+00  0.00000000E+00
  0.00000000E+00  0.00000000E+00  0.00000000E+00
  0.00000000E+00  0.00000000E+00  0.00000000E+00
