# Supplementary material for: Decoding MnO2 redox chemistry from mechanistic ambiguity to design principles for aqueous Zn-ion batteries
Source: Nat Commun. 2026 Jun 11;17:7433. doi: 10.1038/s41467-026-74350-z (PMC13408579; doi:10.1038/s41467-026-74350-z)
Supplement: Supplementary file 3 — Supplementary Data 1–14 [file 41467_2026_74350_MOESM3_ESM.zip › Supplementary Data/Supplementary Data 12.vasp]

110_stoichiometric_MnO2_12H             
   1.00000000000000     
    13.9999313353999995    0.0000000000000000    0.0000000000000000
     0.0000007781000000    5.8431367873999998    0.0000000000000000
     0.0000000000000000    0.0000000000000000   40.0000000000000000
   Mn   O    H 
    48    96    12
Selective dynamics
Direct
  0.1024018123115955  0.4837452332722950  0.6679821125301537   T   T   T
  0.0837925394608635 -0.0062925865987941  0.6549122230361081   T   T   T
  0.4107317544071305  0.4938965214873526  0.6632906828379813   T   T   T
  0.4068485361811889 -0.0170742464393568  0.6639530376195866   T   T   T
  0.7443575565453584  0.4933357003947025  0.6137064847546796   T   T   T
  0.7419247984751524  0.0001255765387685  0.6142760396258619   T   T   T
  0.7686548878012293  0.4839245488832761  0.7263446669502308   T   T   T
  0.7657057948377239 -0.0046679625598044  0.7299350826996106   T   T   T
  0.5918062557661835  0.2587988320254269  0.6737542216477628   T   T   T
  0.5930139371151337  0.7397950010523520  0.6656222007310051   T   T   T
  0.9056715309344774  0.2182675985082185  0.6678741316769670   T   T   T
  0.8959786781159764  0.7520317027973695  0.6646413401673706   T   T   T
  0.2471200331373713  0.2480267982928067  0.6125478016847202   T   T   T
  0.2482894380998429  0.7464411164887268  0.6123605614107857   T   T   T
  0.3216663474520094  0.1479906265137467  0.7322554326499408   T   T   T
  0.2722562646513505  0.6357327998208184  0.7228687504400009   T   T   T
  0.5909195542289183  0.5000000000513438  0.4988276659999968   F   F   F
  0.5909195542324852  0.0000000000000000  0.4988276659999968   F   F   F
  0.9090825316241720  0.5000000000513438  0.4933473467499994   F   F   F
  0.9090825322706024  0.0000000000000000  0.4933473467499994   F   F   F
  0.2421713173247610  0.5000000000513438  0.4404089749999969   F   F   F
  0.2421713173283280  0.0000000000000000  0.4404089749999969   F   F   F
  0.2578303516262821  0.5000000000513438  0.5517661572500003   F   F   F
  0.2578303515584253  0.0000000000000000  0.5517661572500003   F   F   F
  0.0909188464558000  0.2500000000256719  0.4988278149999985   F   F   F
  0.0909188464522259  0.7500000596340684  0.4988278149999985   F   F   F
  0.4090823829252273  0.2500000000256719  0.4933477342500012   F   F   F
  0.4090823531357941  0.7500000596340684  0.4933477342500012   F   F   F
  0.7421724197462396  0.2500000000256719  0.4404094814999979   F   F   F
  0.7421723605280874  0.7500000596340684  0.4404094814999979   F   F   F
  0.7578293679661030  0.2500000298041982  0.5517659187500001   F   F   F
  0.7578293680339527  0.7500000596340684  0.5517659187500001   F   F   F
  0.0928998401904454  0.5054810836570920  0.3267527755181522   T   T   T
  0.0891146963357708  0.0039065749267195  0.3253870701533292   T   T   T
  0.4178240800486940  0.4900659959405069  0.3277603591819578   T   T   T
  0.4134029677729459 -0.0093193160307764  0.3253588962827610   T   T   T
  0.7440695183254631  0.4886326582095399  0.2733072198081793   T   T   T
  0.7450368721453932  0.0018764439207436  0.2734266721568135   T   T   T
  0.7550594896294871  0.4965997719440258  0.3794942069131525   T   T   T
  0.7559853239415494 -0.0042072097912650  0.3793697346299579   T   T   T
  0.5937293272543053  0.2370334745166331  0.3277420287376377   T   T   T
  0.5929923111344206  0.7415096198052324  0.3266499241808855   T   T   T
  0.9102730342691843  0.2531394667766448  0.3252859699744293   T   T   T
  0.9133763204505282  0.7499379262449654  0.3272465144881488   T   T   T
  0.2494099306547400  0.2735535677598301  0.2759664305040011   T   T   T
  0.2437109265621583  0.7649859004632880  0.2720531906288925   T   T   T
  0.2554064921030171  0.2465676623244102  0.3787135835473651   T   T   T
  0.2574898910110746  0.7503708689781463  0.3783478628859459   T   T   T
  0.9654214676913987 -0.0220035339735044  0.6396527053004714   T   T   T
  0.9760683817387473  0.4979945719244772  0.6571358614711080   T   T   T
  0.5272401936338544  0.5026025525611578  0.6930214349905057   T   T   T
  0.5255281655805011 -0.0057715950280921  0.6946715899213207   T   T   T
  0.2733369170640479  0.4001930674618750  0.7510845248829793   T   T   T
  0.4336634174716602  0.1488167216796853  0.7540989280833797   T   T   T
  0.4760277758630670  0.2428261226876532  0.6479919517908463   T   T   T
  0.4802519089159152  0.7452817876596204  0.6436930946448651   T   T   T
  0.0372388733994113  0.1704634835188114  0.6929758075328385   T   T   T
 -0.2718354626245837  1.9669291832516484  0.8550654703240205   T   T   T
  0.8202232459869450  0.2363448746456158  0.7475338678545512   T   T   T
  0.7788104889269711  0.7326852829141908  0.7521597617228624   T   T   T
  0.8460376325362292  0.4935214730562476  0.6929131356835508   T   T   T
  0.8563165375987911 -0.0279433197802146  0.6944078453873043   T   T   T
  0.6552752407187306  0.4967735072809382  0.6470886918169948   T   T   T
  0.6540192188719074  0.0032078818305852  0.6499064105273044   T   T   T
  0.1436811783992472  0.5581855971847277  0.7107974851726310   T   T   T
  0.2573053346285633 -0.0926105922795299  0.7434476240881425   T   T   T
  0.3096591081416841  0.5048222161590473  0.6330420151821816   T   T   T
  0.3097231723927197 -0.0129220390761438  0.6325735894390740   T   T   T
  0.3337919806920651  0.2191855328052948  0.6907194573687601   T   T   T
  0.3592817221924010  0.7258405535176556  0.6926495745333402   T   T   T
  0.1506457518612601  0.2442808869744819  0.6464462274699470   T   T   T
  0.1575555109127462  0.7455486788017671  0.6493929452544287   T   T   T
  0.6749092401904178  0.2457365328556388  0.7141344226334204   T   T   T
  0.6789451575636700  0.7360395751532787  0.7066346603220541   T   T   T
  0.8067338451686893  0.2479686017804354  0.6343760272214229   T   T   T
  0.8037026118329181  0.7455067803969163  0.6332838706509326   T   T   T
  0.3201985060894543  0.5000000000513438  0.4001786409999966   F   F   F
  0.3201985060930213  0.0000000000000000  0.4001786409999966   F   F   F
  0.8201990724368713  0.2500000000256719  0.4001789092500019   F   F   F
  0.8201990725047281  0.7500000596340684  0.4001789092500019   F   F   F
  0.4759735465380857  0.0000000000000000  0.4715185164999980   F   F   F
  0.4759735763203707  0.5000000000513438  0.4715185164999980   F   F   F
  0.0240273606270804  0.5000000000513438  0.5206569432500032   F   F   F
  0.0240273606306474  0.0000000000000000  0.5206569432500032   F   F   F
  0.8201987742550543  0.5000000000513438  0.5751777292500009   F   F   F
  0.8201987149011885  0.0000000000000000  0.5751777292500009   F   F   F
  0.6798028350242689  0.5000000000513438  0.4169974922499975   F   F   F
  0.6798028945995611  0.0000000000000000  0.4169974922499975   F   F   F
  0.9759744407406856  0.2500000000256719  0.4715183377499983   F   F   F
  0.9759744408085353  0.7500000596340684  0.4715183377499983   F   F   F
  0.5240280628323148  0.2499999404686193  0.5206567050000004   F   F   F
  0.5240280628287408  0.7499999403488218  0.5206567050000004   F   F   F
  0.3201993405596184  0.2500000000256719  0.5751779674999966   F   F   F
  0.3201993405560444  0.7500000596340684  0.5751779674999966   F   F   F
  0.1798023134663538  0.2499999851364052  0.4169972540000018   F   F   F
  0.1798023283199939  0.7500000596340684  0.4169972540000018   F   F   F
  0.3541933000350923  0.5000000000513438  0.5174478292500027   F   F   F
  0.3541933000386592  0.0000000000000000  0.5174478292500027   F   F   F
  0.1458082049865794  0.5000000000513438  0.4747275114999994   F   F   F
  0.1458082049901464  0.0000000000000000  0.4747275114999994   F   F   F
  0.6889713406351063  0.5000000000513438  0.5325547457499979   F   F   F
  0.6889713406386804  0.0000000000000000  0.5325547457499979   F   F   F
  0.8110305071453823  0.5000000000513438  0.4596205949999970   F   F   F
  0.8110305070775254  0.0000000000000000  0.4596205949999970   F   F   F
  0.8541936277384821  0.2500000298041982  0.5174476505000030   F   F   F
  0.8541936278063389  0.7500000596340684  0.5174476505000030   F   F   F
  0.6458082199027189  0.2500000298041982  0.4747274220000008   F   F   F
  0.6458082198991448  0.7500000596340684  0.4747274220000008   F   F   F
  0.1889714598660461  0.2500000298041982  0.5325548650000016   F   F   F
  0.1889714747911171  0.7500000596340684  0.5325548650000016   F   F   F
  0.3110300600878304  0.2500000298041982  0.4596203267499988   F   F   F
  0.3110300600842564  0.7500000596340684  0.4596203267499988   F   F   F
  0.1798031627901580  0.5000000000513438  0.5919966697500030   F   F   F
  0.1798031777223770  0.0000000000000000  0.5919966697500030   F   F   F
  0.6798025369888805  0.2499999851364052  0.5919964312500028   F   F   F
  0.6798025369852994  0.7500000596340684  0.5919964312500028   F   F   F
  0.9769581288897993 -0.0003370265749867  0.3036957233405897   T   T   T
  0.9783705614323486  0.5048614598376355  0.3043850762018233   T   T   T
  0.5330757217464878  0.4891874942027459  0.3498014261286915   T   T   T
  0.5320254338402881 -0.0105388514990812  0.3496272106178155   T   T   T
  0.2127038167276344  0.5271689717440927  0.2506045573879533   T   T   T
  0.2300365775351519  0.0216749041111537  0.2504782384547782   T   T   T
  0.4806027775322163  0.2364273287883474  0.3044786071831470   T   T   T
  0.4805099834425365  0.7423104543761206  0.3043442751746595   T   T   T
  0.0301580481381459  0.2526540177105579  0.3480004342737933   T   T   T
  0.0314784018956433  0.7538190774031622  0.3494282350015429   T   T   T
  0.7035818588630668  0.2453861419664841  0.2507577872925106   T   T   T
  0.7290882698373634  0.7455926746060256  0.2501995157966380   T   T   T
  0.8498664110689194  0.4985061865006873  0.3474371245853276   T   T   T
  0.8497862957088094  0.0037965971754458  0.3471409369760944   T   T   T
  0.6518871005215763  0.4925124064906975  0.3057014171748011   T   T   T
  0.6533156909496838 -0.0102996744668115  0.3061691645496779   T   T   T
  0.1910304158405995  0.4990483208477621  0.3595621099688341   T   T   T
  0.1914129558920520 -0.0005875296050717  0.3593364235307794   T   T   T
  0.3314387037870751  0.4973680110945086  0.2911526403526774   T   T   T
  0.3153513145196002 -0.0012592554982935  0.2970244258729108   T   T   T
  0.3526617018523792  0.2474788311330416  0.3479134781500286   T   T   T
  0.3533378403186298  0.7367112160576738  0.3479401288140198   T   T   T
  0.1511737047779340  0.2518271819953221  0.3049192980311675   T   T   T
  0.1509559088149327  0.7547597627288891  0.3048993156205572   T   T   T
  0.6920098082339357  0.2469144543352296  0.3598460813678004   T   T   T
  0.6913049990951318  0.7462844305829324  0.3601501990928200   T   T   T
  0.8300400376215031  0.2496068711908969  0.2883998234899177   T   T   T
  0.8135132258189408  0.7459520743045103  0.2964802476766727   T   T   T
  0.1212903780552435  0.4527876158488592  0.7280550103298341   T   T   T
 -0.2885291248327099  1.8368238285004019  0.8690087703715461   T   T   T
  1.2104719603603045 -0.0724631661530079  0.9242473329268297   T   T   T
  0.5056281719561473 -0.0027468788355129  0.7181919034184328   T   T   T
  0.6224096401177999  1.2316363141465989  0.7302576157740364   T   T   T
  0.8163153533457639 -0.8932102786573329  0.9634042431298376   T   T   T
  0.0496892081436784  1.4125787259050446  1.2095981524600523   T   T   T
  0.6248070651371105  0.7103640942852611  0.7217157706935378   T   T   T
  1.0292988407662595  0.1131571282640044  0.7156372246999947   T   T   T
  0.7859268708308190  1.9186524194715551  0.8436121966003561   T   T   T
  0.0227650263793753  2.3032727954753343  1.2064533238049802   T   T   T
  0.4306503073772061  1.2483016220673966  0.7737285487443941   T   T   T
 
 -0.37308325E-04  0.74726535E-05  0.49482117E-04
 -0.27974692E-04 -0.16623235E-04 -0.63653391E-06
 -0.10300957E-04  0.15436961E-04  0.18476999E-04
 -0.73193814E-05 -0.11426981E-04 -0.14733471E-06
  0.55186852E-05 -0.28727020E-05 -0.68964844E-05
  0.10729313E-05 -0.62755217E-05 -0.93966082E-05
  0.26339158E-04  0.26449485E-04  0.20673879E-04
  0.42450665E-04 -0.35685740E-04  0.60512186E-05
 -0.39502057E-04 -0.19990241E-04 -0.12102314E-03
 -0.13133219E-04 -0.37836026E-06 -0.41019352E-05
 -0.36682448E-05  0.11044012E-04 -0.10033835E-04
 -0.87550402E-05 -0.14761311E-04 -0.57345013E-05
 -0.12479394E-03  0.69447095E-05  0.10584056E-03
  0.19950108E-04 -0.14843802E-05 -0.88068542E-07
  0.78627883E-05  0.66239234E-05  0.13888664E-05
 -0.87911950E-05  0.20019418E-04  0.39370589E-05
  0.00000000E+00  0.00000000E+00  0.00000000E+00
  0.00000000E+00  0.00000000E+00  0.00000000E+00
  0.00000000E+00  0.00000000E+00  0.00000000E+00
  0.00000000E+00  0.00000000E+00  0.00000000E+00
  0.00000000E+00  0.00000000E+00  0.00000000E+00
  0.00000000E+00  0.00000000E+00  0.00000000E+00
  0.00000000E+00  0.00000000E+00  0.00000000E+00
  0.00000000E+00  0.00000000E+00  0.00000000E+00
  0.00000000E+00  0.00000000E+00  0.00000000E+00
  0.00000000E+00  0.00000000E+00  0.00000000E+00
  0.00000000E+00  0.00000000E+00  0.00000000E+00
  0.00000000E+00  0.00000000E+00  0.00000000E+00
  0.00000000E+00  0.00000000E+00  0.00000000E+00
  0.00000000E+00  0.00000000E+00  0.00000000E+00
  0.00000000E+00  0.00000000E+00  0.00000000E+00
  0.00000000E+00  0.00000000E+00  0.00000000E+00
 -0.59972988E-05  0.30605442E-05  0.30230672E-05
  0.95189445E-05  0.47350955E-06  0.44285715E-05
 -0.54575246E-05  0.67930824E-05  0.11218987E-05
 -0.71608055E-05  0.13721260E-04  0.21772122E-04
  0.21459012E-06  0.15871316E-05  0.28606971E-06
 -0.48604158E-05  0.47322328E-05 -0.69706248E-05
 -0.28828495E-05  0.65797987E-05 -0.40490072E-05
 -0.13120253E-05 -0.19352386E-05 -0.22414238E-05
 -0.21304756E-05  0.41522315E-05 -0.40772749E-05
 -0.11334545E-04  0.57399306E-05 -0.79201108E-05
  0.23393614E-05 -0.33775552E-05  0.75808287E-05
 -0.86951604E-05 -0.34267164E-06 -0.70753401E-05
  0.11345871E-05 -0.52089527E-05  0.24584215E-06
 -0.72634905E-06 -0.45322414E-05  0.39764169E-05
  0.55377667E-05  0.83165864E-05 -0.28292519E-05
 -0.91023627E-05  0.21464531E-05 -0.10310135E-05
 -0.98742778E-05 -0.40679937E-05 -0.13218513E-04
 -0.89867783E-05  0.29401389E-06 -0.16283096E-04
  0.22301323E-04 -0.94541135E-05  0.14357783E-04
 -0.28817355E-04 -0.16725292E-04 -0.24763702E-04
  0.40867758E-04  0.32468361E-04  0.42838460E-05
  0.34214818E-04 -0.24319468E-04 -0.12364397E-04
 -0.13726609E-04  0.19427486E-04 -0.24630915E-05
 -0.16395530E-04 -0.44882536E-05  0.46715857E-05
 -0.23419355E-04  0.12106677E-05  0.21489998E-05
  0.81776934E-05  0.31215695E-05 -0.15633927E-04
 -0.30735356E-04 -0.18028616E-04  0.22530479E-04
  0.98538566E-04  0.43914417E-05 -0.18506935E-04
 -0.27195008E-04  0.22356986E-04 -0.26322563E-04
 -0.20536948E-05  0.22889800E-05 -0.51498639E-05
 -0.20697449E-04 -0.15689393E-04 -0.15746246E-04
 -0.11659594E-04  0.27883439E-05  0.20168244E-04
 -0.12666814E-04  0.29972226E-04  0.29103281E-04
 -0.35302729E-04  0.20210534E-04 -0.12862997E-04
  0.22700476E-04  0.11771115E-03  0.96597111E-05
  0.18192867E-04 -0.10051558E-03  0.16003952E-04
  0.16263280E-04  0.19022529E-04 -0.19790340E-04
  0.71433079E-06  0.26637628E-05  0.22160432E-04
 -0.61040093E-04  0.17567173E-05  0.16088422E-03
 -0.32128690E-04 -0.33688657E-05  0.79509379E-05
 -0.10351766E-03 -0.28651803E-04  0.21193740E-03
  0.28789770E-04  0.89484910E-05 -0.91494104E-05
 -0.72008808E-05  0.83320188E-06 -0.28732038E-05
 -0.13596056E-04 -0.51898475E-05  0.49579683E-05
  0.00000000E+00  0.00000000E+00  0.00000000E+00
  0.00000000E+00  0.00000000E+00  0.00000000E+00
  0.00000000E+00  0.00000000E+00  0.00000000E+00
  0.00000000E+00  0.00000000E+00  0.00000000E+00
  0.00000000E+00  0.00000000E+00  0.00000000E+00
  0.00000000E+00  0.00000000E+00  0.00000000E+00
  0.00000000E+00  0.00000000E+00  0.00000000E+00
  0.00000000E+00  0.00000000E+00  0.00000000E+00
  0.00000000E+00  0.00000000E+00  0.00000000E+00
  0.00000000E+00  0.00000000E+00  0.00000000E+00
  0.00000000E+00  0.00000000E+00  0.00000000E+00
  0.00000000E+00  0.00000000E+00  0.00000000E+00
  0.00000000E+00  0.00000000E+00  0.00000000E+00
  0.00000000E+00  0.00000000E+00  0.00000000E+00
  0.00000000E+00  0.00000000E+00  0.00000000E+00
  0.00000000E+00  0.00000000E+00  0.00000000E+00
  0.00000000E+00  0.00000000E+00  0.00000000E+00
  0.00000000E+00  0.00000000E+00  0.00000000E+00
  0.00000000E+00  0.00000000E+00  0.00000000E+00
  0.00000000E+00  0.00000000E+00  0.00000000E+00
  0.00000000E+00  0.00000000E+00  0.00000000E+00
  0.00000000E+00  0.00000000E+00  0.00000000E+00
  0.00000000E+00  0.00000000E+00  0.00000000E+00
  0.00000000E+00  0.00000000E+00  0.00000000E+00
  0.00000000E+00  0.00000000E+00  0.00000000E+00
  0.00000000E+00  0.00000000E+00  0.00000000E+00
  0.00000000E+00  0.00000000E+00  0.00000000E+00
  0.00000000E+00  0.00000000E+00  0.00000000E+00
  0.00000000E+00  0.00000000E+00  0.00000000E+00
  0.00000000E+00  0.00000000E+00  0.00000000E+00
  0.00000000E+00  0.00000000E+00  0.00000000E+00
  0.00000000E+00  0.00000000E+00  0.00000000E+00
  0.00000000E+00  0.00000000E+00  0.00000000E+00
  0.00000000E+00  0.00000000E+00  0.00000000E+00
  0.00000000E+00  0.00000000E+00  0.00000000E+00
  0.00000000E+00  0.00000000E+00  0.00000000E+00
  0.00000000E+00  0.00000000E+00  0.00000000E+00
  0.00000000E+00  0.00000000E+00  0.00000000E+00
  0.00000000E+00  0.00000000E+00  0.00000000E+00
  0.00000000E+00  0.00000000E+00  0.00000000E+00
  0.93248089E-06 -0.69335995E-07  0.11828203E-04
 -0.48612521E-05  0.73988635E-06 -0.12949851E-05
 -0.53411033E-05  0.44359556E-05 -0.43911669E-05
  0.12915188E-06  0.60889400E-05  0.14913152E-05
 -0.28809379E-05 -0.32165613E-05  0.20103612E-05
  0.53685745E-05 -0.52197644E-05 -0.14789902E-05
 -0.12191683E-04  0.12002735E-04  0.57241622E-05
 -0.13147534E-04  0.99152445E-05  0.46061989E-05
 -0.59144110E-06  0.14237013E-05  0.31815302E-05
 -0.24192998E-05 -0.80038125E-06  0.49309676E-06
  0.94092714E-05  0.39885641E-05 -0.98856480E-05
 -0.37853773E-05  0.31486458E-05  0.34934019E-05
 -0.38181202E-05 -0.68307756E-05  0.30145155E-05
 -0.19171121E-05  0.69227250E-05  0.51456373E-05
 -0.12788987E-05  0.21514143E-05 -0.11498053E-05
 -0.58068150E-05  0.51353916E-05 -0.74260557E-05
 -0.40146759E-05  0.48401170E-05  0.40393420E-05
 -0.14423329E-04  0.45265783E-05  0.88798094E-05
 -0.49327206E-05  0.45863996E-05  0.17854524E-05
 -0.60975815E-05  0.14483050E-05  0.51056590E-05
 -0.10010532E-04  0.54290871E-05  0.31953038E-05
 -0.72520037E-05  0.89382779E-05  0.29421327E-05
 -0.12048847E-07  0.26715989E-05  0.17064553E-05
  0.65374833E-08 -0.70172307E-06  0.35084680E-05
 -0.10105306E-04  0.24639880E-05 -0.35798271E-05
  0.25401770E-05  0.31314576E-05 -0.62861661E-05
 -0.82931832E-05 -0.11713139E-06  0.73125919E-05
 -0.27351645E-07  0.55862105E-05  0.59675985E-05
 -0.11804213E-04  0.40484343E-04  0.38841273E-04
  0.33689487E-04  0.66658396E-04  0.82451734E-04
 -0.28392289E-05 -0.77480554E-06 -0.17237543E-04
  0.96548639E-04  0.57190517E-05  0.49902756E-05
 -0.14575739E-03  0.69564764E-03  0.24226710E-03
 -0.59852599E-06 -0.11332669E-05 -0.35643347E-04
 -0.36332261E-05 -0.36103472E-05  0.23532215E-04
  0.36228415E-05  0.10937148E-03 -0.19668261E-04
 -0.34444831E-04 -0.53080437E-05 -0.23680928E-05
  0.37759959E-04 -0.14705934E-04  0.51418349E-04
 -0.35718721E-05  0.38915432E-05 -0.14735812E-04
 -0.20709855E-05 -0.11177957E-03  0.50002693E-04
 
           1
   2.00000000000000     
  0.19526774E+04  0.51189402E+01  0.51312762E+01  0.19475523E+04
  0.10239648E+00  0.48374779E+00  0.66798459E+00
  0.83788543E-01  0.99370172E+00  0.65491219E+00
  0.41073028E+00  0.49390181E+00  0.66329161E+00
  0.40684749E+00  0.98292184E+00  0.66395303E+00
  0.74435834E+00  0.49333472E+00  0.61370614E+00
  0.74192495E+00  0.12342854E-03  0.61427557E+00
  0.76865865E+00  0.48393360E+00  0.72634570E+00
  0.76571186E+00  0.99531982E+00  0.72993539E+00
  0.59180061E+00  0.25879199E+00  0.67374817E+00
  0.59301206E+00  0.73979487E+00  0.66562200E+00
  0.90567101E+00  0.21827138E+00  0.66787363E+00
  0.89597743E+00  0.75202665E+00  0.66464105E+00
  0.24710221E+00  0.24802918E+00  0.61255309E+00
  0.24829229E+00  0.74644061E+00  0.61236056E+00
  0.32166747E+00  0.14799289E+00  0.73225550E+00
  0.27225501E+00  0.63573965E+00  0.72286895E+00
  0.59091955E+00  0.50000000E+00  0.49882767E+00
  0.59091955E+00  0.00000000E+00  0.49882767E+00
  0.90908253E+00  0.50000000E+00  0.49334735E+00
  0.90908253E+00  0.00000000E+00  0.49334735E+00
  0.24217132E+00  0.50000000E+00  0.44040897E+00
  0.24217132E+00  0.00000000E+00  0.44040897E+00
  0.25783035E+00  0.50000000E+00  0.55176616E+00
  0.25783035E+00  0.00000000E+00  0.55176616E+00
  0.90918846E-01  0.25000000E+00  0.49882781E+00
  0.90918846E-01  0.75000006E+00  0.49882781E+00
  0.40908238E+00  0.25000000E+00  0.49334773E+00
  0.40908235E+00  0.75000006E+00  0.49334773E+00
  0.74217242E+00  0.25000000E+00  0.44040948E+00
  0.74217236E+00  0.75000006E+00  0.44040948E+00
  0.75782937E+00  0.25000003E+00  0.55176592E+00
  0.75782937E+00  0.75000006E+00  0.55176592E+00
  0.92898983E-01  0.50548213E+00  0.32675293E+00
  0.89116056E-01  0.39067370E-02  0.32538729E+00
  0.41782330E+00  0.49006832E+00  0.32776042E+00
  0.41340194E+00  0.99068538E+00  0.32535998E+00
  0.74406955E+00  0.48863320E+00  0.27330723E+00
  0.74503618E+00  0.18780637E-02  0.27342632E+00
  0.75505908E+00  0.49660202E+00  0.37949400E+00
  0.75598514E+00  0.99579213E+00  0.37936962E+00
  0.59372902E+00  0.23703490E+00  0.32774182E+00
  0.59299069E+00  0.74151158E+00  0.32664953E+00
  0.91027337E+00  0.25313831E+00  0.32528635E+00
  0.91337508E+00  0.74993781E+00  0.32724616E+00
  0.24941009E+00  0.27355178E+00  0.27596644E+00
  0.24371082E+00  0.76498435E+00  0.27205339E+00
  0.25540728E+00  0.24657051E+00  0.37871344E+00
  0.25748859E+00  0.75037160E+00  0.37834781E+00
  0.96542006E+00  0.97799507E+00  0.63965204E+00
  0.97606710E+00  0.49799467E+00  0.65713505E+00
  0.52724338E+00  0.50259932E+00  0.69302215E+00
  0.52552405E+00  0.99422268E+00  0.69467035E+00
  0.27334276E+00  0.40020418E+00  0.75108474E+00
  0.43366831E+00  0.14880840E+00  0.75409831E+00
  0.47602581E+00  0.24283277E+00  0.64799183E+00
  0.48024957E+00  0.74528025E+00  0.64369333E+00
  0.37235528E-01  0.17046390E+00  0.69297591E+00
  0.72816571E+00  0.96693025E+00  0.85506469E+00
  0.82021886E+00  0.23633870E+00  0.74753499E+00
  0.77882457E+00  0.73268679E+00  0.75215884E+00
  0.84603375E+00  0.49352913E+00  0.69291182E+00
  0.85631624E+00  0.97205746E+00  0.69440759E+00
  0.65527228E+00  0.49676814E+00  0.64708790E+00
  0.65401755E+00  0.32088362E-02  0.64990742E+00
  0.14367937E+00  0.55819586E+00  0.71079894E+00
  0.25730029E+00  0.90739633E+00  0.74344698E+00
  0.30966235E+00  0.50486251E+00  0.63304250E+00
  0.30972577E+00  0.98704356E+00  0.63257439E+00
  0.33379430E+00  0.21919204E+00  0.69071847E+00
  0.35928182E+00  0.72584147E+00  0.69265068E+00
  0.15063703E+00  0.24428149E+00  0.64645427E+00
  0.15755092E+00  0.74554753E+00  0.64939334E+00
  0.67489445E+00  0.24572673E+00  0.71414502E+00
  0.67894927E+00  0.73604264E+00  0.70663420E+00
  0.80673282E+00  0.24796889E+00  0.63437588E+00
  0.80370067E+00  0.74550500E+00  0.63328412E+00
  0.32019851E+00  0.50000000E+00  0.40017864E+00
  0.32019851E+00  0.00000000E+00  0.40017864E+00
  0.82019907E+00  0.25000000E+00  0.40017891E+00
  0.82019907E+00  0.75000006E+00  0.40017891E+00
  0.47597355E+00  0.00000000E+00  0.47151852E+00
  0.47597358E+00  0.50000000E+00  0.47151852E+00
  0.24027361E-01  0.50000000E+00  0.52065694E+00
  0.24027361E-01  0.00000000E+00  0.52065694E+00
  0.82019877E+00  0.50000000E+00  0.57517773E+00
  0.82019871E+00  0.00000000E+00  0.57517773E+00
  0.67980284E+00  0.50000000E+00  0.41699749E+00
  0.67980289E+00  0.00000000E+00  0.41699749E+00
  0.97597444E+00  0.25000000E+00  0.47151834E+00
  0.97597444E+00  0.75000006E+00  0.47151834E+00
  0.52402806E+00  0.24999994E+00  0.52065671E+00
  0.52402806E+00  0.74999994E+00  0.52065671E+00
  0.32019934E+00  0.25000000E+00  0.57517797E+00
  0.32019934E+00  0.75000006E+00  0.57517797E+00
  0.17980231E+00  0.24999999E+00  0.41699725E+00
  0.17980233E+00  0.75000006E+00  0.41699725E+00
  0.35419330E+00  0.50000000E+00  0.51744783E+00
  0.35419330E+00  0.00000000E+00  0.51744783E+00
  0.14580820E+00  0.50000000E+00  0.47472751E+00
  0.14580820E+00  0.00000000E+00  0.47472751E+00
  0.68897134E+00  0.50000000E+00  0.53255475E+00
  0.68897134E+00  0.00000000E+00  0.53255475E+00
  0.81103051E+00  0.50000000E+00  0.45962059E+00
  0.81103051E+00  0.00000000E+00  0.45962059E+00
  0.85419363E+00  0.25000003E+00  0.51744765E+00
  0.85419363E+00  0.75000006E+00  0.51744765E+00
  0.64580822E+00  0.25000003E+00  0.47472742E+00
  0.64580822E+00  0.75000006E+00  0.47472742E+00
  0.18897146E+00  0.25000003E+00  0.53255487E+00
  0.18897147E+00  0.75000006E+00  0.53255487E+00
  0.31103006E+00  0.25000003E+00  0.45962033E+00
  0.31103006E+00  0.75000006E+00  0.45962033E+00
  0.17980316E+00  0.50000000E+00  0.59199667E+00
  0.17980318E+00  0.00000000E+00  0.59199667E+00
  0.67980254E+00  0.24999999E+00  0.59199643E+00
  0.67980254E+00  0.75000006E+00  0.59199643E+00
  0.97695826E+00  0.99966295E+00  0.30369631E+00
  0.97836987E+00  0.50486171E+00  0.30438501E+00
  0.53307496E+00  0.48918901E+00  0.34980121E+00
  0.53202545E+00  0.98946323E+00  0.34962729E+00
  0.21270341E+00  0.52716787E+00  0.25060466E+00
  0.23003734E+00  0.21673117E-01  0.25047816E+00
  0.48060104E+00  0.23643144E+00  0.30447889E+00
  0.48050811E+00  0.74231385E+00  0.30434451E+00
  0.30157964E-01  0.25265451E+00  0.34800059E+00
  0.31478056E-01  0.75381880E+00  0.34942826E+00
  0.70358320E+00  0.24538751E+00  0.25075729E+00
  0.72908773E+00  0.74559375E+00  0.25019969E+00
  0.84986587E+00  0.49850385E+00  0.34743728E+00
  0.84978602E+00  0.37989667E-02  0.34714119E+00
  0.65188692E+00  0.49251314E+00  0.30570136E+00
  0.65331486E+00  0.98970208E+00  0.30616879E+00
  0.19102984E+00  0.49904998E+00  0.35956231E+00
  0.19141090E+00  0.99941402E+00  0.35933687E+00
  0.33143800E+00  0.49736958E+00  0.29115273E+00
  0.31535044E+00  0.99874124E+00  0.29702468E+00
  0.35266027E+00  0.24748069E+00  0.34791364E+00
  0.35333680E+00  0.73671428E+00  0.34794028E+00
  0.15117370E+00  0.25182810E+00  0.30491938E+00
  0.15095591E+00  0.75475952E+00  0.30489949E+00
  0.69200836E+00  0.24691530E+00  0.35984590E+00
  0.69130536E+00  0.74628550E+00  0.36014988E+00
  0.83003885E+00  0.24960683E+00  0.28840019E+00
  0.81351322E+00  0.74595399E+00  0.29648055E+00
  0.12128869E+00  0.45280147E+00  0.72805695E+00
  0.71147569E+00  0.83684664E+00  0.86901289E+00
  0.21047155E+00  0.92753657E+00  0.92424647E+00
  0.50564196E+00  0.99725508E+00  0.71819215E+00
  0.62238882E+00  0.23187442E+00  0.73026973E+00
  0.81631527E+00  0.10678933E+00  0.96340246E+00
  0.49688689E-01  0.41257749E+00  0.20959933E+00
  0.62480758E+00  0.71040153E+00  0.72171479E+00
  0.29293920E-01  0.11315531E+00  0.71563711E+00
  0.78593227E+00  0.91864739E+00  0.84361477E+00
  0.22764516E-01  0.30327413E+00  0.20645259E+00
  0.43065001E+00  0.24826336E+00  0.77373105E+00
  0.00000000E+00  0.00000000E+00  0.00000000E+00
  0.00000000E+00  0.00000000E+00  0.00000000E+00
  0.00000000E+00  0.00000000E+00  0.00000000E+00
  0.00000000E+00  0.00000000E+00  0.00000000E+00
  0.00000000E+00  0.00000000E+00  0.00000000E+00
  0.00000000E+00  0.00000000E+00  0.00000000E+00
  0.00000000E+00  0.00000000E+00  0.00000000E+00
  0.00000000E+00  0.00000000E+00  0.00000000E+00
  0.00000000E+00  0.00000000E+00  0.00000000E+00
  0.00000000E+00  0.00000000E+00  0.00000000E+00
  0.00000000E+00  0.00000000E+00  0.00000000E+00
  0.00000000E+00  0.00000000E+00  0.00000000E+00
  0.00000000E+00  0.00000000E+00  0.00000000E+00
  0.00000000E+00  0.00000000E+00  0.00000000E+00
  0.00000000E+00  0.00000000E+00  0.00000000E+00
  0.00000000E+00  0.00000000E+00  0.00000000E+00
  0.00000000E+00  0.00000000E+00  0.00000000E+00
  0.00000000E+00  0.00000000E+00  0.00000000E+00
  0.00000000E+00  0.00000000E+00  0.00000000E+00
  0.00000000E+00  0.00000000E+00  0.00000000E+00
  0.00000000E+00  0.00000000E+00  0.00000000E+00
  0.00000000E+00  0.00000000E+00  0.00000000E+00
  0.00000000E+00  0.00000000E+00  0.00000000E+00
  0.00000000E+00  0.00000000E+00  0.00000000E+00
  0.00000000E+00  0.00000000E+00  0.00000000E+00
  0.00000000E+00  0.00000000E+00  0.00000000E+00
  0.00000000E+00  0.00000000E+00  0.00000000E+00
  0.00000000E+00  0.00000000E+00  0.00000000E+00
  0.00000000E+00  0.00000000E+00  0.00000000E+00
  0.00000000E+00  0.00000000E+00  0.00000000E+00
  0.00000000E+00  0.00000000E+00  0.00000000E+00
  0.00000000E+00  0.00000000E+00  0.00000000E+00
  0.00000000E+00  0.00000000E+00  0.00000000E+00
  0.00000000E+00  0.00000000E+00  0.00000000E+00
  0.00000000E+00  0.00000000E+00  0.00000000E+00
  0.00000000E+00  0.00000000E+00  0.00000000E+00
  0.00000000E+00  0.00000000E+00  0.00000000E+00
  0.00000000E+00  0.00000000E+00  0.00000000E+00
  0.00000000E+00  0.00000000E+00  0.00000000E+00
  0.00000000E+00  0.00000000E+00  0.00000000E+00
  0.00000000E+00  0.00000000E+00  0.00000000E+00
  0.00000000E+00  0.00000000E+00  0.00000000E+00
  0.00000000E+00  0.00000000E+00  0.00000000E+00
  0.00000000E+00  0.00000000E+00  0.00000000E+00
  0.00000000E+00  0.00000000E+00  0.00000000E+00
  0.00000000E+00  0.00000000E+00  0.00000000E+00
  0.00000000E+00  0.00000000E+00  0.00000000E+00
  0.00000000E+00  0.00000000E+00  0.00000000E+00
  0.00000000E+00  0.00000000E+00  0.00000000E+00
  0.00000000E+00  0.00000000E+00  0.00000000E+00
  0.00000000E+00  0.00000000E+00  0.00000000E+00
  0.00000000E+00  0.00000000E+00  0.00000000E+00
  0.00000000E+00  0.00000000E+00  0.00000000E+00
  0.00000000E+00  0.00000000E+00  0.00000000E+00
  0.00000000E+00  0.00000000E+00  0.00000000E+00
  0.00000000E+00  0.00000000E+00  0.00000000E+00
  0.00000000E+00  0.00000000E+00  0.00000000E+00
  0.00000000E+00  0.00000000E+00  0.00000000E+00
  0.00000000E+00  0.00000000E+00  0.00000000E+00
  0.00000000E+00  0.00000000E+00  0.00000000E+00
  0.00000000E+00  0.00000000E+00  0.00000000E+00
  0.00000000E+00  0.00000000E+00  0.00000000E+00
  0.00000000E+00  0.00000000E+00  0.00000000E+00
  0.00000000E+00  0.00000000E+00  0.00000000E+00
  0.00000000E+00  0.00000000E+00  0.00000000E+00
  0.00000000E+00  0.00000000E+00  0.00000000E+00
  0.00000000E+00  0.00000000E+00  0.00000000E+00
  0.00000000E+00  0.00000000E+00  0.00000000E+00
  0.00000000E+00  0.00000000E+00  0.00000000E+00
  0.00000000E+00  0.00000000E+00  0.00000000E+00
  0.00000000E+00  0.00000000E+00  0.00000000E+00
  0.00000000E+00  0.00000000E+00  0.00000000E+00
  0.00000000E+00  0.00000000E+00  0.00000000E+00
  0.00000000E+00  0.00000000E+00  0.00000000E+00
  0.00000000E+00  0.00000000E+00  0.00000000E+00
  0.00000000E+00  0.00000000E+00  0.00000000E+00
  0.00000000E+00  0.00000000E+00  0.00000000E+00
  0.00000000E+00  0.00000000E+00  0.00000000E+00
  0.00000000E+00  0.00000000E+00  0.00000000E+00
  0.00000000E+00  0.00000000E+00  0.00000000E+00
  0.00000000E+00  0.00000000E+00  0.00000000E+00
  0.00000000E+00  0.00000000E+00  0.00000000E+00
  0.00000000E+00  0.00000000E+00  0.00000000E+00
  0.00000000E+00  0.00000000E+00  0.00000000E+00
  0.00000000E+00  0.00000000E+00  0.00000000E+00
  0.00000000E+00  0.00000000E+00  0.00000000E+00
  0.00000000E+00  0.00000000E+00  0.00000000E+00
  0.00000000E+00  0.00000000E+00  0.00000000E+00
  0.00000000E+00  0.00000000E+00  0.00000000E+00
  0.00000000E+00  0.00000000E+00  0.00000000E+00
  0.00000000E+00  0.00000000E+00  0.00000000E+00
  0.00000000E+00  0.00000000E+00  0.00000000E+00
  0.00000000E+00  0.00000000E+00  0.00000000E+00
  0.00000000E+00  0.00000000E+00  0.00000000E+00
  0.00000000E+00  0.00000000E+00  0.00000000E+00
  0.00000000E+00  0.00000000E+00  0.00000000E+00
  0.00000000E+00  0.00000000E+00  0.00000000E+00
  0.00000000E+00  0.00000000E+00  0.00000000E+00
  0.00000000E+00  0.00000000E+00  0.00000000E+00
  0.00000000E+00  0.00000000E+00  0.00000000E+00
  0.00000000E+00  0.00000000E+00  0.00000000E+00
  0.00000000E+00  0.00000000E+00  0.00000000E+00
  0.00000000E+00  0.00000000E+00  0.00000000E+00
  0.00000000E+00  0.00000000E+00  0.00000000E+00
  0.00000000E+00  0.00000000E+00  0.00000000E+00
  0.00000000E+00  0.00000000E+00  0.00000000E+00
  0.00000000E+00  0.00000000E+00  0.00000000E+00
  0.00000000E+00  0.00000000E+00  0.00000000E+00
  0.00000000E+00  0.00000000E+00  0.00000000E+00
  0.00000000E+00  0.00000000E+00  0.00000000E+00
  0.00000000E+00  0.00000000E+00  0.00000000E+00
  0.00000000E+00  0.00000000E+00  0.00000000E+00
  0.00000000E+00  0.00000000E+00  0.00000000E+00
  0.00000000E+00  0.00000000E+00  0.00000000E+00
  0.00000000E+00  0.00000000E+00  0.00000000E+00
  0.00000000E+00  0.00000000E+00  0.00000000E+00
  0.00000000E+00  0.00000000E+00  0.00000000E+00
  0.00000000E+00  0.00000000E+00  0.00000000E+00
  0.00000000E+00  0.00000000E+00  0.00000000E+00
  0.00000000E+00  0.00000000E+00  0.00000000E+00
  0.00000000E+00  0.00000000E+00  0.00000000E+00
  0.00000000E+00  0.00000000E+00  0.00000000E+00
  0.00000000E+00  0.00000000E+00  0.00000000E+00
  0.00000000E+00  0.00000000E+00  0.00000000E+00
  0.00000000E+00  0.00000000E+00  0.00000000E+00
  0.00000000E+00  0.00000000E+00  0.00000000E+00
  0.00000000E+00  0.00000000E+00  0.00000000E+00
  0.00000000E+00  0.00000000E+00  0.00000000E+00
  0.00000000E+00  0.00000000E+00  0.00000000E+00
  0.00000000E+00  0.00000000E+00  0.00000000E+00
  0.00000000E+00  0.00000000E+00  0.00000000E+00
  0.00000000E+00  0.00000000E+00  0.00000000E+00
  0.00000000E+00  0.00000000E+00  0.00000000E+00
  0.00000000E+00  0.00000000E+00  0.00000000E+00
  0.00000000E+00  0.00000000E+00  0.00000000E+00
  0.00000000E+00  0.00000000E+00  0.00000000E+00
  0.00000000E+00  0.00000000E+00  0.00000000E+00
  0.00000000E+00  0.00000000E+00  0.00000000E+00
  0.00000000E+00  0.00000000E+00  0.00000000E+00
  0.00000000E+00  0.00000000E+00  0.00000000E+00
  0.00000000E+00  0.00000000E+00  0.00000000E+00
  0.00000000E+00  0.00000000E+00  0.00000000E+00
  0.00000000E+00  0.00000000E+00  0.00000000E+00
  0.00000000E+00  0.00000000E+00  0.00000000E+00
  0.00000000E+00  0.00000000E+00  0.00000000E+00
  0.00000000E+00  0.00000000E+00  0.00000000E+00
  0.00000000E+00  0.00000000E+00  0.00000000E+00
  0.00000000E+00  0.00000000E+00  0.00000000E+00
  0.00000000E+00  0.00000000E+00  0.00000000E+00
  0.00000000E+00  0.00000000E+00  0.00000000E+00
  0.00000000E+00  0.00000000E+00  0.00000000E+00
  0.00000000E+00  0.00000000E+00  0.00000000E+00
  0.00000000E+00  0.00000000E+00  0.00000000E+00
  0.00000000E+00  0.00000000E+00  0.00000000E+00
  0.00000000E+00  0.00000000E+00  0.00000000E+00
  0.00000000E+00  0.00000000E+00  0.00000000E+00
  0.00000000E+00  0.00000000E+00  0.00000000E+00
  0.00000000E+00  0.00000000E+00  0.00000000E+00
  0.00000000E+00  0.00000000E+00  0.00000000E+00
  0.00000000E+00  0.00000000E+00  0.00000000E+00
  0.00000000E+00  0.00000000E+00  0.00000000E+00
  0.00000000E+00  0.00000000E+00  0.00000000E+00
  0.00000000E+00  0.00000000E+00  0.00000000E+00
  0.00000000E+00  0.00000000E+00  0.00000000E+00
  0.00000000E+00  0.00000000E+00  0.00000000E+00
  0.00000000E+00  0.00000000E+00  0.00000000E+00
  0.00000000E+00  0.00000000E+00  0.00000000E+00
  0.00000000E+00  0.00000000E+00  0.00000000E+00
  0.00000000E+00  0.00000000E+00  0.00000000E+00
  0.00000000E+00  0.00000000E+00  0.00000000E+00
  0.00000000E+00  0.00000000E+00  0.00000000E+00
  0.00000000E+00  0.00000000E+00  0.00000000E+00
  0.00000000E+00  0.00000000E+00  0.00000000E+00
  0.00000000E+00  0.00000000E+00  0.00000000E+00
  0.00000000E+00  0.00000000E+00  0.00000000E+00
  0.00000000E+00  0.00000000E+00  0.00000000E+00
  0.00000000E+00  0.00000000E+00  0.00000000E+00
  0.00000000E+00  0.00000000E+00  0.00000000E+00
  0.00000000E+00  0.00000000E+00  0.00000000E+00
  0.00000000E+00  0.00000000E+00  0.00000000E+00
  0.00000000E+00  0.00000000E+00  0.00000000E+00
  0.00000000E+00  0.00000000E+00  0.00000000E+00
  0.00000000E+00  0.00000000E+00  0.00000000E+00
  0.00000000E+00  0.00000000E+00  0.00000000E+00
  0.00000000E+00  0.00000000E+00  0.00000000E+00
  0.00000000E+00  0.00000000E+00  0.00000000E+00
  0.00000000E+00  0.00000000E+00  0.00000000E+00
  0.00000000E+00  0.00000000E+00  0.00000000E+00
  0.00000000E+00  0.00000000E+00  0.00000000E+00
  0.00000000E+00  0.00000000E+00  0.00000000E+00
  0.00000000E+00  0.00000000E+00  0.00000000E+00
  0.00000000E+00  0.00000000E+00  0.00000000E+00
  0.00000000E+00  0.00000000E+00  0.00000000E+00
  0.00000000E+00  0.00000000E+00  0.00000000E+00
  0.00000000E+00  0.00000000E+00  0.00000000E+00
  0.00000000E+00  0.00000000E+00  0.00000000E+00
  0.00000000E+00  0.00000000E+00  0.00000000E+00
  0.00000000E+00  0.00000000E+00  0.00000000E+00
  0.00000000E+00  0.00000000E+00  0.00000000E+00
  0.00000000E+00  0.00000000E+00  0.00000000E+00
  0.00000000E+00  0.00000000E+00  0.00000000E+00
  0.00000000E+00  0.00000000E+00  0.00000000E+00
  0.00000000E+00  0.00000000E+00  0.00000000E+00
  0.00000000E+00  0.00000000E+00  0.00000000E+00
  0.00000000E+00  0.00000000E+00  0.00000000E+00
  0.00000000E+00  0.00000000E+00  0.00000000E+00
  0.00000000E+00  0.00000000E+00  0.00000000E+00
  0.00000000E+00  0.00000000E+00  0.00000000E+00
  0.00000000E+00  0.00000000E+00  0.00000000E+00
  0.00000000E+00  0.00000000E+00  0.00000000E+00
  0.00000000E+00  0.00000000E+00  0.00000000E+00
  0.00000000E+00  0.00000000E+00  0.00000000E+00
  0.00000000E+00  0.00000000E+00  0.00000000E+00
  0.00000000E+00  0.00000000E+00  0.00000000E+00
  0.00000000E+00  0.00000000E+00  0.00000000E+00
  0.00000000E+00  0.00000000E+00  0.00000000E+00
  0.00000000E+00  0.00000000E+00  0.00000000E+00
  0.00000000E+00  0.00000000E+00  0.00000000E+00
  0.00000000E+00  0.00000000E+00  0.00000000E+00
  0.00000000E+00  0.00000000E+00  0.00000000E+00
  0.00000000E+00  0.00000000E+00  0.00000000E+00
  0.00000000E+00  0.00000000E+00  0.00000000E+00
  0.00000000E+00  0.00000000E+00  0.00000000E+00
  0.00000000E+00  0.00000000E+00  0.00000000E+00
  0.00000000E+00  0.00000000E+00  0.00000000E+00
  0.00000000E+00  0.00000000E+00  0.00000000E+00
  0.00000000E+00  0.00000000E+00  0.00000000E+00
  0.00000000E+00  0.00000000E+00  0.00000000E+00
  0.00000000E+00  0.00000000E+00  0.00000000E+00
  0.00000000E+00  0.00000000E+00  0.00000000E+00
  0.00000000E+00  0.00000000E+00  0.00000000E+00
  0.00000000E+00  0.00000000E+00  0.00000000E+00
  0.00000000E+00  0.00000000E+00  0.00000000E+00
  0.00000000E+00  0.00000000E+00  0.00000000E+00
  0.00000000E+00  0.00000000E+00  0.00000000E+00
  0.00000000E+00  0.00000000E+00  0.00000000E+00
  0.00000000E+00  0.00000000E+00  0.00000000E+00
  0.00000000E+00  0.00000000E+00  0.00000000E+00
  0.00000000E+00  0.00000000E+00  0.00000000E+00
  0.00000000E+00  0.00000000E+00  0.00000000E+00
  0.00000000E+00  0.00000000E+00  0.00000000E+00
  0.00000000E+00  0.00000000E+00  0.00000000E+00
  0.00000000E+00  0.00000000E+00  0.00000000E+00
  0.00000000E+00  0.00000000E+00  0.00000000E+00
  0.00000000E+00  0.00000000E+00  0.00000000E+00
  0.00000000E+00  0.00000000E+00  0.00000000E+00
  0.00000000E+00  0.00000000E+00  0.00000000E+00
  0.00000000E+00  0.00000000E+00  0.00000000E+00
  0.00000000E+00  0.00000000E+00  0.00000000E+00
  0.00000000E+00  0.00000000E+00  0.00000000E+00
  0.00000000E+00  0.00000000E+00  0.00000000E+00
  0.00000000E+00  0.00000000E+00  0.00000000E+00
  0.00000000E+00  0.00000000E+00  0.00000000E+00
  0.00000000E+00  0.00000000E+00  0.00000000E+00
  0.00000000E+00  0.00000000E+00  0.00000000E+00
  0.00000000E+00  0.00000000E+00  0.00000000E+00
  0.00000000E+00  0.00000000E+00  0.00000000E+00
  0.00000000E+00  0.00000000E+00  0.00000000E+00
  0.00000000E+00  0.00000000E+00  0.00000000E+00
  0.00000000E+00  0.00000000E+00  0.00000000E+00
  0.00000000E+00  0.00000000E+00  0.00000000E+00
  0.00000000E+00  0.00000000E+00  0.00000000E+00
  0.00000000E+00  0.00000000E+00  0.00000000E+00
  0.00000000E+00  0.00000000E+00  0.00000000E+00
  0.00000000E+00  0.00000000E+00  0.00000000E+00
  0.00000000E+00  0.00000000E+00  0.00000000E+00
  0.00000000E+00  0.00000000E+00  0.00000000E+00
  0.00000000E+00  0.00000000E+00  0.00000000E+00
  0.00000000E+00  0.00000000E+00  0.00000000E+00
  0.00000000E+00  0.00000000E+00  0.00000000E+00
  0.00000000E+00  0.00000000E+00  0.00000000E+00
  0.00000000E+00  0.00000000E+00  0.00000000E+00
  0.00000000E+00  0.00000000E+00  0.00000000E+00
  0.00000000E+00  0.00000000E+00  0.00000000E+00
  0.00000000E+00  0.00000000E+00  0.00000000E+00
  0.00000000E+00  0.00000000E+00  0.00000000E+00
  0.00000000E+00  0.00000000E+00  0.00000000E+00
  0.00000000E+00  0.00000000E+00  0.00000000E+00
  0.00000000E+00  0.00000000E+00  0.00000000E+00
  0.00000000E+00  0.00000000E+00  0.00000000E+00
  0.00000000E+00  0.00000000E+00  0.00000000E+00
  0.00000000E+00  0.00000000E+00  0.00000000E+00
  0.00000000E+00  0.00000000E+00  0.00000000E+00
  0.00000000E+00  0.00000000E+00  0.00000000E+00
  0.00000000E+00  0.00000000E+00  0.00000000E+00
  0.00000000E+00  0.00000000E+00  0.00000000E+00
  0.00000000E+00  0.00000000E+00  0.00000000E+00
  0.00000000E+00  0.00000000E+00  0.00000000E+00
  0.00000000E+00  0.00000000E+00  0.00000000E+00
  0.00000000E+00  0.00000000E+00  0.00000000E+00
  0.00000000E+00  0.00000000E+00  0.00000000E+00
  0.00000000E+00  0.00000000E+00  0.00000000E+00
  0.00000000E+00  0.00000000E+00  0.00000000E+00
  0.00000000E+00  0.00000000E+00  0.00000000E+00
  0.00000000E+00  0.00000000E+00  0.00000000E+00
  0.00000000E+00  0.00000000E+00  0.00000000E+00
  0.00000000E+00  0.00000000E+00  0.00000000E+00
  0.00000000E+00  0.00000000E+00  0.00000000E+00
  0.00000000E+00  0.00000000E+00  0.00000000E+00
  0.00000000E+00  0.00000000E+00  0.00000000E+00
  0.00000000E+00  0.00000000E+00  0.00000000E+00
  0.00000000E+00  0.00000000E+00  0.00000000E+00
  0.00000000E+00  0.00000000E+00  0.00000000E+00
  0.00000000E+00  0.00000000E+00  0.00000000E+00
  0.00000000E+00  0.00000000E+00  0.00000000E+00
  0.00000000E+00  0.00000000E+00  0.00000000E+00
  0.00000000E+00  0.00000000E+00  0.00000000E+00
  0.00000000E+00  0.00000000E+00  0.00000000E+00
  0.00000000E+00  0.00000000E+00  0.00000000E+00
  0.00000000E+00  0.00000000E+00  0.00000000E+00
  0.00000000E+00  0.00000000E+00  0.00000000E+00
  0.00000000E+00  0.00000000E+00  0.00000000E+00
