# Supplementary material for: Decoding MnO2 redox chemistry from mechanistic ambiguity to design principles for aqueous Zn-ion batteries
Source: Nat Commun. 2026 Jun 11;17:7433. doi: 10.1038/s41467-026-74350-z (PMC13408579; doi:10.1038/s41467-026-74350-z)
Supplement: Supplementary file 3 — Supplementary Data 1–14 [file 41467_2026_74350_MOESM3_ESM.zip › Supplementary Data/Supplementary Data 14.vasp]

110_stoichiometric_MnO2_12H
   1.00000000000000
    13.9999313353999995    0.0000000000000000    0.0000000000000000
     0.0000007781000000    5.8431367873999998    0.0000000000000000
     0.0000000000000000    0.0000000000000000   40.0000000000000000
   Mn   O    H
    48    96    24
Selective dynamics
Direct
  0.1061573514766406  0.4981870073689726  0.6796753093241730   T   T   T
  0.1099468803049938 -0.0279519799246694  0.6776833673865542   T   T   T
  0.4327490187680490  0.4945696868283170  0.6666401121895486   T   T   T
  0.4299289446065221  0.0133927354723760  0.6637197286138781   T   T   T
  0.7493753747091036  0.5035690430679964  0.6144841952427232   T   T   T
  0.7323836596047348 -0.0067289389110927  0.6117907745793683   T   T   T
  0.8116556259448944  0.5061364219539906  0.7384123558736551   T   T   T
  0.8160788262795293 -0.0006779665854980  0.7362163389149361   T   T   T
  0.6181243460413075  0.2721731924641412  0.6820457574112434   T   T   T
  0.6102615300197362  0.7573630942713510  0.6817459094978060   T   T   T
  0.9210151633370048  0.2377794980648284  0.6662981167471871   T   T   T
  0.9208308160686276  0.7588843081706870  0.6679109949433985   T   T   T
  0.2443222788799921  0.2504218875397310  0.6107145929762218   T   T   T
  0.2412571685371389  0.7503932749560133  0.6141528847094379   T   T   T
  0.2991061437453956  0.2486300161548047  0.7365072505953746   T   T   T
  0.3024859081506314  0.7551935061911760  0.7332861455936788   T   T   T
  0.5909195542289183  0.5000000000513438  0.4988276659999968   F   F   F
  0.5909195542324852  0.0000000000000000  0.4988276659999968   F   F   F
  0.9090825316241720  0.5000000000513438  0.4933473467499994   F   F   F
  0.9090825322706024  0.0000000000000000  0.4933473467499994   F   F   F
  0.2421713173247610  0.5000000000513438  0.4404089749999969   F   F   F
  0.2421713173283280  0.0000000000000000  0.4404089749999969   F   F   F
  0.2578303516262821  0.5000000000513438  0.5517661572500003   F   F   F
  0.2578303515584253  0.0000000000000000  0.5517661572500003   F   F   F
  0.0909188464558000  0.2500000000256719  0.4988278149999985   F   F   F
  0.0909188464522259  0.7500000596340684  0.4988278149999985   F   F   F
  0.4090823829252273  0.2500000000256719  0.4933477342500012   F   F   F
  0.4090823531357941  0.7500000596340684  0.4933477342500012   F   F   F
  0.7421724197462396  0.2500000000256719  0.4404094814999979   F   F   F
  0.7421723605280874  0.7500000596340684  0.4404094814999979   F   F   F
  0.7578293679661030  0.2500000298041982  0.5517659187500001   F   F   F
  0.7578293680339527  0.7500000596340684  0.5517659187500001   F   F   F
  0.0890968921262074  0.5155959967778655  0.3265432353389262   T   T   T
  0.0999547889789068  0.0149876358253075  0.3292656819317923   T   T   T
  0.4102975390645175  0.5029352933150703  0.3254805440619512   T   T   T
  0.4157195367738098 -0.0056855334710548  0.3236088341608185   T   T   T
  0.7527682992897700  0.5024561664660606  0.2723203166805703   T   T   T
  0.7571894188777354 -0.0085114130754280  0.2740251922241854   T   T   T
  0.7499954393252570  0.4879533988332951  0.3780847742619172   T   T   T
  0.7567380177041397 -0.0094820335545542  0.3796981549540930   T   T   T
  0.5929619231102519  0.2537491129223912  0.3224634575970116   T   T   T
  0.6007391320932147  0.7514844933862920  0.3265610055769456   T   T   T
  0.9193394255853210  0.2515986831203386  0.3276579561253247   T   T   T
  0.9175686950343674  0.7494007503582204  0.3280376035718371   T   T   T
  0.2440202657444062  0.2534665421544646  0.2712478142742697   T   T   T
  0.2431705278157615  0.7716467895790559  0.2747277598916795   T   T   T
  0.2563049600757626  0.2543601927746955  0.3797355525839639   T   T   T
  0.2526940765625192  0.7389668206840522  0.3815976942441542   T   T   T
 -0.0011745229664952 -0.0166058725355717  0.6447116091194842   T   T   T
 -0.0030032582770616  0.5008893099378711  0.6463026881533354   T   T   T
  0.5349734502565014  0.5080496427097700  0.6992925298122873   T   T   T
  0.5370366422764509  0.0003843027988047  0.6969788079305262   T   T   T
  0.3801051112911561  0.5043224140222061  0.7454241119310692   T   T   T
  0.3834176130565476  0.0043650921446585  0.7490041494853054   T   T   T
  0.5157837742140542  0.2587481869817786  0.6476664701979129   T   T   T
  0.5085907882149534  0.7640607626031397  0.6424585885485121   T   T   T
  0.0353043428185738  0.2476006092773332  0.6931266901689884   T   T   T
  0.0295645007359068  0.7447631448546042  0.6964473937502955   T   T   T
  0.8967484671890628  0.2524897694065836  0.7482462949471372   T   T   T
  0.9040655074124694  0.7439029664667369  0.7486432504255642   T   T   T
  0.8476375696889538  0.4953004796315655  0.6872317783603387   T   T   T
  0.8460375157712290 -0.0043271413166966  0.6864188939146607   T   T   T
  0.6871375077463318  0.5092133814074651  0.6590625590429755   T   T   T
  0.6886366290062799  0.0013291809482644  0.6617722289599622   T   T   T
  0.2019214732053026  0.4914352767954849  0.7188057643098177   T   T   T
  0.2120275608255072  0.0057821952394016  0.7176555577694718   T   T   T
  0.3345381238937651  0.4982555810834268  0.6277268955890374   T   T   T
  0.3327130505143910  0.0027415765992910  0.6280439539477582   T   T   T
  0.3596941110891719  0.2515423200436164  0.6853401817659109   T   T   T
  0.3563759612758058  0.7590694078987760  0.6847280630698077   T   T   T
  0.1831023157206978  0.2315613082148256  0.6563612248291053   T   T   T
  0.1813051054549747  0.7377730591305421  0.6557095118952565   T   T   T
  0.7211167184653511  0.2470141437427571  0.7258650620572124   T   T   T
  0.7202271960621501  0.7552750652461592  0.7246483518514834   T   T   T
  0.8308499556754809  0.2331584268166634  0.6258438043012536   T   T   T
  0.8382479549314817  0.7649293750181068  0.6278423148096164   T   T   T
  0.3201985060894543  0.5000000000513438  0.4001786409999966   F   F   F
  0.3201985060930213  0.0000000000000000  0.4001786409999966   F   F   F
  0.8201990724368713  0.2500000000256719  0.4001789092500019   F   F   F
  0.8201990725047281  0.7500000596340684  0.4001789092500019   F   F   F
  0.4759735465380857  0.0000000000000000  0.4715185164999980   F   F   F
  0.4759735763203707  0.5000000000513438  0.4715185164999980   F   F   F
  0.0240273606270804  0.5000000000513438  0.5206569432500032   F   F   F
  0.0240273606306474  0.0000000000000000  0.5206569432500032   F   F   F
  0.8201987742550543  0.5000000000513438  0.5751777292500009   F   F   F
  0.8201987149011885  0.0000000000000000  0.5751777292500009   F   F   F
  0.6798028350242689  0.5000000000513438  0.4169974922499975   F   F   F
  0.6798028945995611  0.0000000000000000  0.4169974922499975   F   F   F
  0.9759744407406856  0.2500000000256719  0.4715183377499983   F   F   F
  0.9759744408085353  0.7500000596340684  0.4715183377499983   F   F   F
  0.5240280628323148  0.2499999404686193  0.5206567050000004   F   F   F
  0.5240280628287408  0.7499999403488218  0.5206567050000004   F   F   F
  0.3201993405596184  0.2500000000256719  0.5751779674999966   F   F   F
  0.3201993405560444  0.7500000596340684  0.5751779674999966   F   F   F
  0.1798023134663538  0.2499999851364052  0.4169972540000018   F   F   F
  0.1798023283199939  0.7500000596340684  0.4169972540000018   F   F   F
  0.3541933000350923  0.5000000000513438  0.5174478292500027   F   F   F
  0.3541933000386592  0.0000000000000000  0.5174478292500027   F   F   F
  0.1458082049865794  0.5000000000513438  0.4747275114999994   F   F   F
  0.1458082049901464  0.0000000000000000  0.4747275114999994   F   F   F
  0.6889713406351063  0.5000000000513438  0.5325547457499979   F   F   F
  0.6889713406386804  0.0000000000000000  0.5325547457499979   F   F   F
  0.8110305071453823  0.5000000000513438  0.4596205949999970   F   F   F
  0.8110305070775254  0.0000000000000000  0.4596205949999970   F   F   F
  0.8541936277384821  0.2500000298041982  0.5174476505000030   F   F   F
  0.8541936278063389  0.7500000596340684  0.5174476505000030   F   F   F
  0.6458082199027189  0.2500000298041982  0.4747274220000008   F   F   F
  0.6458082198991448  0.7500000596340684  0.4747274220000008   F   F   F
  0.1889714598660461  0.2500000298041982  0.5325548650000016   F   F   F
  0.1889714747911171  0.7500000596340684  0.5325548650000016   F   F   F
  0.3110300600878304  0.2500000298041982  0.4596203267499988   F   F   F
  0.3110300600842564  0.7500000596340684  0.4596203267499988   F   F   F
  0.1798031627901580  0.5000000000513438  0.5919966697500030   F   F   F
  0.1798031777223770  0.0000000000000000  0.5919966697500030   F   F   F
  0.6798025369888805  0.2499999851364052  0.5919964312500028   F   F   F
  0.6798025369852994  0.7500000596340684  0.5919964312500028   F   F   F
  0.9813688714337948  0.0167014233416024  0.3067900121983781   T   T   T
  0.9852008704764380  0.4966637493451344  0.3027017983408021   T   T   T
  0.5340507671731619  0.5139895965595488  0.3445297579913851   T   T   T
  0.5335435299679566 -0.0046009223011900  0.3451910405148070   T   T   T
  0.2293165189349961  0.5093804104074476  0.2499839661737360   T   T   T
  0.2095385416888446  0.0227094544971656  0.2482555679461413   T   T   T
  0.4754567973611202  0.2489816653349089  0.3022048034425160   T   T   T
  0.4721711318172207  0.7387081788995161  0.3013071636774905   T   T   T
  0.0335862403365145  0.2612221473854487  0.3508641274164936   T   T   T
  0.0348110530887759  0.7545441870813926  0.3511829405432638   T   T   T
  0.7388320973952658  0.2471926036944035  0.2504429513125613   T   T   T
  0.7185813683681821  0.7481230663886198  0.2508621935040420   T   T   T
  0.8595304741159481  0.5053394657994774  0.3488870192242715   T   T   T
  0.8594535758444364  0.0001116640754842  0.3480113414687456   T   T   T
  0.6541132140467799  0.5000649217381569  0.3037957941187805   T   T   T
  0.6636499391166991  0.0110391627124871  0.3057701317546725   T   T   T
  0.2003072206172897  0.4947761316133190  0.3574834625010526   T   T   T
  0.2008720315911506 -0.0082970020311954  0.3594395682288227   T   T   T
  0.3063908699724850  0.5016737182809778  0.2990811663568466   T   T   T
  0.3294151835031564 -0.0049478226932790  0.2899629246718778   T   T   T
  0.3585890116903925  0.2496187416819229  0.3475993878252048   T   T   T
  0.3576544141914273  0.7614752262465228  0.3464650087968507   T   T   T
  0.1555782014503496  0.2543068308156056  0.3058018056696196   T   T   T
  0.1484495791748373  0.7576930899777362  0.3057629392580543   T   T   T
  0.6959365957667367  0.2405397230733528  0.3579693940720071   T   T   T
  0.6992568321319834  0.7458205446899924  0.3578862105047754   T   T   T
  0.8208141591479462  0.2700341159997059  0.2970556338887264   T   T   T
  0.8435398322000032  0.7685587358965621  0.2867599677263843   T   T   T
  0.1575690263735736  0.4941342830294077  0.7378006620470098   T   T   T
  0.1681923230726310 -0.0412981401524831  0.7357222866789409   T   T   T
  0.4405832776645809  0.4764897397651827  0.7335415824289865   T   T   T
  0.4417541347710399 -0.0036739095967655  0.7350855746753623   T   T   T
  0.7449463419864463  0.5188978692846020  0.7718137678110161   T   T   T
  0.7567417477019071 -0.0148026005128584  0.7687272385016725   T   T   T
  0.6766219452584741  0.2301001320422993  0.7445829241605750   T   T   T
  0.6925507672452524  0.7430237325536805  0.7471437902735562   T   T   T
 -0.0495736182935503  0.2361897225610270  0.7329532400351132   T   T   T
 -0.0458700278403966  0.7497074365635061  0.7325491643334059   T   T   T
  0.2356628787216443  0.2307348115913014  0.7684177354343411   T   T   T
  0.2421624622395869  0.7573919303813047  0.7671731240567219   T   T   T
  0.0140488343596760  0.4946814228121190  0.6224386043109839   T   T   T
  0.0254466698643617 -0.0304334470221843  0.6220402475982472   T   T   T
  0.3731174641377493  0.5189225571848342  0.6071304056430279   T   T   T
  0.3674391610634654  0.0075546147159230  0.6063882009875041   T   T   T
  0.7822765589830328  0.5061697693688781  0.6743052283906585   T   T   T
  0.7678278859445665  0.0366228195806355  0.6666959411597010   T   T   T
  0.5423623888416972  0.2668305168691396  0.6250878527443011   T   T   T
  0.5459830387988309  0.7711429436296519  0.6218018490648954   T   T   T
  0.8616297498385240  0.2250156345882367  0.6034009060488695   T   T   T
  0.8810576560484153  0.7793391204797346  0.6088660455780679   T   T   T
  0.2442100169429898  0.2367503079630180  0.6681169001693227   T   T   T
  0.2957721419366989  0.7579561146370167  0.6727752429097590   T   T   T

 -0.73869321E-04  0.24453184E-02  0.58971094E-02
  0.61192708E-03  0.11158890E-02  0.22467525E-02
 -0.57787274E-03  0.87618397E-03  0.15555460E-02
 -0.40313807E-03 -0.11942320E-02  0.12904105E-02
  0.40457675E-02  0.10525064E-02  0.24858883E-02
  0.14431778E-02 -0.12148502E-02  0.37940120E-02
 -0.39047301E-03 -0.23158287E-02  0.17834557E-02
  0.25403304E-02 -0.63619932E-03  0.15262232E-02
  0.37482589E-02  0.23574565E-02  0.12851217E-02
 -0.25763869E-02  0.60961042E-03  0.13791568E-02
  0.15996699E-02 -0.93179151E-03 -0.59335196E-03
  0.19119794E-02 -0.27486468E-03  0.23500864E-02
  0.13898000E-02 -0.10679192E-02 -0.10943070E-04
  0.82900898E-03 -0.91020412E-03  0.25623260E-02
 -0.58696662E-04 -0.27891682E-02  0.54026018E-03
  0.58896751E-03  0.15252485E-02  0.47480948E-02
  0.00000000E+00  0.00000000E+00  0.00000000E+00
  0.00000000E+00  0.00000000E+00  0.00000000E+00
  0.00000000E+00  0.00000000E+00  0.00000000E+00
  0.00000000E+00  0.00000000E+00  0.00000000E+00
  0.00000000E+00  0.00000000E+00  0.00000000E+00
  0.00000000E+00  0.00000000E+00  0.00000000E+00
  0.00000000E+00  0.00000000E+00  0.00000000E+00
  0.00000000E+00  0.00000000E+00  0.00000000E+00
  0.00000000E+00  0.00000000E+00  0.00000000E+00
  0.00000000E+00  0.00000000E+00  0.00000000E+00
  0.00000000E+00  0.00000000E+00  0.00000000E+00
  0.00000000E+00  0.00000000E+00  0.00000000E+00
  0.00000000E+00  0.00000000E+00  0.00000000E+00
  0.00000000E+00  0.00000000E+00  0.00000000E+00
  0.00000000E+00  0.00000000E+00  0.00000000E+00
  0.00000000E+00  0.00000000E+00  0.00000000E+00
 -0.22876753E-02  0.29304015E-02 -0.33865373E-03
 -0.41785455E-02 -0.26787076E-02  0.78822020E-03
  0.28608767E-02 -0.14364232E-02  0.28689149E-02
  0.94920265E-03  0.12707691E-03  0.62540614E-03
 -0.97564079E-03  0.23253583E-02  0.39653458E-02
 -0.13125484E-02 -0.26168967E-03 -0.17786790E-02
  0.27835034E-03 -0.88090559E-04 -0.16242200E-02
  0.21361021E-02 -0.74151029E-03 -0.23358637E-03
  0.17931666E-02  0.99084672E-03  0.10790071E-02
  0.26088114E-03 -0.15864178E-02 -0.48597681E-03
  0.30999396E-02 -0.10950774E-02  0.10046176E-02
 -0.54051030E-03 -0.18412205E-03  0.29373366E-03
 -0.14032714E-02 -0.17297858E-02 -0.47294851E-04
 -0.93254244E-03  0.18539505E-03  0.14116618E-03
 -0.70229787E-03  0.21712591E-02 -0.89803030E-05
  0.10953743E-03  0.21064342E-02 -0.93661826E-03
  0.14296018E-02  0.37572800E-03 -0.37747741E-02
 -0.45342695E-03  0.28234248E-02  0.43405652E-02
  0.24638839E-02  0.16625382E-03 -0.11920212E-02
 -0.63664241E-04 -0.44308192E-02 -0.50574838E-02
  0.60070436E-02  0.12248827E-02  0.12796538E-01
  0.35157456E-02  0.24432690E-02  0.70563628E-02
  0.27390667E-02 -0.10333250E-01  0.41795805E-02
 -0.11649055E-02  0.92260293E-03  0.99881898E-02
  0.42982676E-02  0.15483369E-02  0.23662433E-02
  0.31499467E-02  0.39480435E-02  0.59189146E-02
 -0.12300958E-02  0.29974426E-02  0.68495097E-02
 -0.13850660E-02  0.11800044E-02  0.17153980E-02
 -0.98407560E-03  0.45161644E-02  0.27566316E-02
  0.64667188E-03 -0.23112357E-03  0.11759677E-02
  0.22814058E-02  0.25969913E-02 -0.84188635E-04
 -0.48653167E-02  0.30806189E-02  0.26433996E-02
 -0.81617541E-03 -0.21165732E-02  0.28894626E-02
  0.65762047E-02 -0.64265763E-03  0.14034283E-02
 -0.35144175E-02 -0.21663770E-02  0.36253559E-02
  0.20236972E-02 -0.42388947E-02  0.44261781E-02
 -0.71477420E-02  0.63316006E-02 -0.32552403E-02
  0.79505314E-03 -0.20619703E-02  0.44392595E-02
  0.37240263E-02 -0.26640705E-02  0.19578342E-02
 -0.25007700E-02 -0.46427659E-02  0.39704524E-02
  0.54894632E-03  0.38172442E-02  0.26946915E-02
  0.19563500E-02 -0.16100390E-02  0.76612576E-02
  0.10064192E-04  0.22258479E-02 -0.15787492E-02
  0.83347553E-02  0.33549255E-02 -0.74661625E-02
  0.00000000E+00  0.00000000E+00  0.00000000E+00
  0.00000000E+00  0.00000000E+00  0.00000000E+00
  0.00000000E+00  0.00000000E+00  0.00000000E+00
  0.00000000E+00  0.00000000E+00  0.00000000E+00
  0.00000000E+00  0.00000000E+00  0.00000000E+00
  0.00000000E+00  0.00000000E+00  0.00000000E+00
  0.00000000E+00  0.00000000E+00  0.00000000E+00
  0.00000000E+00  0.00000000E+00  0.00000000E+00
  0.00000000E+00  0.00000000E+00  0.00000000E+00
  0.00000000E+00  0.00000000E+00  0.00000000E+00
  0.00000000E+00  0.00000000E+00  0.00000000E+00
  0.00000000E+00  0.00000000E+00  0.00000000E+00
  0.00000000E+00  0.00000000E+00  0.00000000E+00
  0.00000000E+00  0.00000000E+00  0.00000000E+00
  0.00000000E+00  0.00000000E+00  0.00000000E+00
  0.00000000E+00  0.00000000E+00  0.00000000E+00
  0.00000000E+00  0.00000000E+00  0.00000000E+00
  0.00000000E+00  0.00000000E+00  0.00000000E+00
  0.00000000E+00  0.00000000E+00  0.00000000E+00
  0.00000000E+00  0.00000000E+00  0.00000000E+00
  0.00000000E+00  0.00000000E+00  0.00000000E+00
  0.00000000E+00  0.00000000E+00  0.00000000E+00
  0.00000000E+00  0.00000000E+00  0.00000000E+00
  0.00000000E+00  0.00000000E+00  0.00000000E+00
  0.00000000E+00  0.00000000E+00  0.00000000E+00
  0.00000000E+00  0.00000000E+00  0.00000000E+00
  0.00000000E+00  0.00000000E+00  0.00000000E+00
  0.00000000E+00  0.00000000E+00  0.00000000E+00
  0.00000000E+00  0.00000000E+00  0.00000000E+00
  0.00000000E+00  0.00000000E+00  0.00000000E+00
  0.00000000E+00  0.00000000E+00  0.00000000E+00
  0.00000000E+00  0.00000000E+00  0.00000000E+00
  0.00000000E+00  0.00000000E+00  0.00000000E+00
  0.00000000E+00  0.00000000E+00  0.00000000E+00
  0.00000000E+00  0.00000000E+00  0.00000000E+00
  0.00000000E+00  0.00000000E+00  0.00000000E+00
  0.00000000E+00  0.00000000E+00  0.00000000E+00
  0.00000000E+00  0.00000000E+00  0.00000000E+00
  0.00000000E+00  0.00000000E+00  0.00000000E+00
  0.00000000E+00  0.00000000E+00  0.00000000E+00
  0.49370562E-02  0.14747479E-02 -0.18114759E-02
 -0.18468716E-02 -0.72422274E-02  0.53962936E-02
  0.40303991E-02  0.40515554E-03  0.10697229E-02
  0.24880510E-02  0.40701739E-03 -0.11179033E-02
 -0.84319526E-04  0.39851156E-02  0.12129830E-02
 -0.16577330E-02  0.21150794E-02 -0.47458524E-02
  0.36775669E-02 -0.33484801E-03  0.51435713E-02
  0.34618214E-02 -0.63138911E-02  0.87497156E-03
  0.25117537E-02 -0.41856148E-02  0.66551332E-02
  0.14645274E-02  0.15449773E-02 -0.31324053E-02
  0.44233302E-03  0.10965376E-02 -0.49109581E-03
 -0.99748747E-03  0.65418493E-03  0.26364917E-02
 -0.24980125E-02  0.45709847E-03  0.69258569E-02
  0.95176381E-03  0.33459512E-03 -0.46625589E-02
  0.32761645E-02  0.20479410E-02  0.92695282E-02
  0.64367571E-02 -0.55299634E-03  0.23808254E-02
 -0.20665864E-02  0.40020207E-02 -0.62643891E-03
 -0.91713524E-02 -0.10993652E-02  0.41153394E-02
 -0.40200585E-02  0.29476555E-02 -0.23420078E-03
  0.79692635E-02  0.75453886E-03 -0.83632073E-03
 -0.27097481E-03 -0.11425360E-02  0.14020449E-02
  0.15260543E-02 -0.39972227E-02  0.32529502E-02
 -0.75441202E-03  0.98205697E-03  0.37627608E-02
 -0.78676340E-03 -0.19260110E-03 -0.19460447E-02
  0.18613393E-03  0.15019335E-02 -0.12820604E-02
  0.51651545E-02  0.42198853E-04  0.31978166E-02
 -0.44773395E-02  0.49556580E-02  0.62468478E-03
  0.47888560E-02  0.13833811E-02  0.14971842E-02
 -0.92121691E-02  0.22399973E-01 -0.73447557E-02
  0.41524278E-02 -0.22960688E-03 -0.24064178E-02
 -0.19616096E-02  0.19968080E-01  0.13952635E-01
  0.59829775E-02  0.56351991E-02 -0.42592887E-02
  0.79376778E-02  0.19456171E-01 -0.13385179E-01
 -0.18080908E-01  0.84061614E-02  0.81877672E-02
  0.25341491E-02 -0.79547021E-02 -0.11990005E-02
  0.12361143E-01  0.11245922E-01  0.15263530E-01
  0.49565582E-03 -0.12282251E-02 -0.50537159E-02
  0.25052931E-01 -0.27068379E-01 -0.25837659E-02
 -0.87836327E-02 -0.18833090E-02 -0.90430194E-02
  0.11831251E-01 -0.16577835E-01 -0.21057037E-01
 -0.39392414E-02  0.17599818E-01  0.45895659E-02
  0.25924193E-01 -0.16545610E-01  0.93805908E-02
  0.60369529E-02 -0.20749459E-01  0.11950247E-01
 -0.65937950E-02  0.90600868E-02  0.31768466E-02
  0.36178674E-01 -0.23176023E-01  0.24603646E-01
 -0.12278370E-01 -0.48650070E-01 -0.50160192E-03
 -0.70062443E-02 -0.11697857E-01 -0.96188355E-03
 -0.84782635E-02  0.20230640E-01  0.12141274E-02
 -0.30357311E-02 -0.11324552E-01 -0.25565591E-02
  0.17343808E-01 -0.75489986E-02 -0.10056002E-01
  0.80359588E-02  0.99076066E-02  0.12819173E-01
 -0.14427144E-01 -0.23223162E-02  0.44175338E-02

           1
   2.00000000000000
  0.18583941E+00 -0.35745457E-02 -0.16077267E-02  0.18843055E+00
  0.10614680E+00  0.49902400E+00  0.67997016E+00
  0.11003430E+00  0.97242997E+00  0.67779571E+00
  0.43266647E+00  0.49486959E+00  0.66671789E+00
  0.42987135E+00  0.12983971E-01  0.66378425E+00
  0.74995334E+00  0.50392930E+00  0.61460849E+00
  0.73258983E+00  0.99285524E+00  0.61198048E+00
  0.81159984E+00  0.50534376E+00  0.73850153E+00
  0.81644173E+00  0.99910427E+00  0.73629265E+00
  0.61865981E+00  0.27298011E+00  0.68211001E+00
  0.60989347E+00  0.75757175E+00  0.68181487E+00
  0.92124369E+00  0.23746056E+00  0.66626845E+00
  0.92110396E+00  0.75879023E+00  0.66802850E+00
  0.24452082E+00  0.25005636E+00  0.61071405E+00
  0.24137560E+00  0.75008173E+00  0.61428100E+00
  0.29909776E+00  0.24767533E+00  0.73653426E+00
  0.30257005E+00  0.75571557E+00  0.73352355E+00
  0.59091955E+00  0.50000000E+00  0.49882767E+00
  0.59091955E+00  0.00000000E+00  0.49882767E+00
  0.90908253E+00  0.50000000E+00  0.49334735E+00
  0.90908253E+00  0.00000000E+00  0.49334735E+00
  0.24217132E+00  0.50000000E+00  0.44040897E+00
  0.24217132E+00  0.00000000E+00  0.44040897E+00
  0.25783035E+00  0.50000000E+00  0.55176616E+00
  0.25783035E+00  0.00000000E+00  0.55176616E+00
  0.90918846E-01  0.25000000E+00  0.49882781E+00
  0.90918846E-01  0.75000006E+00  0.49882781E+00
  0.40908238E+00  0.25000000E+00  0.49334773E+00
  0.40908235E+00  0.75000006E+00  0.49334773E+00
  0.74217242E+00  0.25000000E+00  0.44040948E+00
  0.74217236E+00  0.75000006E+00  0.44040948E+00
  0.75782937E+00  0.25000003E+00  0.55176592E+00
  0.75782937E+00  0.75000006E+00  0.55176592E+00
  0.88770080E-01  0.51659902E+00  0.32652630E+00
  0.99357851E-01  0.14070763E-01  0.32930509E+00
  0.41070624E+00  0.50244363E+00  0.32562399E+00
  0.41585514E+00  0.99435796E+00  0.32364010E+00
  0.75262892E+00  0.50325209E+00  0.27251858E+00
  0.75700191E+00  0.99139902E+00  0.27393626E+00
  0.75003520E+00  0.48792325E+00  0.37800356E+00
  0.75704318E+00  0.99026416E+00  0.37968648E+00
  0.59321809E+00  0.25408826E+00  0.32251741E+00
  0.60077640E+00  0.75094149E+00  0.32653671E+00
  0.91978228E+00  0.25122386E+00  0.32770819E+00
  0.91749148E+00  0.74933773E+00  0.32805229E+00
  0.24381980E+00  0.25287447E+00  0.27124545E+00
  0.24303731E+00  0.77171025E+00  0.27473482E+00
  0.25620463E+00  0.25510338E+00  0.37973510E+00
  0.25270972E+00  0.73968782E+00  0.38155086E+00
  0.99902971E+00  0.98352273E+00  0.64452287E+00
  0.99693197E+00  0.50185572E+00  0.64651972E+00
  0.53532544E+00  0.50810655E+00  0.69923293E+00
  0.53702755E+00  0.99886771E+00  0.69672593E+00
  0.38096326E+00  0.50474167E+00  0.74606394E+00
  0.38391986E+00  0.52013789E-02  0.74935697E+00
  0.51617507E+00  0.25521130E+00  0.64787545E+00
  0.50842437E+00  0.76437655E+00  0.64295800E+00
  0.35918384E-01  0.24813058E+00  0.69324500E+00
  0.30014495E-01  0.74611449E+00  0.69674334E+00
  0.89657274E+00  0.25351574E+00  0.74858877E+00
  0.90386764E+00  0.74430686E+00  0.74872902E+00
  0.84749699E+00  0.49684628E+00  0.68736961E+00
  0.84612990E+00  0.99559375E+00  0.68647769E+00
  0.68746342E+00  0.51010228E+00  0.65905835E+00
  0.68794158E+00  0.23836211E-02  0.66190440E+00
  0.20180488E+00  0.49071081E+00  0.71895024E+00
  0.21296702E+00  0.55622252E-02  0.71772573E+00
  0.33403606E+00  0.49751407E+00  0.62790816E+00
  0.33300215E+00  0.12906796E-02  0.62826526E+00
  0.35867300E+00  0.25370951E+00  0.68517742E+00
  0.35648954E+00  0.75836363E+00  0.68495003E+00
  0.18363432E+00  0.23064945E+00  0.65645912E+00
  0.18094785E+00  0.73618392E+00  0.65590803E+00
  0.72119514E+00  0.24832072E+00  0.72599980E+00
  0.72050668E+00  0.75472398E+00  0.72503141E+00
  0.83085139E+00  0.23392029E+00  0.62576487E+00
  0.83943864E+00  0.76607771E+00  0.62746901E+00
  0.32019851E+00  0.50000000E+00  0.40017864E+00
  0.32019851E+00  0.00000000E+00  0.40017864E+00
  0.82019907E+00  0.25000000E+00  0.40017891E+00
  0.82019907E+00  0.75000006E+00  0.40017891E+00
  0.47597355E+00  0.00000000E+00  0.47151852E+00
  0.47597358E+00  0.50000000E+00  0.47151852E+00
  0.24027361E-01  0.50000000E+00  0.52065694E+00
  0.24027361E-01  0.00000000E+00  0.52065694E+00
  0.82019877E+00  0.50000000E+00  0.57517773E+00
  0.82019871E+00  0.00000000E+00  0.57517773E+00
  0.67980284E+00  0.50000000E+00  0.41699749E+00
  0.67980289E+00  0.00000000E+00  0.41699749E+00
  0.97597444E+00  0.25000000E+00  0.47151834E+00
  0.97597444E+00  0.75000006E+00  0.47151834E+00
  0.52402806E+00  0.24999994E+00  0.52065671E+00
  0.52402806E+00  0.74999994E+00  0.52065671E+00
  0.32019934E+00  0.25000000E+00  0.57517797E+00
  0.32019934E+00  0.75000006E+00  0.57517797E+00
  0.17980231E+00  0.24999999E+00  0.41699725E+00
  0.17980233E+00  0.75000006E+00  0.41699725E+00
  0.35419330E+00  0.50000000E+00  0.51744783E+00
  0.35419330E+00  0.00000000E+00  0.51744783E+00
  0.14580820E+00  0.50000000E+00  0.47472751E+00
  0.14580820E+00  0.00000000E+00  0.47472751E+00
  0.68897134E+00  0.50000000E+00  0.53255475E+00
  0.68897134E+00  0.00000000E+00  0.53255475E+00
  0.81103051E+00  0.50000000E+00  0.45962059E+00
  0.81103051E+00  0.00000000E+00  0.45962059E+00
  0.85419363E+00  0.25000003E+00  0.51744765E+00
  0.85419363E+00  0.75000006E+00  0.51744765E+00
  0.64580822E+00  0.25000003E+00  0.47472742E+00
  0.64580822E+00  0.75000006E+00  0.47472742E+00
  0.18897146E+00  0.25000003E+00  0.53255487E+00
  0.18897147E+00  0.75000006E+00  0.53255487E+00
  0.31103006E+00  0.25000003E+00  0.45962033E+00
  0.31103006E+00  0.75000006E+00  0.45962033E+00
  0.17980316E+00  0.50000000E+00  0.59199667E+00
  0.17980318E+00  0.00000000E+00  0.59199667E+00
  0.67980254E+00  0.24999999E+00  0.59199643E+00
  0.67980254E+00  0.75000006E+00  0.59199643E+00
  0.98207417E+00  0.17206203E-01  0.30669944E+00
  0.98493703E+00  0.49418487E+00  0.30297161E+00
  0.53462654E+00  0.51412827E+00  0.34458324E+00
  0.53389897E+00  0.99553839E+00  0.34513515E+00
  0.22930447E+00  0.51074444E+00  0.25004462E+00
  0.20930172E+00  0.23433408E-01  0.24801828E+00
  0.47598217E+00  0.24886705E+00  0.30246198E+00
  0.47266568E+00  0.73654705E+00  0.30135091E+00
  0.33945064E-01  0.25978949E+00  0.35119688E+00
  0.35020272E-01  0.75507300E+00  0.35102632E+00
  0.73889529E+00  0.24756793E+00  0.25041840E+00
  0.71843887E+00  0.74834698E+00  0.25099402E+00
  0.85917361E+00  0.50549592E+00  0.34923331E+00
  0.85958954E+00  0.22618993E-03  0.34777821E+00
  0.65458124E+00  0.50076589E+00  0.30425927E+00
  0.66456948E+00  0.10849882E-01  0.30588917E+00
  0.20001199E+00  0.49614595E+00  0.35745214E+00
  0.19956183E+00  0.99132671E+00  0.35964534E+00
  0.30581657E+00  0.50268265E+00  0.29906946E+00
  0.33055366E+00  0.99531044E+00  0.28992111E+00
  0.35855030E+00  0.24922767E+00  0.34766949E+00
  0.35787242E+00  0.76010705E+00  0.34662766E+00
  0.15547043E+00  0.25464297E+00  0.30598994E+00
  0.14833718E+00  0.75762717E+00  0.30566564E+00
  0.69596319E+00  0.24105381E+00  0.35790529E+00
  0.69999471E+00  0.74583499E+00  0.35804610E+00
  0.82017454E+00  0.27173035E+00  0.29708687E+00
  0.84422396E+00  0.76903224E+00  0.28683483E+00
  0.15625300E+00  0.50180139E+00  0.73743342E+00
  0.16878553E+00  0.95862327E+00  0.73560197E+00
  0.44030305E+00  0.48332445E+00  0.73423921E+00
  0.44260885E+00  0.99825492E+00  0.73487261E+00
  0.74608030E+00  0.52555736E+00  0.77114451E+00
  0.75415875E+00  0.98807468E+00  0.76913663E+00
  0.67698397E+00  0.22737738E+00  0.74452297E+00
  0.69431665E+00  0.74687301E+00  0.74790697E+00
  0.95049719E+00  0.23576932E+00  0.73270055E+00
  0.95770898E+00  0.74044242E+00  0.73241998E+00
  0.23440807E+00  0.23009019E+00  0.76796558E+00
  0.24385265E+00  0.75171764E+00  0.76612027E+00
  0.13486082E-01  0.50070552E+00  0.62266808E+00
  0.29150144E-01  0.96390329E+00  0.62250928E+00
  0.37397989E+00  0.51182039E+00  0.60772792E+00
  0.36649719E+00  0.10655718E-01  0.60654704E+00
  0.78744497E+00  0.49823704E+00  0.67553541E+00
  0.76607383E+00  0.19970781E-01  0.66667086E+00
  0.54136149E+00  0.26282655E+00  0.62503976E+00
  0.54477185E+00  0.77806753E+00  0.62186256E+00
  0.86119607E+00  0.22113945E+00  0.60327308E+00
  0.88353536E+00  0.77675523E+00  0.60836325E+00
  0.24535802E+00  0.24014150E+00  0.66875786E+00
  0.29371111E+00  0.75716123E+00  0.67299612E+00
  0.00000000E+00  0.00000000E+00  0.00000000E+00
  0.00000000E+00  0.00000000E+00  0.00000000E+00
  0.00000000E+00  0.00000000E+00  0.00000000E+00
  0.00000000E+00  0.00000000E+00  0.00000000E+00
  0.00000000E+00  0.00000000E+00  0.00000000E+00
  0.00000000E+00  0.00000000E+00  0.00000000E+00
  0.00000000E+00  0.00000000E+00  0.00000000E+00
  0.00000000E+00  0.00000000E+00  0.00000000E+00
  0.00000000E+00  0.00000000E+00  0.00000000E+00
  0.00000000E+00  0.00000000E+00  0.00000000E+00
  0.00000000E+00  0.00000000E+00  0.00000000E+00
  0.00000000E+00  0.00000000E+00  0.00000000E+00
  0.00000000E+00  0.00000000E+00  0.00000000E+00
  0.00000000E+00  0.00000000E+00  0.00000000E+00
  0.00000000E+00  0.00000000E+00  0.00000000E+00
  0.00000000E+00  0.00000000E+00  0.00000000E+00
  0.00000000E+00  0.00000000E+00  0.00000000E+00
  0.00000000E+00  0.00000000E+00  0.00000000E+00
  0.00000000E+00  0.00000000E+00  0.00000000E+00
  0.00000000E+00  0.00000000E+00  0.00000000E+00
  0.00000000E+00  0.00000000E+00  0.00000000E+00
  0.00000000E+00  0.00000000E+00  0.00000000E+00
  0.00000000E+00  0.00000000E+00  0.00000000E+00
  0.00000000E+00  0.00000000E+00  0.00000000E+00
  0.00000000E+00  0.00000000E+00  0.00000000E+00
  0.00000000E+00  0.00000000E+00  0.00000000E+00
  0.00000000E+00  0.00000000E+00  0.00000000E+00
  0.00000000E+00  0.00000000E+00  0.00000000E+00
  0.00000000E+00  0.00000000E+00  0.00000000E+00
  0.00000000E+00  0.00000000E+00  0.00000000E+00
  0.00000000E+00  0.00000000E+00  0.00000000E+00
  0.00000000E+00  0.00000000E+00  0.00000000E+00
  0.00000000E+00  0.00000000E+00  0.00000000E+00
  0.00000000E+00  0.00000000E+00  0.00000000E+00
  0.00000000E+00  0.00000000E+00  0.00000000E+00
  0.00000000E+00  0.00000000E+00  0.00000000E+00
  0.00000000E+00  0.00000000E+00  0.00000000E+00
  0.00000000E+00  0.00000000E+00  0.00000000E+00
  0.00000000E+00  0.00000000E+00  0.00000000E+00
  0.00000000E+00  0.00000000E+00  0.00000000E+00
  0.00000000E+00  0.00000000E+00  0.00000000E+00
  0.00000000E+00  0.00000000E+00  0.00000000E+00
  0.00000000E+00  0.00000000E+00  0.00000000E+00
  0.00000000E+00  0.00000000E+00  0.00000000E+00
  0.00000000E+00  0.00000000E+00  0.00000000E+00
  0.00000000E+00  0.00000000E+00  0.00000000E+00
  0.00000000E+00  0.00000000E+00  0.00000000E+00
  0.00000000E+00  0.00000000E+00  0.00000000E+00
  0.00000000E+00  0.00000000E+00  0.00000000E+00
  0.00000000E+00  0.00000000E+00  0.00000000E+00
  0.00000000E+00  0.00000000E+00  0.00000000E+00
  0.00000000E+00  0.00000000E+00  0.00000000E+00
  0.00000000E+00  0.00000000E+00  0.00000000E+00
  0.00000000E+00  0.00000000E+00  0.00000000E+00
  0.00000000E+00  0.00000000E+00  0.00000000E+00
  0.00000000E+00  0.00000000E+00  0.00000000E+00
  0.00000000E+00  0.00000000E+00  0.00000000E+00
  0.00000000E+00  0.00000000E+00  0.00000000E+00
  0.00000000E+00  0.00000000E+00  0.00000000E+00
  0.00000000E+00  0.00000000E+00  0.00000000E+00
  0.00000000E+00  0.00000000E+00  0.00000000E+00
  0.00000000E+00  0.00000000E+00  0.00000000E+00
  0.00000000E+00  0.00000000E+00  0.00000000E+00
  0.00000000E+00  0.00000000E+00  0.00000000E+00
  0.00000000E+00  0.00000000E+00  0.00000000E+00
  0.00000000E+00  0.00000000E+00  0.00000000E+00
  0.00000000E+00  0.00000000E+00  0.00000000E+00
  0.00000000E+00  0.00000000E+00  0.00000000E+00
  0.00000000E+00  0.00000000E+00  0.00000000E+00
  0.00000000E+00  0.00000000E+00  0.00000000E+00
  0.00000000E+00  0.00000000E+00  0.00000000E+00
  0.00000000E+00  0.00000000E+00  0.00000000E+00
  0.00000000E+00  0.00000000E+00  0.00000000E+00
  0.00000000E+00  0.00000000E+00  0.00000000E+00
  0.00000000E+00  0.00000000E+00  0.00000000E+00
  0.00000000E+00  0.00000000E+00  0.00000000E+00
  0.00000000E+00  0.00000000E+00  0.00000000E+00
  0.00000000E+00  0.00000000E+00  0.00000000E+00
  0.00000000E+00  0.00000000E+00  0.00000000E+00
  0.00000000E+00  0.00000000E+00  0.00000000E+00
  0.00000000E+00  0.00000000E+00  0.00000000E+00
  0.00000000E+00  0.00000000E+00  0.00000000E+00
  0.00000000E+00  0.00000000E+00  0.00000000E+00
  0.00000000E+00  0.00000000E+00  0.00000000E+00
  0.00000000E+00  0.00000000E+00  0.00000000E+00
  0.00000000E+00  0.00000000E+00  0.00000000E+00
  0.00000000E+00  0.00000000E+00  0.00000000E+00
  0.00000000E+00  0.00000000E+00  0.00000000E+00
  0.00000000E+00  0.00000000E+00  0.00000000E+00
  0.00000000E+00  0.00000000E+00  0.00000000E+00
  0.00000000E+00  0.00000000E+00  0.00000000E+00
  0.00000000E+00  0.00000000E+00  0.00000000E+00
  0.00000000E+00  0.00000000E+00  0.00000000E+00
  0.00000000E+00  0.00000000E+00  0.00000000E+00
  0.00000000E+00  0.00000000E+00  0.00000000E+00
  0.00000000E+00  0.00000000E+00  0.00000000E+00
  0.00000000E+00  0.00000000E+00  0.00000000E+00
  0.00000000E+00  0.00000000E+00  0.00000000E+00
  0.00000000E+00  0.00000000E+00  0.00000000E+00
  0.00000000E+00  0.00000000E+00  0.00000000E+00
  0.00000000E+00  0.00000000E+00  0.00000000E+00
  0.00000000E+00  0.00000000E+00  0.00000000E+00
  0.00000000E+00  0.00000000E+00  0.00000000E+00
  0.00000000E+00  0.00000000E+00  0.00000000E+00
  0.00000000E+00  0.00000000E+00  0.00000000E+00
  0.00000000E+00  0.00000000E+00  0.00000000E+00
  0.00000000E+00  0.00000000E+00  0.00000000E+00
  0.00000000E+00  0.00000000E+00  0.00000000E+00
  0.00000000E+00  0.00000000E+00  0.00000000E+00
  0.00000000E+00  0.00000000E+00  0.00000000E+00
  0.00000000E+00  0.00000000E+00  0.00000000E+00
  0.00000000E+00  0.00000000E+00  0.00000000E+00
  0.00000000E+00  0.00000000E+00  0.00000000E+00
  0.00000000E+00  0.00000000E+00  0.00000000E+00
  0.00000000E+00  0.00000000E+00  0.00000000E+00
  0.00000000E+00  0.00000000E+00  0.00000000E+00
  0.00000000E+00  0.00000000E+00  0.00000000E+00
  0.00000000E+00  0.00000000E+00  0.00000000E+00
  0.00000000E+00  0.00000000E+00  0.00000000E+00
  0.00000000E+00  0.00000000E+00  0.00000000E+00
  0.00000000E+00  0.00000000E+00  0.00000000E+00
  0.00000000E+00  0.00000000E+00  0.00000000E+00
  0.00000000E+00  0.00000000E+00  0.00000000E+00
  0.00000000E+00  0.00000000E+00  0.00000000E+00
  0.00000000E+00  0.00000000E+00  0.00000000E+00
  0.00000000E+00  0.00000000E+00  0.00000000E+00
  0.00000000E+00  0.00000000E+00  0.00000000E+00
  0.00000000E+00  0.00000000E+00  0.00000000E+00
  0.00000000E+00  0.00000000E+00  0.00000000E+00
  0.00000000E+00  0.00000000E+00  0.00000000E+00
  0.00000000E+00  0.00000000E+00  0.00000000E+00
  0.00000000E+00  0.00000000E+00  0.00000000E+00
  0.00000000E+00  0.00000000E+00  0.00000000E+00
  0.00000000E+00  0.00000000E+00  0.00000000E+00
  0.00000000E+00  0.00000000E+00  0.00000000E+00
  0.00000000E+00  0.00000000E+00  0.00000000E+00
  0.00000000E+00  0.00000000E+00  0.00000000E+00
  0.00000000E+00  0.00000000E+00  0.00000000E+00
  0.00000000E+00  0.00000000E+00  0.00000000E+00
  0.00000000E+00  0.00000000E+00  0.00000000E+00
  0.00000000E+00  0.00000000E+00  0.00000000E+00
  0.00000000E+00  0.00000000E+00  0.00000000E+00
  0.00000000E+00  0.00000000E+00  0.00000000E+00
  0.00000000E+00  0.00000000E+00  0.00000000E+00
  0.00000000E+00  0.00000000E+00  0.00000000E+00
  0.00000000E+00  0.00000000E+00  0.00000000E+00
  0.00000000E+00  0.00000000E+00  0.00000000E+00
  0.00000000E+00  0.00000000E+00  0.00000000E+00
  0.00000000E+00  0.00000000E+00  0.00000000E+00
  0.00000000E+00  0.00000000E+00  0.00000000E+00
  0.00000000E+00  0.00000000E+00  0.00000000E+00
  0.00000000E+00  0.00000000E+00  0.00000000E+00
  0.00000000E+00  0.00000000E+00  0.00000000E+00
  0.00000000E+00  0.00000000E+00  0.00000000E+00
  0.00000000E+00  0.00000000E+00  0.00000000E+00
  0.00000000E+00  0.00000000E+00  0.00000000E+00
  0.00000000E+00  0.00000000E+00  0.00000000E+00
  0.00000000E+00  0.00000000E+00  0.00000000E+00
  0.00000000E+00  0.00000000E+00  0.00000000E+00
  0.00000000E+00  0.00000000E+00  0.00000000E+00
  0.00000000E+00  0.00000000E+00  0.00000000E+00
  0.00000000E+00  0.00000000E+00  0.00000000E+00
  0.00000000E+00  0.00000000E+00  0.00000000E+00
  0.00000000E+00  0.00000000E+00  0.00000000E+00
  0.00000000E+00  0.00000000E+00  0.00000000E+00
  0.00000000E+00  0.00000000E+00  0.00000000E+00
  0.00000000E+00  0.00000000E+00  0.00000000E+00
  0.00000000E+00  0.00000000E+00  0.00000000E+00
  0.00000000E+00  0.00000000E+00  0.00000000E+00
  0.00000000E+00  0.00000000E+00  0.00000000E+00
  0.00000000E+00  0.00000000E+00  0.00000000E+00
  0.00000000E+00  0.00000000E+00  0.00000000E+00
  0.00000000E+00  0.00000000E+00  0.00000000E+00
  0.00000000E+00  0.00000000E+00  0.00000000E+00
  0.00000000E+00  0.00000000E+00  0.00000000E+00
  0.00000000E+00  0.00000000E+00  0.00000000E+00
  0.00000000E+00  0.00000000E+00  0.00000000E+00
  0.00000000E+00  0.00000000E+00  0.00000000E+00
  0.00000000E+00  0.00000000E+00  0.00000000E+00
  0.00000000E+00  0.00000000E+00  0.00000000E+00
  0.00000000E+00  0.00000000E+00  0.00000000E+00
  0.00000000E+00  0.00000000E+00  0.00000000E+00
  0.00000000E+00  0.00000000E+00  0.00000000E+00
  0.00000000E+00  0.00000000E+00  0.00000000E+00
  0.00000000E+00  0.00000000E+00  0.00000000E+00
  0.00000000E+00  0.00000000E+00  0.00000000E+00
  0.00000000E+00  0.00000000E+00  0.00000000E+00
  0.00000000E+00  0.00000000E+00  0.00000000E+00
  0.00000000E+00  0.00000000E+00  0.00000000E+00
  0.00000000E+00  0.00000000E+00  0.00000000E+00
  0.00000000E+00  0.00000000E+00  0.00000000E+00
  0.00000000E+00  0.00000000E+00  0.00000000E+00
  0.00000000E+00  0.00000000E+00  0.00000000E+00
  0.00000000E+00  0.00000000E+00  0.00000000E+00
  0.00000000E+00  0.00000000E+00  0.00000000E+00
  0.00000000E+00  0.00000000E+00  0.00000000E+00
  0.00000000E+00  0.00000000E+00  0.00000000E+00
  0.00000000E+00  0.00000000E+00  0.00000000E+00
  0.00000000E+00  0.00000000E+00  0.00000000E+00
  0.00000000E+00  0.00000000E+00  0.00000000E+00
  0.00000000E+00  0.00000000E+00  0.00000000E+00
  0.00000000E+00  0.00000000E+00  0.00000000E+00
  0.00000000E+00  0.00000000E+00  0.00000000E+00
  0.00000000E+00  0.00000000E+00  0.00000000E+00
  0.00000000E+00  0.00000000E+00  0.00000000E+00
  0.00000000E+00  0.00000000E+00  0.00000000E+00
  0.00000000E+00  0.00000000E+00  0.00000000E+00
  0.00000000E+00  0.00000000E+00  0.00000000E+00
  0.00000000E+00  0.00000000E+00  0.00000000E+00
  0.00000000E+00  0.00000000E+00  0.00000000E+00
  0.00000000E+00  0.00000000E+00  0.00000000E+00
  0.00000000E+00  0.00000000E+00  0.00000000E+00
  0.00000000E+00  0.00000000E+00  0.00000000E+00
  0.00000000E+00  0.00000000E+00  0.00000000E+00
  0.00000000E+00  0.00000000E+00  0.00000000E+00
  0.00000000E+00  0.00000000E+00  0.00000000E+00
  0.00000000E+00  0.00000000E+00  0.00000000E+00
  0.00000000E+00  0.00000000E+00  0.00000000E+00
  0.00000000E+00  0.00000000E+00  0.00000000E+00
  0.00000000E+00  0.00000000E+00  0.00000000E+00
  0.00000000E+00  0.00000000E+00  0.00000000E+00
  0.00000000E+00  0.00000000E+00  0.00000000E+00
  0.00000000E+00  0.00000000E+00  0.00000000E+00
  0.00000000E+00  0.00000000E+00  0.00000000E+00
  0.00000000E+00  0.00000000E+00  0.00000000E+00
  0.00000000E+00  0.00000000E+00  0.00000000E+00
  0.00000000E+00  0.00000000E+00  0.00000000E+00
  0.00000000E+00  0.00000000E+00  0.00000000E+00
  0.00000000E+00  0.00000000E+00  0.00000000E+00
  0.00000000E+00  0.00000000E+00  0.00000000E+00
  0.00000000E+00  0.00000000E+00  0.00000000E+00
  0.00000000E+00  0.00000000E+00  0.00000000E+00
  0.00000000E+00  0.00000000E+00  0.00000000E+00
  0.00000000E+00  0.00000000E+00  0.00000000E+00
  0.00000000E+00  0.00000000E+00  0.00000000E+00
  0.00000000E+00  0.00000000E+00  0.00000000E+00
  0.00000000E+00  0.00000000E+00  0.00000000E+00
  0.00000000E+00  0.00000000E+00  0.00000000E+00
  0.00000000E+00  0.00000000E+00  0.00000000E+00
  0.00000000E+00  0.00000000E+00  0.00000000E+00
  0.00000000E+00  0.00000000E+00  0.00000000E+00
  0.00000000E+00  0.00000000E+00  0.00000000E+00
  0.00000000E+00  0.00000000E+00  0.00000000E+00
  0.00000000E+00  0.00000000E+00  0.00000000E+00
  0.00000000E+00  0.00000000E+00  0.00000000E+00
  0.00000000E+00  0.00000000E+00  0.00000000E+00
  0.00000000E+00  0.00000000E+00  0.00000000E+00
  0.00000000E+00  0.00000000E+00  0.00000000E+00
  0.00000000E+00  0.00000000E+00  0.00000000E+00
  0.00000000E+00  0.00000000E+00  0.00000000E+00
  0.00000000E+00  0.00000000E+00  0.00000000E+00
  0.00000000E+00  0.00000000E+00  0.00000000E+00
  0.00000000E+00  0.00000000E+00  0.00000000E+00
  0.00000000E+00  0.00000000E+00  0.00000000E+00
  0.00000000E+00  0.00000000E+00  0.00000000E+00
  0.00000000E+00  0.00000000E+00  0.00000000E+00
  0.00000000E+00  0.00000000E+00  0.00000000E+00
  0.00000000E+00  0.00000000E+00  0.00000000E+00
  0.00000000E+00  0.00000000E+00  0.00000000E+00
  0.00000000E+00  0.00000000E+00  0.00000000E+00
  0.00000000E+00  0.00000000E+00  0.00000000E+00
  0.00000000E+00  0.00000000E+00  0.00000000E+00
  0.00000000E+00  0.00000000E+00  0.00000000E+00
  0.00000000E+00  0.00000000E+00  0.00000000E+00
  0.00000000E+00  0.00000000E+00  0.00000000E+00
  0.00000000E+00  0.00000000E+00  0.00000000E+00
  0.00000000E+00  0.00000000E+00  0.00000000E+00
  0.00000000E+00  0.00000000E+00  0.00000000E+00
  0.00000000E+00  0.00000000E+00  0.00000000E+00
  0.00000000E+00  0.00000000E+00  0.00000000E+00
  0.00000000E+00  0.00000000E+00  0.00000000E+00
  0.00000000E+00  0.00000000E+00  0.00000000E+00
  0.00000000E+00  0.00000000E+00  0.00000000E+00
  0.00000000E+00  0.00000000E+00  0.00000000E+00
  0.00000000E+00  0.00000000E+00  0.00000000E+00
  0.00000000E+00  0.00000000E+00  0.00000000E+00
  0.00000000E+00  0.00000000E+00  0.00000000E+00
  0.00000000E+00  0.00000000E+00  0.00000000E+00
  0.00000000E+00  0.00000000E+00  0.00000000E+00
  0.00000000E+00  0.00000000E+00  0.00000000E+00
  0.00000000E+00  0.00000000E+00  0.00000000E+00
  0.00000000E+00  0.00000000E+00  0.00000000E+00
  0.00000000E+00  0.00000000E+00  0.00000000E+00
  0.00000000E+00  0.00000000E+00  0.00000000E+00
  0.00000000E+00  0.00000000E+00  0.00000000E+00
  0.00000000E+00  0.00000000E+00  0.00000000E+00
  0.00000000E+00  0.00000000E+00  0.00000000E+00
  0.00000000E+00  0.00000000E+00  0.00000000E+00
  0.00000000E+00  0.00000000E+00  0.00000000E+00
  0.00000000E+00  0.00000000E+00  0.00000000E+00
  0.00000000E+00  0.00000000E+00  0.00000000E+00
  0.00000000E+00  0.00000000E+00  0.00000000E+00
  0.00000000E+00  0.00000000E+00  0.00000000E+00
  0.00000000E+00  0.00000000E+00  0.00000000E+00
  0.00000000E+00  0.00000000E+00  0.00000000E+00
  0.00000000E+00  0.00000000E+00  0.00000000E+00
  0.00000000E+00  0.00000000E+00  0.00000000E+00
  0.00000000E+00  0.00000000E+00  0.00000000E+00
  0.00000000E+00  0.00000000E+00  0.00000000E+00
  0.00000000E+00  0.00000000E+00  0.00000000E+00
  0.00000000E+00  0.00000000E+00  0.00000000E+00
  0.00000000E+00  0.00000000E+00  0.00000000E+00
  0.00000000E+00  0.00000000E+00  0.00000000E+00
  0.00000000E+00  0.00000000E+00  0.00000000E+00
  0.00000000E+00  0.00000000E+00  0.00000000E+00
  0.00000000E+00  0.00000000E+00  0.00000000E+00
  0.00000000E+00  0.00000000E+00  0.00000000E+00
  0.00000000E+00  0.00000000E+00  0.00000000E+00
  0.00000000E+00  0.00000000E+00  0.00000000E+00
  0.00000000E+00  0.00000000E+00  0.00000000E+00
  0.00000000E+00  0.00000000E+00  0.00000000E+00
  0.00000000E+00  0.00000000E+00  0.00000000E+00
  0.00000000E+00  0.00000000E+00  0.00000000E+00
  0.00000000E+00  0.00000000E+00  0.00000000E+00
  0.00000000E+00  0.00000000E+00  0.00000000E+00
  0.00000000E+00  0.00000000E+00  0.00000000E+00
  0.00000000E+00  0.00000000E+00  0.00000000E+00
  0.00000000E+00  0.00000000E+00  0.00000000E+00
  0.00000000E+00  0.00000000E+00  0.00000000E+00
  0.00000000E+00  0.00000000E+00  0.00000000E+00
  0.00000000E+00  0.00000000E+00  0.00000000E+00
  0.00000000E+00  0.00000000E+00  0.00000000E+00
  0.00000000E+00  0.00000000E+00  0.00000000E+00
  0.00000000E+00  0.00000000E+00  0.00000000E+00
  0.00000000E+00  0.00000000E+00  0.00000000E+00
  0.00000000E+00  0.00000000E+00  0.00000000E+00
  0.00000000E+00  0.00000000E+00  0.00000000E+00
  0.00000000E+00  0.00000000E+00  0.00000000E+00
  0.00000000E+00  0.00000000E+00  0.00000000E+00
  0.00000000E+00  0.00000000E+00  0.00000000E+00
  0.00000000E+00  0.00000000E+00  0.00000000E+00
  0.00000000E+00  0.00000000E+00  0.00000000E+00
  0.00000000E+00  0.00000000E+00  0.00000000E+00
  0.00000000E+00  0.00000000E+00  0.00000000E+00
  0.00000000E+00  0.00000000E+00  0.00000000E+00
  0.00000000E+00  0.00000000E+00  0.00000000E+00
