# Supplementary material for: Decoding MnO2 redox chemistry from mechanistic ambiguity to design principles for aqueous Zn-ion batteries
Source: Nat Commun. 2026 Jun 11;17:7433. doi: 10.1038/s41467-026-74350-z (PMC13408579; doi:10.1038/s41467-026-74350-z)
Supplement: Supplementary file 3 — Supplementary Data 1–14 [file 41467_2026_74350_MOESM3_ESM.zip › Supplementary Data/Supplementary Data 2.vasp]

Mn  O Mn  O Mn  O Mn  O Mn  O
   1.00000000000000
    13.9999313353999995    0.0000000000000000    0.0000000000000000
     0.0000007781000000    5.8431367873999998    0.0000000000000000
     0.0000000000000000    0.0000000000000000   40.0000000000000000
   Mn   O
    48    96
Selective dynamics
Direct
  0.0928647542639031  0.5000000136399610  0.6745022436757662   T   T   T
  0.0928647497633962 -0.0000000056213496  0.6745022459105016   T   T   T
  0.4113624717787314  0.5000000333366295  0.6673510462134880   T   T   T
  0.4113624769016517  0.0000000102653557  0.6673510475277580   T   T   T
  0.7422526975549661  0.4999999924931160  0.6155210361049483   T   T   T
  0.7422526855764530  0.0000000267246586  0.6155210411239775   T   T   T
  0.7614872256478393  0.5000000941181177  0.7271470380368750   T   T   T
  0.7614872258673793 -0.0000000734038952  0.7271470368934243   T   T   T
  0.5928646964611438  0.2499999885594745  0.6745023610443532   T   T   T
  0.5928647165338417  0.7500000275861795  0.6745023661190314   T   T   T
  0.9113620069004827  0.2500000121766086  0.6673509670461931   T   T   T
  0.9113620118918833  0.7500000260076319  0.6673509666663788   T   T   T
  0.2422531081857873  0.2499999946172787  0.6155212219366868   T   T   T
  0.2422531064616756  0.7500000043242827  0.6155212222456704   T   T   T
  0.2614869978225074  0.2500000039715101  0.7271468729101064   T   T   T
  0.2614869996277189  0.7500000018787792  0.7271468733464874   T   T   T
  0.5909195542289183  0.5000000000513438  0.4988276547500021   F   F   F
  0.5909195542324852  0.0000000000000000  0.4988276547500021   F   F   F
  0.9090825319384592  0.5000000000513438  0.4933473347499984   F   F   F
  0.9090825319420333  0.0000000000000000  0.4933473347499984   F   F   F
  0.2421713173247610  0.5000000000513438  0.4404089820000010   F   F   F
  0.2421713173283280  0.0000000000000000  0.4404089820000010   F   F   F
  0.2578303516262821  0.5000000000513438  0.5517661694999987   F   F   F
  0.2578303515584253  0.0000000000000000  0.5517661694999987   F   F   F
  0.0909188464558000  0.2500000000256719  0.4988278167500013   F   F   F
  0.0909188464522259  0.7500000596340684  0.4988278167500013   F   F   F
  0.4090823829252273  0.2500000000256719  0.4933477395000025   F   F   F
  0.4090823531357941  0.7500000596340684  0.4933477395000025   F   F   F
  0.7421724197462396  0.2500000000256719  0.4404094677500012   F   F   F
  0.7421723605280874  0.7500000596340684  0.4404094677500012   F   F   F
  0.7578293679661030  0.2500000298041982  0.5517659264999963   F   F   F
  0.7578293680339527  0.7500000596340684  0.5517659264999963   F   F   F
  0.0886427317380730  0.4999999999479333  0.3248142233862383   T   T   T
  0.0886427194118298  0.0000000034394233  0.3248142222464216   T   T   T
  0.4071265743711174  0.5000000312228978  0.3176743376270254   T   T   T
  0.4071265583223013  0.0000000154693529  0.3176743362331524   T   T   T
  0.7385305873707010  0.4999999585594655  0.2650250827350498   T   T   T
  0.7385305859343938  0.0000000905233105  0.2650250811767639   T   T   T
  0.7577470301004989  0.5000000418131383  0.3766528437772698   T   T   T
  0.7577470438805817  0.0000000149971696  0.3766528369419695   T   T   T
  0.5886419143905244  0.2500000075793405  0.3248149404283115   T   T   T
  0.5886419137212648  0.7500000136826724  0.3248149391357941   T   T   T
  0.9071260661266630  0.2499999805215048  0.3176741939579506   T   T   T
  0.9071260780250826  0.7500000574464832  0.3176741996996312   T   T   T
  0.2385306301807465  0.2499999663557884  0.2650250236438703   T   T   T
  0.2385306323576719  0.7500000724773008  0.2650250236482690   T   T   T
  0.2577468992375156  0.2500000164454039  0.3766526199323088   T   T   T
  0.2577469040792825  0.7500000096591126  0.3766526191934338   T   T   T
  0.9783354496919353  0.0000000095257112  0.6461193632387673   T   T   T
  0.9783354497781726  0.5000000051721606  0.6461193618855210   T   T   T
  0.5243465097111607  0.5000000195003736  0.6956431951302632   T   T   T
  0.5243465085078983  0.0000000241325006  0.6956431947407712   T   T   T
  0.3095267158848086  0.5000000071007130  0.7511404056325218   T   T   T
  0.3095267465198955 -0.0000000025363536  0.7511403975811022   T   T   T
  0.4783358243351767  0.2500000090387847  0.6461194275859805   T   T   T
  0.4783358125767560  0.7500000158766931  0.6461194244229329   T   T   T
  0.0243460658042729  0.2500000207423716  0.6956431539717451   T   T   T
  0.0243460656767585  0.7500000005979478  0.6956431532508786   T   T   T
  0.8095269256663705  0.2500000050493341  0.7511405324398773   T   T   T
  0.8095268917084972  0.7499999965623853  0.7511405339487801   T   T   T
  0.8560835440033625  0.5000000280181675  0.6911379463558029   T   T   T
  0.8560835460028482  0.0000000304307702  0.6911379450701646   T   T   T
  0.6465006962702375  0.4999999998695625  0.6503050377197047   T   T   T
  0.6465006931085255  0.0000000060049286  0.6503050401931311   T   T   T
  0.1853331011999741  0.5000000200768253  0.7099580287995702   T   T   T
  0.1853330868829708  0.0000000180694812  0.7099580342810555   T   T   T
  0.3112120492370383  0.4999999919177938  0.6341252741418468   T   T   T
  0.3112120464138027 -0.0000000057244908  0.6341252749307265   T   T   T
  0.3560837592686251  0.2500000321782295  0.6911379792112378   T   T   T
  0.3560837582837125  0.7500000306252406  0.6911379804582579   T   T   T
  0.1465003233637535  0.2499999923757595  0.6503050375605552   T   T   T
  0.1465003228558868  0.7499999981427462  0.6503050385002812   T   T   T
  0.6853332455144622  0.2500000272498275  0.7099582100765622   T   T   T
  0.6853332484525292  0.7500000160005570  0.7099582090873116   T   T   T
  0.8112117329076793  0.2499999990066574  0.6341251252478156   T   T   T
  0.8112117352078067  0.7499999876065865  0.6341251252200680   T   T   T
  0.3201985060894543  0.5000000000513438  0.4001786545000030   F   F   F
  0.3201985060930213  0.0000000000000000  0.4001786545000030   F   F   F
  0.8201990724368713  0.2500000000256719  0.4001788972500009   F   F   F
  0.8201990725047281  0.7500000596340684  0.4001788972500009   F   F   F
  0.4759735465380857  0.0000000000000000  0.4715185032500031   F   F   F
  0.4759735763203707  0.5000000000513438  0.4715185032500031   F   F   F
  0.0240273606270804  0.5000000000513438  0.5206569719999976   F   F   F
  0.0240273606306474  0.0000000000000000  0.5206569719999976   F   F   F
  0.8201987742550543  0.5000000000513438  0.5751777259999997   F   F   F
  0.8201987149011885  0.0000000000000000  0.5751777259999997   F   F   F
  0.6798028350242689  0.5000000000513438  0.4169975065000031   F   F   F
  0.6798028945995611  0.0000000000000000  0.4169975065000031   F   F   F
  0.9759744405549711  0.2500000000256719  0.4715183415000013   F   F   F
  0.9759744405513970  0.7500000596340684  0.4715183415000013   F   F   F
  0.5240280628323148  0.2499999404686193  0.5206567290000024   F   F   F
  0.5240280628287408  0.7499999403488218  0.5206567290000024   F   F   F
  0.3201993405596184  0.2500000000256719  0.5751779687499976   F   F   F
  0.3201993405560444  0.7500000596340684  0.5751779687499976   F   F   F
  0.1798023134663538  0.2499999851364052  0.4169972637499981   F   F   F
  0.1798023283199939  0.7500000596340684  0.4169972637499981   F   F   F
  0.3541933000350923  0.5000000000513438  0.5174478069999964   F   F   F
  0.3541933000386592  0.0000000000000000  0.5174478069999964   F   F   F
  0.1458082049865794  0.5000000000513438  0.4747275065000025   F   F   F
  0.1458082049901464  0.0000000000000000  0.4747275065000025   F   F   F
  0.6889713406351063  0.5000000000513438  0.5325547317499968   F   F   F
  0.6889713406386804  0.0000000000000000  0.5325547317499968   F   F   F
  0.8110305071453823  0.5000000000513438  0.4596205814999976   F   F   F
  0.8110305070775254  0.0000000000000000  0.4596205814999976   F   F   F
  0.8541936277384821  0.2500000298041982  0.5174476449999972   F   F   F
  0.8541936278063389  0.7500000596340684  0.5174476449999972   F   F   F
  0.6458082199027189  0.2500000298041982  0.4747274254999994   F   F   F
  0.6458082198991448  0.7500000596340684  0.4747274254999994   F   F   F
  0.1889714598660461  0.2500000298041982  0.5325548937500031   F   F   F
  0.1889714747911171  0.7500000596340684  0.5325548937500031   F   F   F
  0.3110300600878304  0.2500000298041982  0.4596203387499997   F   F   F
  0.3110300600842564  0.7500000596340684  0.4596203387499997   F   F   F
  0.1798031627901580  0.5000000000513438  0.5919966590000030   F   F   F
  0.1798031777223770  0.0000000000000000  0.5919966590000030   F   F   F
  0.6798025369888805  0.2499999851364052  0.5919964160000006   F   F   F
  0.6798025369852994  0.7500000596340684  0.5919964160000006   F   F   F
  0.9756337938322605  0.0000000053090631  0.2965256712969118   T   T   T
  0.9756337934498344  0.5000000104574045  0.2965256693357943   T   T   T
  0.5216550755438262  0.5000000133387200  0.3460462864488133   T   T   T
  0.5216550799853376  0.0000000248438580  0.3460462915227966   T   T   T
  0.1905108399638581  0.5000000214120105  0.2410336768180297   T   T   T
  0.1905109175497768  0.0000000333908612  0.2410336618298091   T   T   T
  0.4756363542633576  0.2500000051423002  0.2965255630680674   T   T   T
  0.4756363502323367  0.7500000125585630  0.2965255626472604   T   T   T
  0.0216557138585663  0.2500000133452600  0.3460456046502599   T   T   T
  0.0216557069806441  0.7500000074324049  0.3460456046214136   T   T   T
  0.6905106180809293  0.2500000227078953  0.2410337871951567   T   T   T
  0.6905106174187364  0.7500000312851037  0.2410337796525079   T   T   T
  0.8535094280046691  0.5000000299622392  0.3418759584871789   T   T   T
  0.8535094331837814  0.0000000305215866  0.3418759539673195   T   T   T
  0.6438997757035066  0.5000000030621770  0.3010262410370645   T   T   T
  0.6438997870881877 -0.0000000004892419  0.3010262397700335   T   T   T
  0.1887848807823228  0.5000000271392981  0.3580490854887508   T   T   T
  0.1887848869753978  0.0000000272576075  0.3580490836905244   T   T   T
  0.3146423711127806  0.5000000073416748  0.2822296032277258   T   T   T
  0.3146423497973829  0.0000000099437965  0.2822296147246101   T   T   T
  0.3535094890440020  0.2500000433130203  0.3418757255487131   T   T   T
  0.3535094944080913  0.7500000111606131  0.3418757251294441   T   T   T
  0.1438999551545918  0.2499999960780468  0.3010259295642496   T   T   T
  0.1438999532252553  0.7499999908512623  0.3010259308777897   T   T   T
  0.6887851411358951  0.2500000343852679  0.3580494100063534   T   T   T
  0.6887851419854849  0.7500000330420548  0.3580494110863047   T   T   T
  0.8146420648225079  0.2500000054204846  0.2822297287534766   T   T   T
  0.8146420643942097  0.7500000087586447  0.2822297325590815   T   T   T

  0.00000000E+00  0.00000000E+00  0.00000000E+00
  0.00000000E+00  0.00000000E+00  0.00000000E+00
  0.00000000E+00  0.00000000E+00  0.00000000E+00
  0.00000000E+00  0.00000000E+00  0.00000000E+00
  0.00000000E+00  0.00000000E+00  0.00000000E+00
  0.00000000E+00  0.00000000E+00  0.00000000E+00
  0.00000000E+00  0.00000000E+00  0.00000000E+00
  0.00000000E+00  0.00000000E+00  0.00000000E+00
  0.00000000E+00  0.00000000E+00  0.00000000E+00
  0.00000000E+00  0.00000000E+00  0.00000000E+00
  0.00000000E+00  0.00000000E+00  0.00000000E+00
  0.00000000E+00  0.00000000E+00  0.00000000E+00
  0.00000000E+00  0.00000000E+00  0.00000000E+00
  0.00000000E+00  0.00000000E+00  0.00000000E+00
  0.00000000E+00  0.00000000E+00  0.00000000E+00
  0.00000000E+00  0.00000000E+00  0.00000000E+00
  0.00000000E+00  0.00000000E+00  0.00000000E+00
  0.00000000E+00  0.00000000E+00  0.00000000E+00
  0.00000000E+00  0.00000000E+00  0.00000000E+00
  0.00000000E+00  0.00000000E+00  0.00000000E+00
  0.00000000E+00  0.00000000E+00  0.00000000E+00
  0.00000000E+00  0.00000000E+00  0.00000000E+00
  0.00000000E+00  0.00000000E+00  0.00000000E+00
  0.00000000E+00  0.00000000E+00  0.00000000E+00
  0.00000000E+00  0.00000000E+00  0.00000000E+00
  0.00000000E+00  0.00000000E+00  0.00000000E+00
  0.00000000E+00  0.00000000E+00  0.00000000E+00
  0.00000000E+00  0.00000000E+00  0.00000000E+00
  0.00000000E+00  0.00000000E+00  0.00000000E+00
  0.00000000E+00  0.00000000E+00  0.00000000E+00
  0.00000000E+00  0.00000000E+00  0.00000000E+00
  0.00000000E+00  0.00000000E+00  0.00000000E+00
  0.00000000E+00  0.00000000E+00  0.00000000E+00
  0.00000000E+00  0.00000000E+00  0.00000000E+00
  0.00000000E+00  0.00000000E+00  0.00000000E+00
  0.00000000E+00  0.00000000E+00  0.00000000E+00
  0.00000000E+00  0.00000000E+00  0.00000000E+00
  0.00000000E+00  0.00000000E+00  0.00000000E+00
  0.00000000E+00  0.00000000E+00  0.00000000E+00
  0.00000000E+00  0.00000000E+00  0.00000000E+00
  0.00000000E+00  0.00000000E+00  0.00000000E+00
  0.00000000E+00  0.00000000E+00  0.00000000E+00
  0.00000000E+00  0.00000000E+00  0.00000000E+00
  0.00000000E+00  0.00000000E+00  0.00000000E+00
  0.00000000E+00  0.00000000E+00  0.00000000E+00
  0.00000000E+00  0.00000000E+00  0.00000000E+00
  0.00000000E+00  0.00000000E+00  0.00000000E+00
  0.00000000E+00  0.00000000E+00  0.00000000E+00
  0.00000000E+00  0.00000000E+00  0.00000000E+00
  0.00000000E+00  0.00000000E+00  0.00000000E+00
  0.00000000E+00  0.00000000E+00  0.00000000E+00
  0.00000000E+00  0.00000000E+00  0.00000000E+00
  0.00000000E+00  0.00000000E+00  0.00000000E+00
  0.00000000E+00  0.00000000E+00  0.00000000E+00
  0.00000000E+00  0.00000000E+00  0.00000000E+00
  0.00000000E+00  0.00000000E+00  0.00000000E+00
  0.00000000E+00  0.00000000E+00  0.00000000E+00
  0.00000000E+00  0.00000000E+00  0.00000000E+00
  0.00000000E+00  0.00000000E+00  0.00000000E+00
  0.00000000E+00  0.00000000E+00  0.00000000E+00
  0.00000000E+00  0.00000000E+00  0.00000000E+00
  0.00000000E+00  0.00000000E+00  0.00000000E+00
  0.00000000E+00  0.00000000E+00  0.00000000E+00
  0.00000000E+00  0.00000000E+00  0.00000000E+00
  0.00000000E+00  0.00000000E+00  0.00000000E+00
  0.00000000E+00  0.00000000E+00  0.00000000E+00
  0.00000000E+00  0.00000000E+00  0.00000000E+00
  0.00000000E+00  0.00000000E+00  0.00000000E+00
  0.00000000E+00  0.00000000E+00  0.00000000E+00
  0.00000000E+00  0.00000000E+00  0.00000000E+00
  0.00000000E+00  0.00000000E+00  0.00000000E+00
  0.00000000E+00  0.00000000E+00  0.00000000E+00
  0.00000000E+00  0.00000000E+00  0.00000000E+00
  0.00000000E+00  0.00000000E+00  0.00000000E+00
  0.00000000E+00  0.00000000E+00  0.00000000E+00
  0.00000000E+00  0.00000000E+00  0.00000000E+00
  0.00000000E+00  0.00000000E+00  0.00000000E+00
  0.00000000E+00  0.00000000E+00  0.00000000E+00
  0.00000000E+00  0.00000000E+00  0.00000000E+00
  0.00000000E+00  0.00000000E+00  0.00000000E+00
  0.00000000E+00  0.00000000E+00  0.00000000E+00
  0.00000000E+00  0.00000000E+00  0.00000000E+00
  0.00000000E+00  0.00000000E+00  0.00000000E+00
  0.00000000E+00  0.00000000E+00  0.00000000E+00
  0.00000000E+00  0.00000000E+00  0.00000000E+00
  0.00000000E+00  0.00000000E+00  0.00000000E+00
  0.00000000E+00  0.00000000E+00  0.00000000E+00
  0.00000000E+00  0.00000000E+00  0.00000000E+00
  0.00000000E+00  0.00000000E+00  0.00000000E+00
  0.00000000E+00  0.00000000E+00  0.00000000E+00
  0.00000000E+00  0.00000000E+00  0.00000000E+00
  0.00000000E+00  0.00000000E+00  0.00000000E+00
  0.00000000E+00  0.00000000E+00  0.00000000E+00
  0.00000000E+00  0.00000000E+00  0.00000000E+00
  0.00000000E+00  0.00000000E+00  0.00000000E+00
  0.00000000E+00  0.00000000E+00  0.00000000E+00
  0.00000000E+00  0.00000000E+00  0.00000000E+00
  0.00000000E+00  0.00000000E+00  0.00000000E+00
  0.00000000E+00  0.00000000E+00  0.00000000E+00
  0.00000000E+00  0.00000000E+00  0.00000000E+00
  0.00000000E+00  0.00000000E+00  0.00000000E+00
  0.00000000E+00  0.00000000E+00  0.00000000E+00
  0.00000000E+00  0.00000000E+00  0.00000000E+00
  0.00000000E+00  0.00000000E+00  0.00000000E+00
  0.00000000E+00  0.00000000E+00  0.00000000E+00
  0.00000000E+00  0.00000000E+00  0.00000000E+00
  0.00000000E+00  0.00000000E+00  0.00000000E+00
  0.00000000E+00  0.00000000E+00  0.00000000E+00
  0.00000000E+00  0.00000000E+00  0.00000000E+00
  0.00000000E+00  0.00000000E+00  0.00000000E+00
  0.00000000E+00  0.00000000E+00  0.00000000E+00
  0.00000000E+00  0.00000000E+00  0.00000000E+00
  0.00000000E+00  0.00000000E+00  0.00000000E+00
  0.00000000E+00  0.00000000E+00  0.00000000E+00
  0.00000000E+00  0.00000000E+00  0.00000000E+00
  0.00000000E+00  0.00000000E+00  0.00000000E+00
  0.00000000E+00  0.00000000E+00  0.00000000E+00
  0.00000000E+00  0.00000000E+00  0.00000000E+00
  0.00000000E+00  0.00000000E+00  0.00000000E+00
  0.00000000E+00  0.00000000E+00  0.00000000E+00
  0.00000000E+00  0.00000000E+00  0.00000000E+00
  0.00000000E+00  0.00000000E+00  0.00000000E+00
  0.00000000E+00  0.00000000E+00  0.00000000E+00
  0.00000000E+00  0.00000000E+00  0.00000000E+00
  0.00000000E+00  0.00000000E+00  0.00000000E+00
  0.00000000E+00  0.00000000E+00  0.00000000E+00
  0.00000000E+00  0.00000000E+00  0.00000000E+00
  0.00000000E+00  0.00000000E+00  0.00000000E+00
  0.00000000E+00  0.00000000E+00  0.00000000E+00
  0.00000000E+00  0.00000000E+00  0.00000000E+00
  0.00000000E+00  0.00000000E+00  0.00000000E+00
  0.00000000E+00  0.00000000E+00  0.00000000E+00
  0.00000000E+00  0.00000000E+00  0.00000000E+00
  0.00000000E+00  0.00000000E+00  0.00000000E+00
  0.00000000E+00  0.00000000E+00  0.00000000E+00
  0.00000000E+00  0.00000000E+00  0.00000000E+00
  0.00000000E+00  0.00000000E+00  0.00000000E+00
  0.00000000E+00  0.00000000E+00  0.00000000E+00
  0.00000000E+00  0.00000000E+00  0.00000000E+00
  0.00000000E+00  0.00000000E+00  0.00000000E+00
  0.00000000E+00  0.00000000E+00  0.00000000E+00
  0.00000000E+00  0.00000000E+00  0.00000000E+00
  0.00000000E+00  0.00000000E+00  0.00000000E+00
  0.00000000E+00  0.00000000E+00  0.00000000E+00-
