# Supplementary material for: Decoding MnO2 redox chemistry from mechanistic ambiguity to design principles for aqueous Zn-ion batteries
Source: Nat Commun. 2026 Jun 11;17:7433. doi: 10.1038/s41467-026-74350-z (PMC13408579; doi:10.1038/s41467-026-74350-z)
Supplement: Supplementary file 3 — Supplementary Data 1–14 [file 41467_2026_74350_MOESM3_ESM.zip › Supplementary Data/Supplementary Data 4.vasp]

MnO_110_stoi_H1_L1                      
   1.00000000000000     
    13.9999313353999995    0.0000000000000000    0.0000000000000000
     0.0000007781000000    5.8431367873999998    0.0000000000000000
     0.0000000000000000    0.0000000000000000   40.0000000000000000
   Mn   O    H 
    48    96     1
Selective dynamics
Direct
  0.0928621691230691  0.4999999403231499  0.6753017374705842   T   T   T
  0.0927069276477288  0.0000000000000000  0.6752667009325181   T   T   T
  0.4105730241637954  0.5000000000513438  0.6668428504936050   T   T   T
  0.4058929679248884  0.0000000000000000  0.6658659114855536   T   T   T
  0.7437794119753371  0.5000000000513438  0.6151876703627858   T   T   T
  0.7422397123523452  0.0000000000000000  0.6156674414165778   T   T   T
  0.7613124717244790  0.4999999702728175  0.7284452829752230   T   T   T
  0.7623717989655308  0.0000000000000000  0.7280668550533206   T   T   T
  0.5945298498634403  0.2553239765760170  0.6753729287647866   T   T   T
  0.5945298498598662  0.7446760235266707  0.6753729287647866   T   T   T
  0.9108173273313845  0.2503553966784464  0.6679071539348002   T   T   T
  0.9108173273278176  0.7496446332027676  0.6679071539348002   T   T   T
  0.2417493188444062  0.2511173103346519  0.6154650865377962   T   T   T
  0.2417493188408322  0.7488826897680362  0.6154650865377962   T   T   T
  0.2611692933688085  0.2498745703420444  0.7274673464330449   T   T   T
  0.2611692933652344  0.7501254148713761  0.7274673464330449   T   T   T
  0.5909195542289183  0.5000000000513438  0.4988276659999968   F   F   F
  0.5909195542324852  0.0000000000000000  0.4988276659999968   F   F   F
  0.9090825319384592  0.5000000000513438  0.4933473467499994   F   F   F
  0.9090825319420333  0.0000000000000000  0.4933473467499994   F   F   F
  0.2421713173247610  0.5000000000513438  0.4404089749999969   F   F   F
  0.2421713173283280  0.0000000000000000  0.4404089749999969   F   F   F
  0.2578303516262821  0.5000000000513438  0.5517661572500003   F   F   F
  0.2578303515584253  0.0000000000000000  0.5517661572500003   F   F   F
  0.0909188464558000  0.2500000000256719  0.4988278149999985   F   F   F
  0.0909188464522259  0.7500000596340684  0.4988278149999985   F   F   F
  0.4090823829252273  0.2500000000256719  0.4933477342500012   F   F   F
  0.4090823531357941  0.7500000596340684  0.4933477342500012   F   F   F
  0.7421724197462396  0.2500000000256719  0.4404094814999979   F   F   F
  0.7421723605280874  0.7500000596340684  0.4404094814999979   F   F   F
  0.7578293679661030  0.2500000298041982  0.5517659187500001   F   F   F
  0.7578293680339527  0.7500000596340684  0.5517659187500001   F   F   F
  0.0890840898961766  0.5000000000513438  0.3242432951297812   T   T   T
  0.0890839029305620  0.0000000000000000  0.3242432326644978   T   T   T
  0.4068945516001694  0.5000000000513438  0.3171451508187686   T   T   T
  0.4068947835292098  0.0000000000000000  0.3171448467960626   T   T   T
  0.7390623284274275  0.5000000000513438  0.2642371522140989   T   T   T
  0.7390622789878141  0.0000000000000000  0.2642370651806237   T   T   T
  0.7576533439520591  0.5000000596083964  0.3764820814813513   T   T   T
  0.7576535127760231  0.0000000000000000  0.3764820234947275   T   T   T
  0.5890849828280235  0.2500001350787983  0.3242438398411099   T   T   T
  0.5890850423961748  0.7500001629802798  0.3242438398411099   T   T   T
  0.9068929034177187  0.2500000673844958  0.3171453595762980   T   T   T
  0.9068929034141446  0.7499999178289247  0.3171453595762980   T   T   T
  0.2390607430312576  0.2500003713187385  0.2642368805006404   T   T   T
  0.2390607430276836  0.7499996436732086  0.2642368805006404   T   T   T
  0.2576522754301026  0.2499999848346597  0.3764810643024534   T   T   T
  0.2576522754265285  0.7500000450465546  0.3764810643024534   T   T   T
  0.9780602969221309  0.0000000000000000  0.6467795984471983   T   T   T
  0.9779763215848437  0.5000000000513438  0.6467415569686149   T   T   T
  0.5227284061150002  0.5000000000513438  0.6958490974843400   T   T   T
  0.5193819854373803  0.0000000000000000  0.6975233820862672   T   T   T
  0.3122552701661405  0.4999999702728175  0.7503903509255022   T   T   T
  0.3164355122876792  0.0000000000000000  0.7494373656565739   T   T   T
  0.4775122542234703  0.2445088781283569  0.6467488044445990   T   T   T
  0.4775122542198962  0.7554911219743304  0.6467488044445990   T   T   T
  0.0232747385671516  0.2500267318043582  0.6961430894334637   T   T   T
  0.0232747404207302  0.7499732682983297  0.6961430894334637   T   T   T
  0.8072741292346056  0.2489447816733806  0.7523616611212057   T   T   T
  0.8072741293024625  0.7510552184293072  0.7523616611212057   T   T   T
  0.8529115601342805  0.5000000000513438  0.6911853466955573   T   T   T
  0.8530574235527633  0.0000000000000000  0.6911119538557724   T   T   T
  0.6483959387065097  0.5000000000513438  0.6515432900708618   T   T   T
  0.6481521762896777  0.0000000000000000  0.6523600739976412   T   T   T
  0.1817453530683112  0.5000000000513438  0.7114035063506884   T   T   T
  0.1824582984717290  0.0000000000000000  0.7113679393952285   T   T   T
  0.3138818466129954  0.4999999702728175  0.6328975997387535   T   T   T
  0.3125583933097734  0.0000000000000000  0.6337760323554699   T   T   T
  0.3529161296170203  0.2478703609871809  0.6896410519663497   T   T   T
  0.3529161296134463  0.7521296391155068  0.6896410519663497   T   T   T
  0.1495191769354879  0.2503900292731202  0.6515677683646195   T   T   T
  0.1495191769319139  0.7496099559403002  0.6515677683646195   T   T   T
  0.6802365052046543  0.2503183718231689  0.7119262614192382   T   T   T
  0.6802364455579383  0.7496816580580445  0.7119262614192382   T   T   T
  0.8115083245251757  0.2501863899231386  0.6339252942682544   T   T   T
  0.8115083245930327  0.7498135952902822  0.6339252942682544   T   T   T
  0.3201985060894543  0.5000000000513438  0.4001786409999966   F   F   F
  0.3201985060930213  0.0000000000000000  0.4001786409999966   F   F   F
  0.8201990724368713  0.2500000000256719  0.4001789092500019   F   F   F
  0.8201990725047281  0.7500000596340684  0.4001789092500019   F   F   F
  0.4759735465380857  0.0000000000000000  0.4715185164999980   F   F   F
  0.4759735763203707  0.5000000000513438  0.4715185164999980   F   F   F
  0.0240273606270804  0.5000000000513438  0.5206569432500032   F   F   F
  0.0240273606306474  0.0000000000000000  0.5206569432500032   F   F   F
  0.8201987742550543  0.5000000000513438  0.5751777292500009   F   F   F
  0.8201987149011885  0.0000000000000000  0.5751777292500009   F   F   F
  0.6798028350242689  0.5000000000513438  0.4169974922499975   F   F   F
  0.6798028945995611  0.0000000000000000  0.4169974922499975   F   F   F
  0.9759744405549711  0.2500000000256719  0.4715183377499983   F   F   F
  0.9759744405513970  0.7500000596340684  0.4715183377499983   F   F   F
  0.5240280628323148  0.2499999404686193  0.5206567050000004   F   F   F
  0.5240280628287408  0.7499999403488218  0.5206567050000004   F   F   F
  0.3201993405596184  0.2500000000256719  0.5751779674999966   F   F   F
  0.3201993405560444  0.7500000596340684  0.5751779674999966   F   F   F
  0.1798023134663538  0.2499999851364052  0.4169972540000018   F   F   F
  0.1798023283199939  0.7500000596340684  0.4169972540000018   F   F   F
  0.3541933000350923  0.5000000000513438  0.5174478292500027   F   F   F
  0.3541933000386592  0.0000000000000000  0.5174478292500027   F   F   F
  0.1458082049865794  0.5000000000513438  0.4747275114999994   F   F   F
  0.1458082049901464  0.0000000000000000  0.4747275114999994   F   F   F
  0.6889713406351063  0.5000000000513438  0.5325547457499979   F   F   F
  0.6889713406386804  0.0000000000000000  0.5325547457499979   F   F   F
  0.8110305071453823  0.5000000000513438  0.4596205949999970   F   F   F
  0.8110305070775254  0.0000000000000000  0.4596205949999970   F   F   F
  0.8541936277384821  0.2500000298041982  0.5174476505000030   F   F   F
  0.8541936278063389  0.7500000596340684  0.5174476505000030   F   F   F
  0.6458082199027189  0.2500000298041982  0.4747274220000008   F   F   F
  0.6458082198991448  0.7500000596340684  0.4747274220000008   F   F   F
  0.1889714598660461  0.2500000298041982  0.5325548650000016   F   F   F
  0.1889714747911171  0.7500000596340684  0.5325548650000016   F   F   F
  0.3110300600878304  0.2500000298041982  0.4596203267499988   F   F   F
  0.3110300600842564  0.7500000596340684  0.4596203267499988   F   F   F
  0.1798031627901580  0.5000000000513438  0.5919966697500030   F   F   F
  0.1798031777223770  0.0000000000000000  0.5919966697500030   F   F   F
  0.6798025369888805  0.2499999851364052  0.5919964312500028   F   F   F
  0.6798025369852994  0.7500000596340684  0.5919964312500028   F   F   F
  0.9757753150029345  0.0000000000000000  0.2960574948112248   T   T   T
  0.9757754102255648  0.4999999702728175  0.2960575557595569   T   T   T
  0.5219679994491606  0.5000002980077412  0.3453525019761728   T   T   T
  0.5219679954429592  0.0000000000000000  0.3453525068032779   T   T   T
  0.1912379667064402  0.5000000000513438  0.2402896570276118   T   T   T
  0.1912361163636339  0.0000000000000000  0.2402900856609350   T   T   T
  0.4757737735781861  0.2500003477780561  0.2960575672689973   T   T   T
  0.4757737735746120  0.7499998607743082  0.2960575672689973   T   T   T
  0.0219683359496060  0.2499999948706899  0.3453523436845167   T   T   T
  0.0219683378031846  0.7500000052319975  0.3453523436845167   T   T   T
  0.6912367476982219  0.2500002452772667  0.2402898688086759   T   T   T
  0.6912367476946478  0.7499998441609999  0.2402898390086770   T   T   T
  0.8516918598438670  0.5000000000513438  0.3410442723033468   T   T   T
  0.8516919000812015  0.0000000000000000  0.3410443614748299   T   T   T
  0.6452354210903460  0.5000003575647938  0.3005911555748311   T   T   T
  0.6452352903905527  0.0000000000000000  0.3005910969527283   T   T   T
  0.1876835586698905  0.5000000000513438  0.3582803428232995   T   T   T
  0.1876833407954008  0.0000000000000000  0.3582805276384721   T   T   T
  0.3156042512968291  0.5000000000513438  0.2814445661451709   T   T   T
  0.3156047357792469  0.0000000000000000  0.2814441906460273   T   T   T
  0.3516910576336031  0.2499993653258435  0.3410446166137244   T   T   T
  0.3516910576300362  0.7500006645553706  0.3410446166137244   T   T   T
  0.1452361083079217  0.2499999394970732  0.3005910044542595   T   T   T
  0.1452361083043477  0.7500000308270882  0.3005910044542595   T   T   T
  0.6876815961670580  0.2500002119662015  0.3582800014794920   T   T   T
  0.6876815961634840  0.7499999965861632  0.3582800014794920   T   T   T
  0.8156050008226799  0.2499998951498079  0.2814437579603751   T   T   T
  0.8156050008905439  0.7500001049528796  0.2814437579603751   T   T   T
  0.5083434135177909  0.0000000000000000  0.7217124840564648   T   T   T
 
  0.00000000E+00  0.00000000E+00  0.00000000E+00
  0.00000000E+00  0.00000000E+00  0.00000000E+00
  0.00000000E+00  0.00000000E+00  0.00000000E+00
  0.00000000E+00  0.00000000E+00  0.00000000E+00
  0.00000000E+00  0.00000000E+00  0.00000000E+00
  0.00000000E+00  0.00000000E+00  0.00000000E+00
  0.00000000E+00  0.00000000E+00  0.00000000E+00
  0.00000000E+00  0.00000000E+00  0.00000000E+00
  0.00000000E+00  0.00000000E+00  0.00000000E+00
  0.00000000E+00  0.00000000E+00  0.00000000E+00
  0.00000000E+00  0.00000000E+00  0.00000000E+00
  0.00000000E+00  0.00000000E+00  0.00000000E+00
  0.00000000E+00  0.00000000E+00  0.00000000E+00
  0.00000000E+00  0.00000000E+00  0.00000000E+00
  0.00000000E+00  0.00000000E+00  0.00000000E+00
  0.00000000E+00  0.00000000E+00  0.00000000E+00
  0.00000000E+00  0.00000000E+00  0.00000000E+00
  0.00000000E+00  0.00000000E+00  0.00000000E+00
  0.00000000E+00  0.00000000E+00  0.00000000E+00
  0.00000000E+00  0.00000000E+00  0.00000000E+00
  0.00000000E+00  0.00000000E+00  0.00000000E+00
  0.00000000E+00  0.00000000E+00  0.00000000E+00
  0.00000000E+00  0.00000000E+00  0.00000000E+00
  0.00000000E+00  0.00000000E+00  0.00000000E+00
  0.00000000E+00  0.00000000E+00  0.00000000E+00
  0.00000000E+00  0.00000000E+00  0.00000000E+00
  0.00000000E+00  0.00000000E+00  0.00000000E+00
  0.00000000E+00  0.00000000E+00  0.00000000E+00
  0.00000000E+00  0.00000000E+00  0.00000000E+00
  0.00000000E+00  0.00000000E+00  0.00000000E+00
  0.00000000E+00  0.00000000E+00  0.00000000E+00
  0.00000000E+00  0.00000000E+00  0.00000000E+00
  0.00000000E+00  0.00000000E+00  0.00000000E+00
  0.00000000E+00  0.00000000E+00  0.00000000E+00
  0.00000000E+00  0.00000000E+00  0.00000000E+00
  0.00000000E+00  0.00000000E+00  0.00000000E+00
  0.00000000E+00  0.00000000E+00  0.00000000E+00
  0.00000000E+00  0.00000000E+00  0.00000000E+00
  0.00000000E+00  0.00000000E+00  0.00000000E+00
  0.00000000E+00  0.00000000E+00  0.00000000E+00
  0.00000000E+00  0.00000000E+00  0.00000000E+00
  0.00000000E+00  0.00000000E+00  0.00000000E+00
  0.00000000E+00  0.00000000E+00  0.00000000E+00
  0.00000000E+00  0.00000000E+00  0.00000000E+00
  0.00000000E+00  0.00000000E+00  0.00000000E+00
  0.00000000E+00  0.00000000E+00  0.00000000E+00
  0.00000000E+00  0.00000000E+00  0.00000000E+00
  0.00000000E+00  0.00000000E+00  0.00000000E+00
  0.00000000E+00  0.00000000E+00  0.00000000E+00
  0.00000000E+00  0.00000000E+00  0.00000000E+00
  0.00000000E+00  0.00000000E+00  0.00000000E+00
  0.00000000E+00  0.00000000E+00  0.00000000E+00
  0.00000000E+00  0.00000000E+00  0.00000000E+00
  0.00000000E+00  0.00000000E+00  0.00000000E+00
  0.00000000E+00  0.00000000E+00  0.00000000E+00
  0.00000000E+00  0.00000000E+00  0.00000000E+00
  0.00000000E+00  0.00000000E+00  0.00000000E+00
  0.00000000E+00  0.00000000E+00  0.00000000E+00
  0.00000000E+00  0.00000000E+00  0.00000000E+00
  0.00000000E+00  0.00000000E+00  0.00000000E+00
  0.00000000E+00  0.00000000E+00  0.00000000E+00
  0.00000000E+00  0.00000000E+00  0.00000000E+00
  0.00000000E+00  0.00000000E+00  0.00000000E+00
  0.00000000E+00  0.00000000E+00  0.00000000E+00
  0.00000000E+00  0.00000000E+00  0.00000000E+00
  0.00000000E+00  0.00000000E+00  0.00000000E+00
  0.00000000E+00  0.00000000E+00  0.00000000E+00
  0.00000000E+00  0.00000000E+00  0.00000000E+00
  0.00000000E+00  0.00000000E+00  0.00000000E+00
  0.00000000E+00  0.00000000E+00  0.00000000E+00
  0.00000000E+00  0.00000000E+00  0.00000000E+00
  0.00000000E+00  0.00000000E+00  0.00000000E+00
  0.00000000E+00  0.00000000E+00  0.00000000E+00
  0.00000000E+00  0.00000000E+00  0.00000000E+00
  0.00000000E+00  0.00000000E+00  0.00000000E+00
  0.00000000E+00  0.00000000E+00  0.00000000E+00
  0.00000000E+00  0.00000000E+00  0.00000000E+00
  0.00000000E+00  0.00000000E+00  0.00000000E+00
  0.00000000E+00  0.00000000E+00  0.00000000E+00
  0.00000000E+00  0.00000000E+00  0.00000000E+00
  0.00000000E+00  0.00000000E+00  0.00000000E+00
  0.00000000E+00  0.00000000E+00  0.00000000E+00
  0.00000000E+00  0.00000000E+00  0.00000000E+00
  0.00000000E+00  0.00000000E+00  0.00000000E+00
  0.00000000E+00  0.00000000E+00  0.00000000E+00
  0.00000000E+00  0.00000000E+00  0.00000000E+00
  0.00000000E+00  0.00000000E+00  0.00000000E+00
  0.00000000E+00  0.00000000E+00  0.00000000E+00
  0.00000000E+00  0.00000000E+00  0.00000000E+00
  0.00000000E+00  0.00000000E+00  0.00000000E+00
  0.00000000E+00  0.00000000E+00  0.00000000E+00
  0.00000000E+00  0.00000000E+00  0.00000000E+00
  0.00000000E+00  0.00000000E+00  0.00000000E+00
  0.00000000E+00  0.00000000E+00  0.00000000E+00
  0.00000000E+00  0.00000000E+00  0.00000000E+00
  0.00000000E+00  0.00000000E+00  0.00000000E+00
  0.00000000E+00  0.00000000E+00  0.00000000E+00
  0.00000000E+00  0.00000000E+00  0.00000000E+00
  0.00000000E+00  0.00000000E+00  0.00000000E+00
  0.00000000E+00  0.00000000E+00  0.00000000E+00
  0.00000000E+00  0.00000000E+00  0.00000000E+00
  0.00000000E+00  0.00000000E+00  0.00000000E+00
  0.00000000E+00  0.00000000E+00  0.00000000E+00
  0.00000000E+00  0.00000000E+00  0.00000000E+00
  0.00000000E+00  0.00000000E+00  0.00000000E+00
  0.00000000E+00  0.00000000E+00  0.00000000E+00
  0.00000000E+00  0.00000000E+00  0.00000000E+00
  0.00000000E+00  0.00000000E+00  0.00000000E+00
  0.00000000E+00  0.00000000E+00  0.00000000E+00
  0.00000000E+00  0.00000000E+00  0.00000000E+00
  0.00000000E+00  0.00000000E+00  0.00000000E+00
  0.00000000E+00  0.00000000E+00  0.00000000E+00
  0.00000000E+00  0.00000000E+00  0.00000000E+00
  0.00000000E+00  0.00000000E+00  0.00000000E+00
  0.00000000E+00  0.00000000E+00  0.00000000E+00
  0.00000000E+00  0.00000000E+00  0.00000000E+00
  0.00000000E+00  0.00000000E+00  0.00000000E+00
  0.00000000E+00  0.00000000E+00  0.00000000E+00
  0.00000000E+00  0.00000000E+00  0.00000000E+00
  0.00000000E+00  0.00000000E+00  0.00000000E+00
  0.00000000E+00  0.00000000E+00  0.00000000E+00
  0.00000000E+00  0.00000000E+00  0.00000000E+00
  0.00000000E+00  0.00000000E+00  0.00000000E+00
  0.00000000E+00  0.00000000E+00  0.00000000E+00
  0.00000000E+00  0.00000000E+00  0.00000000E+00
  0.00000000E+00  0.00000000E+00  0.00000000E+00
  0.00000000E+00  0.00000000E+00  0.00000000E+00
  0.00000000E+00  0.00000000E+00  0.00000000E+00
  0.00000000E+00  0.00000000E+00  0.00000000E+00
  0.00000000E+00  0.00000000E+00  0.00000000E+00
  0.00000000E+00  0.00000000E+00  0.00000000E+00
  0.00000000E+00  0.00000000E+00  0.00000000E+00
  0.00000000E+00  0.00000000E+00  0.00000000E+00
  0.00000000E+00  0.00000000E+00  0.00000000E+00
  0.00000000E+00  0.00000000E+00  0.00000000E+00
  0.00000000E+00  0.00000000E+00  0.00000000E+00
  0.00000000E+00  0.00000000E+00  0.00000000E+00
  0.00000000E+00  0.00000000E+00  0.00000000E+00
  0.00000000E+00  0.00000000E+00  0.00000000E+00
  0.00000000E+00  0.00000000E+00  0.00000000E+00
  0.00000000E+00  0.00000000E+00  0.00000000E+00
  0.00000000E+00  0.00000000E+00  0.00000000E+00
  0.00000000E+00  0.00000000E+00  0.00000000E+00
  0.00000000E+00  0.00000000E+00  0.00000000E+00
  0.00000000E+00  0.00000000E+00  0.00000000E+00
