# Supplementary material for: Decoding MnO2 redox chemistry from mechanistic ambiguity to design principles for aqueous Zn-ion batteries
Source: Nat Commun. 2026 Jun 11;17:7433. doi: 10.1038/s41467-026-74350-z (PMC13408579; doi:10.1038/s41467-026-74350-z)
Supplement: Supplementary file 3 — Supplementary Data 1–14 [file 41467_2026_74350_MOESM3_ESM.zip › Supplementary Data/Supplementary Data 5.vasp]

MnO_110_stoi_H1_L1
1.0
       13.9999313354         0.0000000000         0.0000000000
        0.0000007781         5.8431367874         0.0000000000
        0.0000000000         0.0000000000        40.0000000000
   Mn    O    H
   48   96    1
Selective Dynamics
Cartesian
1.301424202	2.921568045	26.97484255		T	T	T
1.301423813	0		26.97484255		T	T	T
5.765272208	2.921568394	26.69481278		T	T	T
5.765271819	0		26.69481278		T	T	T
10.39203056	2.921568394	24.61685896		T	T	T
10.39203017	0		24.61686134		T	T	T
10.68571825	2.92156822	29.05712128		T	T	T
10.68571786	0		29.05712128		T	T	T
8.301396142	1.460784197	26.97484493		T	T	T
8.301396531	4.382352591	26.97484493		T	T	T
-1.23469741	1.460784371	26.69480801		T	T	T
-1.234697021	4.382352591	26.69480801		T	T	T
3.392068454	1.460784197	24.61686611		T	T	T
3.392068843	4.382352591	24.61686611		T	T	T
3.685749887	1.46078411	29.05711651		T	T	T
3.685750276	4.382352591	29.05711651		T	T	T
8.272833573	2.921568394	19.95310664		F	F	F
8.272833184	0		19.95310664		F	F	F
-1.272837921	2.921568394	19.73389387		F	F	F
-1.27283831	0		19.73389387		F	F	F
3.390382203	2.921568394	17.616359		F	F	F
3.390381814	0		17.616359		F	F	F
3.609607608	2.921568394	22.07064629		F	F	F
3.609607218	0		22.07064629		F	F	F
1.272857802	1.460784197	19.9531126		F	F	F
1.272858191	4.382352939	19.9531126		F	F	F
5.727125466	1.460784197	19.73390937		F	F	F
5.727125438	4.382352939	19.73390937		F	F	F
10.39036311	1.460784197	17.61637926		F	F	F
10.39036267	4.382352939	17.61637926		F	F	F
10.60955931	1.460784371	22.07063675		F	F	F
10.6095597	4.382352939	22.07063675		F	F	F
1.234650429	2.921568394	12.99201369		T	T	T
1.23465004	0		12.99201369		T	T	T
5.698532022	2.921568394	12.71213174		T	T	T
5.698531633	0		12.71213055		T	T	T
10.31428133	2.921568394	10.62981844		T	T	T
10.31428094	0		10.62981963		T	T	T
10.6078739	2.921568742	15.07009625		T	T	T
10.60787351	0		15.07009625		T	T	T
8.234620909	1.460785242	12.99202323		T	T	T
8.234622132	4.382353287	12.99202323		T	T	T
-1.301440933	1.46078411	12.71212816		T	T	T
-1.301440544	4.382352591	12.71212816		T	T	T
3.314319017	1.460783936	10.62981963		T	T	T
3.314319406	4.382352939	10.62981963		T	T	T
3.607903027	1.460784023	15.07008553		T	T	T
3.607903416	4.382352939	15.07008553		T	T	T
-0.299977023	0		25.83883286		T	T	T
-0.299976634	2.921568394	25.83883286		T	T	T
7.338061256	2.921568394	27.82695293		T	T	T
7.338060867	0		27.82695293		T	T	T
4.327037899	2.92156822	30.0366044		T	T	T
4.32703751	0		30.0366044		T	T	T
6.69999468	1.460784197	25.83883524		T	T	T
6.699995069	4.382352591	25.83883524		T	T	T
0.338092082	1.460784197	27.82694817		T	T	T
0.338092497	4.382352591	27.82694817		T	T	T
11.32700713	1.460784197	30.03660917		T	T	T
11.32700752	4.382352591	30.03660917		T	T	T
11.97805207	2.921568394	27.6540041		T	T	T
11.97805169	0		27.6540041		T	T	T
9.058187316	2.921568394	26.00320101		T	T	T
9.058186927	0		26.00320101		T	T	T
2.584422074	2.921568394	28.38266611		T	T	T
2.584421685	0		28.38266611		T	T	T
4.352251136	2.92156822	25.3866744		T	T	T
4.352250747	0		25.3866744		T	T	T
4.97808788	1.460784197	27.6540041		T	T	T
4.978088269	4.382352591	27.6540041		T	T	T
2.058218533	1.46078411	26.00319862		T	T	T
2.058218922	4.382352591	26.00319862		T	T	T
9.584388173	1.460784371	28.38267326		T	T	T
9.584387727	4.382352591	28.38267326		T	T	T
11.35221035	1.46078411	25.38666725		T	T	T
11.35221074	4.382352591	25.38666725		T	T	T
4.482757488	2.921568394	16.00714564		F	F	F
4.482757099	0		16.00714564		F	F	F
11.48273089	1.460784197	16.00715637		F	F	F
11.48273128	4.382352939	16.00715637		F	F	F
6.663596969	0		18.86074066		F	F	F
6.663597775	2.921568394	18.86074066		F	F	F
0.336381788	2.921568394	20.82627773		F	F	F
0.336381399	0		20.82627773		F	F	F
11.48272691	2.921568394	23.00710917		F	F	F
11.48272569	0		23.00710917		F	F	F
9.517193401	2.921568394	16.67989969		F	F	F
9.517193846	0		16.67989969		F	F	F
-0.336355988	1.460784197	18.86073351		F	F	F
-0.336355599	4.382352939	18.86073351		F	F	F
7.336357092	1.460783849	20.8262682		F	F	F
7.336357481	4.382352242	20.8262682		F	F	F
4.482768976	1.460784197	23.0071187		F	F	F
4.482769365	4.382352939	23.0071187		F	F	F
2.517220237	1.46078411	16.67989016		F	F	F
2.517220834	4.382352939	16.67989016		F	F	F
4.958682269	2.921568394	20.69791317		F	F	F
4.95868188	0		20.69791317		F	F	F
2.041305247	2.921568394	18.98910046		F	F	F
2.041304858	0		18.98910046		F	F	F
9.64555185	2.921568394	21.30218983		F	F	F
9.645551461	0		21.30218983		F	F	F
11.3543718	2.921568394	18.3848238		F	F	F
11.35437141	0		18.3848238		F	F	F
11.95865233	1.460784371	20.69790602		F	F	F
11.95865272	4.382352939	20.69790602		F	F	F
9.041270929	1.460784371	18.98909688		F	F	F
9.041271318	4.382352939	18.98909688		F	F	F
2.645587657	1.460784371	21.3021946		F	F	F
2.645588255	4.382352939	21.3021946		F	F	F
4.354399679	1.460784371	18.38481307		F	F	F
4.354400068	4.382352939	18.38481307		F	F	F
2.517232322	2.921568394	23.67986679		F	F	F
2.517232142	0		23.67986679		F	F	F
9.517189034	1.46078411	23.67985725		F	F	F
9.517189423	4.382352939	23.67985725		F	F	F
-0.338161121	0		11.85986877		T	T	T
-0.338160732	2.92156822	11.85986877		T	T	T
7.300041547	2.921570135	13.84794235		T	T	T
7.300041157	0		13.84794235		T	T	T
2.672890996	2.921568394	9.650194049		T	T	T
2.672891233	0		9.650192857		T	T	T
6.661811834	1.460784719	11.85987353		T	T	T
6.661812223	4.382353287	11.85987353		T	T	T
0.300071773	1.460784197	13.84793639		T	T	T
0.300072188	4.382352591	13.84793639		T	T	T
9.67285188	1.460784371	9.650194645		T	T	T
9.672852269	4.382352939	9.650193453		T	T	T
11.94189071	2.921568394	13.68393302		T	T	T
11.94189032	0		13.68393302		T	T	T
9.022154458	2.921570483	12.03302503		T	T	T
9.022154069	0		12.03302503		T	T	T
2.647757659	2.921568394	14.30018425		T	T	T
2.647757478	0		14.30018425		T	T	T
4.41560341	2.921568394	11.30422235		T	T	T
4.415602604	0		11.30422235		T	T	T
4.941925264	1.460784371	13.68393183		T	T	T
4.941925653	4.382352591	13.68393183		T	T	T
2.022184632	1.460784023	12.03301907		T	T	T
2.022185021	4.382352591	12.03301907		T	T	T
9.647727095	1.460784719	14.30019617		T	T	T
9.647727484	4.382353287	14.30019617		T	T	T
11.41556346	1.460784197	11.30422354		T	T	T
11.41556385	4.382352591	11.30422354		T	T	T
5.72713		1.46078		21.23391		T	T	T
