# Supplementary material for: Decoding MnO2 redox chemistry from mechanistic ambiguity to design principles for aqueous Zn-ion batteries
Source: Nat Commun. 2026 Jun 11;17:7433. doi: 10.1038/s41467-026-74350-z (PMC13408579; doi:10.1038/s41467-026-74350-z)
Supplement: Supplementary file 3 — Supplementary Data 1–14 [file 41467_2026_74350_MOESM3_ESM.zip › Supplementary Data/Supplementary Data 6.vasp]

MnO_110_stoi_H1_L1                      
   1.00000000000000     
    13.9999313353999995    0.0000000000000000    0.0000000000000000
     0.0000007781000000    5.8431367873999998    0.0000000000000000
     0.0000000000000000    0.0000000000000000   40.0000000000000000
   Mn   O    H 
    48    96     1
Selective dynamics
Direct
  0.0933585082905607  0.5001189757435597  0.6754016352602334   T   T   T
  0.0933585082941276 -0.0001190354204097  0.6754016352602334   T   T   T
  0.4107439836408152  0.5000113794343564  0.6682711547465296   T   T   T
  0.4107439836443892 -0.0000113793830125  0.6682711547465296   T   T   T
  0.7421670485531791  0.5002502040066631  0.6160018717879978   T   T   T
  0.7421670484853222 -0.0002502039553191  0.6160019312879939   T   T   T
  0.7605888589009240  0.5000180577667300  0.7284180610247092   T   T   T
  0.7605888588330671 -0.0000180874939129  0.7284180610247092   T   T   T
  0.5933477791171908  0.2500000000256719  0.6754122361307091   T   T   T
  0.5932845371647661  0.7500000000770157  0.6754191429250180   T   T   T
  0.9109148522966224  0.2500000298041982  0.6682665283943910   T   T   T
  0.9110331881392147  0.7500000000770157  0.6682996142425397   T   T   T
  0.2417277384162858  0.2500000000256719  0.6159737872186889   T   T   T
  0.2419837454534098  0.7500000000770157  0.6159125733999911   T   T   T
  0.2605192473225829  0.2499999851364052  0.7284803502135352   T   T   T
  0.2603221874032283  0.7500000000770157  0.7284639465991347   T   T   T
  0.5909195542289183  0.5000000000513438  0.4988276659999968   F   F   F
  0.5909195542324852  0.0000000000000000  0.4988276659999968   F   F   F
  0.9090825319384592  0.5000000000513438  0.4933473467499994   F   F   F
  0.9090825319420333  0.0000000000000000  0.4933473467499994   F   F   F
  0.2421713173247610  0.5000000000513438  0.4404089749999969   F   F   F
  0.2421713173283280  0.0000000000000000  0.4404089749999969   F   F   F
  0.2578303516262821  0.5000000000513438  0.5517661572500003   F   F   F
  0.2578303515584253  0.0000000000000000  0.5517661572500003   F   F   F
  0.0909188464558000  0.2500000000256719  0.4988278149999985   F   F   F
  0.0909188464522259  0.7500000596340684  0.4988278149999985   F   F   F
  0.4090823829252273  0.2500000000256719  0.4933477342500012   F   F   F
  0.4090823531357941  0.7500000596340684  0.4933477342500012   F   F   F
  0.7421724197462396  0.2500000000256719  0.4404094814999979   F   F   F
  0.7421723605280874  0.7500000596340684  0.4404094814999979   F   F   F
  0.7578293679661030  0.2500000298041982  0.5517659187500001   F   F   F
  0.7578293680339527  0.7500000596340684  0.5517659187500001   F   F   F
  0.0890860360892205  0.5000206209017113  0.3240386133392860   T   T   T
  0.0890860360927945 -0.0000206208503676  0.3240386133392860   T   T   T
  0.4066849811542645  0.4999403974662211  0.3168534062473023   T   T   T
  0.4066849811578314  0.0000596025851230  0.3168533764973043   T   T   T
  0.7393788337822389  0.4999980044804684  0.2638858018872459   T   T   T
  0.7393788337143821  0.0000019955708751  0.2638858316372439   T   T   T
  0.7579365924208992  0.5000285327987796  0.3763081870392201   T   T   T
  0.7579365923530423 -0.0000284731903831  0.3763081870392201   T   T   T
  0.5890786060495150  0.2500001788679640  0.3240276911334047   T   T   T
  0.5890778864742329  0.7500001191911139  0.3240415877833048   T   T   T
  0.9066863222558259  0.2499999851364052  0.3168966175651174   T   T   T
  0.9066862978098695  0.7500000000770157  0.3168816360690807   T   T   T
  0.2393537721756322  0.2499999553578789  0.2638787735223422   T   T   T
  0.2393515628271177  0.7500000596340684  0.2638737509766291   T   T   T
  0.2580091432248617  0.2499999702471456  0.3762660349194944   T   T   T
  0.2581778907650367  0.7500000596340684  0.3762484221173328   T   T   T
  0.9782317948082169 -0.0000698906406414  0.6471316469494051   T   T   T
  0.9782317948046428  0.5000698906919848  0.6471316469494051   T   T   T
  0.5243109309346613  0.4999488750592384  0.6962968233001408   T   T   T
  0.5243109309382353  0.0000511249921052  0.6962968233001408   T   T   T
  0.3080176543161829  0.5000210908934304  0.7523276392731610   T   T   T
  0.3080176543197498 -0.0000211206206132  0.7523276392731610   T   T   T
  0.4781482149128974  0.2500000000256719  0.6470169947104324   T   T   T
  0.4781017894299492  0.7500000000770157  0.6470403312961444   T   T   T
  0.0242631533849872  0.2500000000256719  0.6963243708447940   T   T   T
  0.0243375263663931  0.7500000000770157  0.6963594085861317   T   T   T
  0.8086371055681288  0.2500000000256719  0.7521837016743310   T   T   T
  0.8086605081205587  0.7500000000770157  0.7521831007424165   T   T   T
  0.8537698153134942  0.5000913942056382  0.6916258325495592   T   T   T
  0.8537698159599246 -0.0000913941542943  0.6916258325495592   T   T   T
  0.6489670570230560  0.5001090028053992  0.6513161229502481   T   T   T
  0.6489670570266300 -0.0001090027540551  0.6513161229502481   T   T   T
  0.1834109431748864  0.4998617544098691  0.7111548283989344   T   T   T
  0.1834109431784604  0.0001382456414749  0.7111548283989344   T   T   T
  0.3122949073400951  0.4998823406440755  0.6338029219222407   T   T   T
  0.3122949073436620  0.0001176296287418  0.6338029219222407   T   T   T
  0.3544824994208460  0.2500000000256719  0.6918986801707069   T   T   T
  0.3545146653298393  0.7500000000770157  0.6918924307702133   T   T   T
  0.1488731529234677  0.2499999851364052  0.6513763193718999   T   T   T
  0.1490209802759235  0.7500000000770157  0.6513283734182522   T   T   T
  0.6834220443254169  0.2500000298041982  0.7111486109971222   T   T   T
  0.6834575132833340  0.7500000000770157  0.7111450204418849   T   T   T
  0.8123365010558433  0.2499999851364052  0.6336931628889347   T   T   T
  0.8124588758737746  0.7500000000770157  0.6336804953111129   T   T   T
  0.3201985060894543  0.5000000000513438  0.4001786409999966   F   F   F
  0.3201985060930213  0.0000000000000000  0.4001786409999966   F   F   F
  0.8201990724368713  0.2500000000256719  0.4001789092500019   F   F   F
  0.8201990725047281  0.7500000596340684  0.4001789092500019   F   F   F
  0.4759735465380857  0.0000000000000000  0.4715185164999980   F   F   F
  0.4759735763203707  0.5000000000513438  0.4715185164999980   F   F   F
  0.0240273606270804  0.5000000000513438  0.5206569432500032   F   F   F
  0.0240273606306474  0.0000000000000000  0.5206569432500032   F   F   F
  0.8201987742550543  0.5000000000513438  0.5751777292500009   F   F   F
  0.8201987149011885  0.0000000000000000  0.5751777292500009   F   F   F
  0.6798028350242689  0.5000000000513438  0.4169974922499975   F   F   F
  0.6798028945995611  0.0000000000000000  0.4169974922499975   F   F   F
  0.9759744405549711  0.2500000000256719  0.4715183377499983   F   F   F
  0.9759744405513970  0.7500000596340684  0.4715183377499983   F   F   F
  0.5240280628323148  0.2499999404686193  0.5206567050000004   F   F   F
  0.5240280628287408  0.7499999403488218  0.5206567050000004   F   F   F
  0.3201993405596184  0.2500000000256719  0.5751779674999966   F   F   F
  0.3201993405560444  0.7500000596340684  0.5751779674999966   F   F   F
  0.1798023134663538  0.2499999851364052  0.4169972540000018   F   F   F
  0.1798023283199939  0.7500000596340684  0.4169972540000018   F   F   F
  0.3541933000350923  0.5000000000513438  0.5174478292500027   F   F   F
  0.3541933000386592  0.0000000000000000  0.5174478292500027   F   F   F
  0.1458082049865794  0.5000000000513438  0.4747275114999994   F   F   F
  0.1458082049901464  0.0000000000000000  0.4747275114999994   F   F   F
  0.6889713406351063  0.5000000000513438  0.5325547457499979   F   F   F
  0.6889713406386804  0.0000000000000000  0.5325547457499979   F   F   F
  0.8110305071453823  0.5000000000513438  0.4596205949999970   F   F   F
  0.8110305070775254  0.0000000000000000  0.4596205949999970   F   F   F
  0.8541936277384821  0.2500000298041982  0.5174476505000030   F   F   F
  0.8541936278063389  0.7500000596340684  0.5174476505000030   F   F   F
  0.6458082199027189  0.2500000298041982  0.4747274220000008   F   F   F
  0.6458082198991448  0.7500000596340684  0.4747274220000008   F   F   F
  0.1889714598660461  0.2500000298041982  0.5325548650000016   F   F   F
  0.1889714747911171  0.7500000596340684  0.5325548650000016   F   F   F
  0.3110300600878304  0.2500000298041982  0.4596203267499988   F   F   F
  0.3110300600842564  0.7500000596340684  0.4596203267499988   F   F   F
  0.1798031627901580  0.5000000000513438  0.5919966697500030   F   F   F
  0.1798031777223770  0.0000000000000000  0.5919966697500030   F   F   F
  0.6798025369888805  0.2499999851364052  0.5919964312500028   F   F   F
  0.6798025369852994  0.7500000596340684  0.5919964312500028   F   F   F
  0.9756536026214622  0.0000228132915953  0.2959317992476596   T   T   T
  0.9756536026178881  0.4999771569812222  0.2959317992476596   T   T   T
  0.5217172265709289  0.4999265564964128  0.3451756331956389   T   T   T
  0.5217172265030863  0.0000737415113284  0.3451756331956389   T   T   T
  0.1915133826039887  0.4999870767864739  0.2400362913404801   T   T   T
  0.1915134273220668  0.0000129232648699  0.2400362615404812   T   T   T
  0.4756289154421739  0.2500000893612508  0.2959108298295317   T   T   T
  0.4756395779378800  0.7500001191911139  0.2959240787110340   T   T   T
  0.0217679901412471  0.2500000000256719  0.3451882092245802   T   T   T
  0.0217308383966749  0.7500000000770157  0.3451807733398849   T   T   T
  0.6915956791305655  0.2500000298041982  0.2400346287841893   T   T   T
  0.6915723091084689  0.7500000596340684  0.2400383490342018   T   T   T
  0.8510863198423375  0.5000427171020451  0.3408958486432919   T   T   T
  0.8510863197744807 -0.0000427170507009  0.3408958486432919   T   T   T
  0.6455920445468238  0.5000219961331370  0.3004701793956510   T   T   T
  0.6455920445504192 -0.0000216385683432  0.3004701793956510   T   T   T
  0.1877342911127458  0.5001484246352743  0.3584587371265264   T   T   T
  0.1877343059735340 -0.0001484245839307  0.3584587371265264   T   T   T
  0.3163155809291868  0.5000028646129795  0.2811393643760765   T   T   T
  0.3163155511469017 -0.0000028645616356  0.2811393643760766   T   T   T
  0.3510438623086319  0.2500000298041982  0.3408693695757414   T   T   T
  0.3511148331343844  0.7500000000770157  0.3408793751318953   T   T   T
  0.1456577355779477  0.2499999702471456  0.3004987537580228   T   T   T
  0.1456414404634856  0.7500000000770157  0.3004902878776304   T   T   T
  0.6878111700052930  0.2500000893612508  0.3583720980340825   T   T   T
  0.6876898431962879  0.7500001191911139  0.3584143135617165   T   T   T
  0.8163041241309532  0.2500000000256719  0.2811730882017407   T   T   T
  0.8163462865532692  0.7500000000770157  0.2811458328435179   T   T   T
  0.5189467135920263  0.2499992817470869  0.5452701005876714   T   T   T
 
  0.00000000E+00  0.00000000E+00  0.00000000E+00
  0.00000000E+00  0.00000000E+00  0.00000000E+00
  0.00000000E+00  0.00000000E+00  0.00000000E+00
  0.00000000E+00  0.00000000E+00  0.00000000E+00
  0.00000000E+00  0.00000000E+00  0.00000000E+00
  0.00000000E+00  0.00000000E+00  0.00000000E+00
  0.00000000E+00  0.00000000E+00  0.00000000E+00
  0.00000000E+00  0.00000000E+00  0.00000000E+00
  0.00000000E+00  0.00000000E+00  0.00000000E+00
  0.00000000E+00  0.00000000E+00  0.00000000E+00
  0.00000000E+00  0.00000000E+00  0.00000000E+00
  0.00000000E+00  0.00000000E+00  0.00000000E+00
  0.00000000E+00  0.00000000E+00  0.00000000E+00
  0.00000000E+00  0.00000000E+00  0.00000000E+00
  0.00000000E+00  0.00000000E+00  0.00000000E+00
  0.00000000E+00  0.00000000E+00  0.00000000E+00
  0.00000000E+00  0.00000000E+00  0.00000000E+00
  0.00000000E+00  0.00000000E+00  0.00000000E+00
  0.00000000E+00  0.00000000E+00  0.00000000E+00
  0.00000000E+00  0.00000000E+00  0.00000000E+00
  0.00000000E+00  0.00000000E+00  0.00000000E+00
  0.00000000E+00  0.00000000E+00  0.00000000E+00
  0.00000000E+00  0.00000000E+00  0.00000000E+00
  0.00000000E+00  0.00000000E+00  0.00000000E+00
  0.00000000E+00  0.00000000E+00  0.00000000E+00
  0.00000000E+00  0.00000000E+00  0.00000000E+00
  0.00000000E+00  0.00000000E+00  0.00000000E+00
  0.00000000E+00  0.00000000E+00  0.00000000E+00
  0.00000000E+00  0.00000000E+00  0.00000000E+00
  0.00000000E+00  0.00000000E+00  0.00000000E+00
  0.00000000E+00  0.00000000E+00  0.00000000E+00
  0.00000000E+00  0.00000000E+00  0.00000000E+00
  0.00000000E+00  0.00000000E+00  0.00000000E+00
  0.00000000E+00  0.00000000E+00  0.00000000E+00
  0.00000000E+00  0.00000000E+00  0.00000000E+00
  0.00000000E+00  0.00000000E+00  0.00000000E+00
  0.00000000E+00  0.00000000E+00  0.00000000E+00
  0.00000000E+00  0.00000000E+00  0.00000000E+00
  0.00000000E+00  0.00000000E+00  0.00000000E+00
  0.00000000E+00  0.00000000E+00  0.00000000E+00
  0.00000000E+00  0.00000000E+00  0.00000000E+00
  0.00000000E+00  0.00000000E+00  0.00000000E+00
  0.00000000E+00  0.00000000E+00  0.00000000E+00
  0.00000000E+00  0.00000000E+00  0.00000000E+00
  0.00000000E+00  0.00000000E+00  0.00000000E+00
  0.00000000E+00  0.00000000E+00  0.00000000E+00
  0.00000000E+00  0.00000000E+00  0.00000000E+00
  0.00000000E+00  0.00000000E+00  0.00000000E+00
  0.00000000E+00  0.00000000E+00  0.00000000E+00
  0.00000000E+00  0.00000000E+00  0.00000000E+00
  0.00000000E+00  0.00000000E+00  0.00000000E+00
  0.00000000E+00  0.00000000E+00  0.00000000E+00
  0.00000000E+00  0.00000000E+00  0.00000000E+00
  0.00000000E+00  0.00000000E+00  0.00000000E+00
  0.00000000E+00  0.00000000E+00  0.00000000E+00
  0.00000000E+00  0.00000000E+00  0.00000000E+00
  0.00000000E+00  0.00000000E+00  0.00000000E+00
  0.00000000E+00  0.00000000E+00  0.00000000E+00
  0.00000000E+00  0.00000000E+00  0.00000000E+00
  0.00000000E+00  0.00000000E+00  0.00000000E+00
  0.00000000E+00  0.00000000E+00  0.00000000E+00
  0.00000000E+00  0.00000000E+00  0.00000000E+00
  0.00000000E+00  0.00000000E+00  0.00000000E+00
  0.00000000E+00  0.00000000E+00  0.00000000E+00
  0.00000000E+00  0.00000000E+00  0.00000000E+00
  0.00000000E+00  0.00000000E+00  0.00000000E+00
  0.00000000E+00  0.00000000E+00  0.00000000E+00
  0.00000000E+00  0.00000000E+00  0.00000000E+00
  0.00000000E+00  0.00000000E+00  0.00000000E+00
  0.00000000E+00  0.00000000E+00  0.00000000E+00
  0.00000000E+00  0.00000000E+00  0.00000000E+00
  0.00000000E+00  0.00000000E+00  0.00000000E+00
  0.00000000E+00  0.00000000E+00  0.00000000E+00
  0.00000000E+00  0.00000000E+00  0.00000000E+00
  0.00000000E+00  0.00000000E+00  0.00000000E+00
  0.00000000E+00  0.00000000E+00  0.00000000E+00
  0.00000000E+00  0.00000000E+00  0.00000000E+00
  0.00000000E+00  0.00000000E+00  0.00000000E+00
  0.00000000E+00  0.00000000E+00  0.00000000E+00
  0.00000000E+00  0.00000000E+00  0.00000000E+00
  0.00000000E+00  0.00000000E+00  0.00000000E+00
  0.00000000E+00  0.00000000E+00  0.00000000E+00
  0.00000000E+00  0.00000000E+00  0.00000000E+00
  0.00000000E+00  0.00000000E+00  0.00000000E+00
  0.00000000E+00  0.00000000E+00  0.00000000E+00
  0.00000000E+00  0.00000000E+00  0.00000000E+00
  0.00000000E+00  0.00000000E+00  0.00000000E+00
  0.00000000E+00  0.00000000E+00  0.00000000E+00
  0.00000000E+00  0.00000000E+00  0.00000000E+00
  0.00000000E+00  0.00000000E+00  0.00000000E+00
  0.00000000E+00  0.00000000E+00  0.00000000E+00
  0.00000000E+00  0.00000000E+00  0.00000000E+00
  0.00000000E+00  0.00000000E+00  0.00000000E+00
  0.00000000E+00  0.00000000E+00  0.00000000E+00
  0.00000000E+00  0.00000000E+00  0.00000000E+00
  0.00000000E+00  0.00000000E+00  0.00000000E+00
  0.00000000E+00  0.00000000E+00  0.00000000E+00
  0.00000000E+00  0.00000000E+00  0.00000000E+00
  0.00000000E+00  0.00000000E+00  0.00000000E+00
  0.00000000E+00  0.00000000E+00  0.00000000E+00
  0.00000000E+00  0.00000000E+00  0.00000000E+00
  0.00000000E+00  0.00000000E+00  0.00000000E+00
  0.00000000E+00  0.00000000E+00  0.00000000E+00
  0.00000000E+00  0.00000000E+00  0.00000000E+00
  0.00000000E+00  0.00000000E+00  0.00000000E+00
  0.00000000E+00  0.00000000E+00  0.00000000E+00
  0.00000000E+00  0.00000000E+00  0.00000000E+00
  0.00000000E+00  0.00000000E+00  0.00000000E+00
  0.00000000E+00  0.00000000E+00  0.00000000E+00
  0.00000000E+00  0.00000000E+00  0.00000000E+00
  0.00000000E+00  0.00000000E+00  0.00000000E+00
  0.00000000E+00  0.00000000E+00  0.00000000E+00
  0.00000000E+00  0.00000000E+00  0.00000000E+00
  0.00000000E+00  0.00000000E+00  0.00000000E+00
  0.00000000E+00  0.00000000E+00  0.00000000E+00
  0.00000000E+00  0.00000000E+00  0.00000000E+00
  0.00000000E+00  0.00000000E+00  0.00000000E+00
  0.00000000E+00  0.00000000E+00  0.00000000E+00
  0.00000000E+00  0.00000000E+00  0.00000000E+00
  0.00000000E+00  0.00000000E+00  0.00000000E+00
  0.00000000E+00  0.00000000E+00  0.00000000E+00
  0.00000000E+00  0.00000000E+00  0.00000000E+00
  0.00000000E+00  0.00000000E+00  0.00000000E+00
  0.00000000E+00  0.00000000E+00  0.00000000E+00
  0.00000000E+00  0.00000000E+00  0.00000000E+00
  0.00000000E+00  0.00000000E+00  0.00000000E+00
  0.00000000E+00  0.00000000E+00  0.00000000E+00
  0.00000000E+00  0.00000000E+00  0.00000000E+00
  0.00000000E+00  0.00000000E+00  0.00000000E+00
  0.00000000E+00  0.00000000E+00  0.00000000E+00
  0.00000000E+00  0.00000000E+00  0.00000000E+00
  0.00000000E+00  0.00000000E+00  0.00000000E+00
  0.00000000E+00  0.00000000E+00  0.00000000E+00
  0.00000000E+00  0.00000000E+00  0.00000000E+00
  0.00000000E+00  0.00000000E+00  0.00000000E+00
  0.00000000E+00  0.00000000E+00  0.00000000E+00
  0.00000000E+00  0.00000000E+00  0.00000000E+00
  0.00000000E+00  0.00000000E+00  0.00000000E+00
  0.00000000E+00  0.00000000E+00  0.00000000E+00
  0.00000000E+00  0.00000000E+00  0.00000000E+00
  0.00000000E+00  0.00000000E+00  0.00000000E+00
  0.00000000E+00  0.00000000E+00  0.00000000E+00
  0.00000000E+00  0.00000000E+00  0.00000000E+00
  0.00000000E+00  0.00000000E+00  0.00000000E+00
  0.00000000E+00  0.00000000E+00  0.00000000E+00
