# Supplementary material for: Decoding MnO2 redox chemistry from mechanistic ambiguity to design principles for aqueous Zn-ion batteries
Source: Nat Commun. 2026 Jun 11;17:7433. doi: 10.1038/s41467-026-74350-z (PMC13408579; doi:10.1038/s41467-026-74350-z)
Supplement: Supplementary file 3 — Supplementary Data 1–14 [file 41467_2026_74350_MOESM3_ESM.zip › Supplementary Data/Supplementary Data 7.vasp]

110_stoichiometric_MnO2_12H             
   1.00000000000000     
    13.9999313353999995    0.0000000000000000    0.0000000000000000
     0.0000007781000000    5.8431367873999998    0.0000000000000000
     0.0000000000000000    0.0000000000000000   40.0000000000000000
   Mn   O    H 
    48    96    12
Selective dynamics
Direct
  0.0962357220299212  0.5000000000513438  0.6808471237790327   T   T   T
  0.0962357220334952  0.0000000000000000  0.6808471237790327   T   T   T
  0.4053677796771859  0.5000000000513438  0.6685138106186939   T   T   T
  0.4053677498949008 -0.0000000000000000  0.6685138106186939   T   T   T
  0.7412521010805657  0.5000000000513438  0.6165029524614101   T   T   T
  0.7412521610130052  0.0000000000000000  0.6165029524614101   T   T   T
  0.7871803212511018  0.5000000000513438  0.7364276369252140   T   T   T
  0.7871803211832450 -0.0000000000000000  0.7364276369252140   T   T   T
  0.5962350812999985  0.2500000000256719  0.6808474217790360   T   T   T
  0.5962350216532682  0.7500000596340684  0.6808474217790360   T   T   T
  0.9053676005923786  0.2500000000256719  0.6685141681186932   T   T   T
  0.9053676006602355  0.7500000596340684  0.6685141681186932   T   T   T
  0.2412532931739166  0.2500000000256719  0.6165033102114068   T   T   T
  0.2412532931703426  0.7500000596340684  0.6165033102114068   T   T   T
  0.2871793079764891  0.2500000298041982  0.7364273389252177   T   T   T
  0.2871793079729150  0.7500000596340684  0.7364273389252177   T   T   T
  0.5909195542289183  0.5000000000513438  0.4988276659999968   F   F   F
  0.5909195542324852  0.0000000000000000  0.4988276659999968   F   F   F
  0.9090825316241720  0.5000000000513438  0.4933473467499994   F   F   F
  0.9090825322706024  0.0000000000000000  0.4933473467499994   F   F   F
  0.2421713173247610  0.5000000000513438  0.4404089749999969   F   F   F
  0.2421713173283280  0.0000000000000000  0.4404089749999969   F   F   F
  0.2578303516262821  0.5000000000513438  0.5517661572500003   F   F   F
  0.2578303515584253  0.0000000000000000  0.5517661572500003   F   F   F
  0.0909188464558000  0.2500000000256719  0.4988278149999985   F   F   F
  0.0909188464522259  0.7500000596340684  0.4988278149999985   F   F   F
  0.4090823829252273  0.2500000000256719  0.4933477342500012   F   F   F
  0.4090823531357941  0.7500000596340684  0.4933477342500012   F   F   F
  0.7421724197462396  0.2500000000256719  0.4404094814999979   F   F   F
  0.7421723605280874  0.7500000596340684  0.4404094814999979   F   F   F
  0.7578293679661030  0.2500000298041982  0.5517659187500001   F   F   F
  0.7578293680339527  0.7500000596340684  0.5517659187500001   F   F   F
  0.0891574962247825  0.5000000000513438  0.3243689447092169   T   T   T
  0.0891574962283566  0.0000000000000000  0.3243689447092169   T   T   T
  0.4070462176640179  0.5000000000513438  0.3175642714429327   T   T   T
  0.4070461878817257  0.0000000000000000  0.3175642714429327   T   T   T
  0.7395798076017298  0.5000000000513438  0.2643470341556438   T   T   T
  0.7395798675341693  0.0000000000000000  0.2643470341556438   T   T   T
  0.7576684889087576  0.5000000000513438  0.3767123259329463   T   T   T
  0.7576685481269098  0.0000000000000000  0.3767123259329463   T   T   T
  0.5891568927093224  0.2500000000256719  0.3243691832092171   T   T   T
  0.5891568331340230  0.7500000596340684  0.3243691832092171   T   T   T
  0.9070460683650703  0.2500000000256719  0.3175645696929263   T   T   T
  0.9070460684329200  0.7500000596340684  0.3175645696929263   T   T   T
  0.2395809551234304  0.2500000000256719  0.2643474814056462   T   T   T
  0.2395809401912114  0.7500000596340684  0.2643474814056462   T   T   T
  0.2576675052057191  0.2500000298041982  0.3767119981829450   T   T   T
  0.2576675052021450  0.7500000596340684  0.3767119981829450   T   T   T
  0.9789574952748660  0.0000000000000000  0.6506660555797255   T   T   T
  0.9789574953427228  0.5000000000513438  0.6506660555797255   T   T   T
  0.5108069909839216  0.5000000000513438  0.7044559152225209   T   T   T
  0.5108069909874956  0.0000000000000000  0.7044559152225209   T   T   T
  0.3861209997273472  0.5000000000513438  0.7596365991212652   T   T   T
  0.3861209997309212  0.0000000000000000  0.7596365991212652   T   T   T
  0.4789584188633250  0.2500000000256719  0.6506658170797253   T   T   T
  0.4789584188597439  0.7500000596340684  0.6506658170797253   T   T   T
  0.0108076875748452  0.2499999404686193  0.7044555577225216   T   T   T
  0.0108076875712712  0.7499999403488218  0.7044555577225216   T   T   T
  0.8861215364317671  0.2500000000256719  0.7596368971212615   T   T   T
  0.8861215364996239  0.7500000596340684  0.7596368971212615   T   T   T
  0.8445760583073516  0.5000000000513438  0.6910917472565805   T   T   T
  0.8445760582394948 -0.0000000000000000  0.6910917472565805   T   T   T
  0.6554682759047548  0.5000000000513438  0.6578175767837630   T   T   T
  0.6554682162651797 -0.0000000000000000  0.6578175767837630   T   T   T
  0.1789882469063817  0.5000000000513438  0.7292548891640153   T   T   T
  0.1789882319813108 -0.0000000000000000  0.7292548891640153   T   T   T
  0.3160197411805453  0.5000000000513438  0.6332380592007903   T   T   T
  0.3160197113982602 -0.0000000000000000  0.6332380592007903   T   T   T
  0.3445764156108855  0.2500000298041982  0.6910915682565764   T   T   T
  0.3445763858214524  0.7500000596340684  0.6910915682565764   T   T   T
  0.1554682609921825  0.2500000298041982  0.6578175767837630   T   T   T
  0.1554682461313944  0.7500000596340684  0.6578175767837630   T   T   T
  0.6789883958946099  0.2500000298041982  0.7292551871640115   T   T   T
  0.6789883959624667  0.7500000596340684  0.7292551871640115   T   T   T
  0.8160193239517126  0.2500000298041982  0.6332379997007872   T   T   T
  0.8160193240195696  0.7500000596340684  0.6332379997007872   T   T   T
  0.3201985060894543  0.5000000000513438  0.4001786409999966   F   F   F
  0.3201985060930213  0.0000000000000000  0.4001786409999966   F   F   F
  0.8201990724368713  0.2500000000256719  0.4001789092500019   F   F   F
  0.8201990725047281  0.7500000596340684  0.4001789092500019   F   F   F
  0.4759735465380857  0.0000000000000000  0.4715185164999980   F   F   F
  0.4759735763203707  0.5000000000513438  0.4715185164999980   F   F   F
  0.0240273606270804  0.5000000000513438  0.5206569432500032   F   F   F
  0.0240273606306474  0.0000000000000000  0.5206569432500032   F   F   F
  0.8201987742550543  0.5000000000513438  0.5751777292500009   F   F   F
  0.8201987149011885  0.0000000000000000  0.5751777292500009   F   F   F
  0.6798028350242689  0.5000000000513438  0.4169974922499975   F   F   F
  0.6798028945995611  0.0000000000000000  0.4169974922499975   F   F   F
  0.9759744407406856  0.2500000000256719  0.4715183377499983   F   F   F
  0.9759744408085353  0.7500000596340684  0.4715183377499983   F   F   F
  0.5240280628323148  0.2499999404686193  0.5206567050000004   F   F   F
  0.5240280628287408  0.7499999403488218  0.5206567050000004   F   F   F
  0.3201993405596184  0.2500000000256719  0.5751779674999966   F   F   F
  0.3201993405560444  0.7500000596340684  0.5751779674999966   F   F   F
  0.1798023134663538  0.2499999851364052  0.4169972540000018   F   F   F
  0.1798023283199939  0.7500000596340684  0.4169972540000018   F   F   F
  0.3541933000350923  0.5000000000513438  0.5174478292500027   F   F   F
  0.3541933000386592  0.0000000000000000  0.5174478292500027   F   F   F
  0.1458082049865794  0.5000000000513438  0.4747275114999994   F   F   F
  0.1458082049901464  0.0000000000000000  0.4747275114999994   F   F   F
  0.6889713406351063  0.5000000000513438  0.5325547457499979   F   F   F
  0.6889713406386804  0.0000000000000000  0.5325547457499979   F   F   F
  0.8110305071453823  0.5000000000513438  0.4596205949999970   F   F   F
  0.8110305070775254  0.0000000000000000  0.4596205949999970   F   F   F
  0.8541936277384821  0.2500000298041982  0.5174476505000030   F   F   F
  0.8541936278063389  0.7500000596340684  0.5174476505000030   F   F   F
  0.6458082199027189  0.2500000298041982  0.4747274220000008   F   F   F
  0.6458082198991448  0.7500000596340684  0.4747274220000008   F   F   F
  0.1889714598660461  0.2500000298041982  0.5325548650000016   F   F   F
  0.1889714747911171  0.7500000596340684  0.5325548650000016   F   F   F
  0.3110300600878304  0.2500000298041982  0.4596203267499988   F   F   F
  0.3110300600842564  0.7500000596340684  0.4596203267499988   F   F   F
  0.1798031627901580  0.5000000000513438  0.5919966697500030   F   F   F
  0.1798031777223770  0.0000000000000000  0.5919966697500030   F   F   F
  0.6798025369888805  0.2499999851364052  0.5919964312500028   F   F   F
  0.6798025369852994  0.7500000596340684  0.5919964312500028   F   F   F
  0.9754426975132099 -0.0000000000000000  0.2963444767643010   T   T   T
  0.9754426975810667  0.5000000000513438  0.2963444767643010   T   T   T
  0.5224499641056329  0.5000000000513438  0.3454912986865338   T   T   T
  0.5224499641091999  0.0000000000000000  0.3454912986865338   T   T   T
  0.1927588025195160  0.5000000000513438  0.2401558235980388   T   T   T
  0.1927588025230830 -0.0000000000000000  0.2401558235980388   T   T   T
  0.4754436513875300  0.2500000000256719  0.2963442980143013   T   T   T
  0.4754436513839560  0.7500000596340684  0.2963442980143013   T   T   T
  0.0224506663394381  0.2499999404686193  0.3454910601865336   T   T   T
  0.0224506644072805  0.7499999403488218  0.3454910601865336   T   T   T
  0.6927581915754463  0.2499999851364052  0.2401555851730364   T   T   T
  0.6927581915718722  0.7500000596340684  0.2401555851730364   T   T   T
  0.8518179955601959  0.5000000000513438  0.3414801075535767   T   T   T
  0.8518179954923391 -0.0000000000000000  0.3414801075535767   T   T   T
  0.6450785605306295  0.5000000000513438  0.3004596555222447   T   T   T
  0.6450785008910545  0.0000000000000000  0.3004596555222447   T   T   T
  0.1879399659173147  0.5000000000513438  0.3581381235487037   T   T   T
  0.1879399509922437  0.0000000000000000  0.3581381235487037   T   T   T
  0.3155790302649093  0.5000000000513438  0.2819148912644173   T   T   T
  0.3155790004111863 -0.0000000000000000  0.2819148912644173   T   T   T
  0.3518183829353056  0.2500000298041982  0.3414798690535765   T   T   T
  0.3518183531458725  0.7500000596340684  0.3414798690535765   T   T   T
  0.1450785754039162  0.2500000298041982  0.3004595960222487   T   T   T
  0.1450785604716971  0.7500000596340684  0.3004595960222487   T   T   T
  0.6879401149055424  0.2500000298041982  0.3581382725486982   T   T   T
  0.6879401149019755  0.7500000596340684  0.3581382725486982   T   T   T
  0.8155786128932150  0.2500000298041982  0.2819147125144105   T   T   T
  0.8155786129610718  0.7500000596340684  0.2819147125144105   T   T   T
  0.1277112721167508  0.5000000000513438  0.7456732970588756   T   T   T
  0.1277112721203248  0.0000000000000000  0.7456732970588756   T   T   T
  0.4732306404652562  0.5000000000513438  0.7260390923643921   T   T   T
  0.4732306106829711  0.0000000000000000  0.7260390923643921   T   T   T
  0.8984876661642219  0.5000000000513438  0.7705355776220458   T   T   T
  0.8984876660963651  0.0000000000000000  0.7705355776220458   T   T   T
  0.6277106313868284  0.2500000000256719  0.7456735950588719   T   T   T
  0.6277105717400981  0.7500000596340684  0.7456735950588719   T   T   T
  0.9732304613804479  0.2500000000256719  0.7260394498643915   T   T   T
  0.9732304614483047  0.7500000596340684  0.7260394498643915   T   T   T
  0.3984866528896091  0.2500000298041982  0.7705352796220496   T   T   T
  0.3984866528860351  0.7500000596340684  0.7705352796220496   T   T   T
 
  0.00000000E+00  0.00000000E+00  0.00000000E+00
  0.00000000E+00  0.00000000E+00  0.00000000E+00
  0.00000000E+00  0.00000000E+00  0.00000000E+00
  0.00000000E+00  0.00000000E+00  0.00000000E+00
  0.00000000E+00  0.00000000E+00  0.00000000E+00
  0.00000000E+00  0.00000000E+00  0.00000000E+00
  0.00000000E+00  0.00000000E+00  0.00000000E+00
  0.00000000E+00  0.00000000E+00  0.00000000E+00
  0.00000000E+00  0.00000000E+00  0.00000000E+00
  0.00000000E+00  0.00000000E+00  0.00000000E+00
  0.00000000E+00  0.00000000E+00  0.00000000E+00
  0.00000000E+00  0.00000000E+00  0.00000000E+00
  0.00000000E+00  0.00000000E+00  0.00000000E+00
  0.00000000E+00  0.00000000E+00  0.00000000E+00
  0.00000000E+00  0.00000000E+00  0.00000000E+00
  0.00000000E+00  0.00000000E+00  0.00000000E+00
  0.00000000E+00  0.00000000E+00  0.00000000E+00
  0.00000000E+00  0.00000000E+00  0.00000000E+00
  0.00000000E+00  0.00000000E+00  0.00000000E+00
  0.00000000E+00  0.00000000E+00  0.00000000E+00
  0.00000000E+00  0.00000000E+00  0.00000000E+00
  0.00000000E+00  0.00000000E+00  0.00000000E+00
  0.00000000E+00  0.00000000E+00  0.00000000E+00
  0.00000000E+00  0.00000000E+00  0.00000000E+00
  0.00000000E+00  0.00000000E+00  0.00000000E+00
  0.00000000E+00  0.00000000E+00  0.00000000E+00
  0.00000000E+00  0.00000000E+00  0.00000000E+00
  0.00000000E+00  0.00000000E+00  0.00000000E+00
  0.00000000E+00  0.00000000E+00  0.00000000E+00
  0.00000000E+00  0.00000000E+00  0.00000000E+00
  0.00000000E+00  0.00000000E+00  0.00000000E+00
  0.00000000E+00  0.00000000E+00  0.00000000E+00
  0.00000000E+00  0.00000000E+00  0.00000000E+00
  0.00000000E+00  0.00000000E+00  0.00000000E+00
  0.00000000E+00  0.00000000E+00  0.00000000E+00
  0.00000000E+00  0.00000000E+00  0.00000000E+00
  0.00000000E+00  0.00000000E+00  0.00000000E+00
  0.00000000E+00  0.00000000E+00  0.00000000E+00
  0.00000000E+00  0.00000000E+00  0.00000000E+00
  0.00000000E+00  0.00000000E+00  0.00000000E+00
  0.00000000E+00  0.00000000E+00  0.00000000E+00
  0.00000000E+00  0.00000000E+00  0.00000000E+00
  0.00000000E+00  0.00000000E+00  0.00000000E+00
  0.00000000E+00  0.00000000E+00  0.00000000E+00
  0.00000000E+00  0.00000000E+00  0.00000000E+00
  0.00000000E+00  0.00000000E+00  0.00000000E+00
  0.00000000E+00  0.00000000E+00  0.00000000E+00
  0.00000000E+00  0.00000000E+00  0.00000000E+00
  0.00000000E+00  0.00000000E+00  0.00000000E+00
  0.00000000E+00  0.00000000E+00  0.00000000E+00
  0.00000000E+00  0.00000000E+00  0.00000000E+00
  0.00000000E+00  0.00000000E+00  0.00000000E+00
  0.00000000E+00  0.00000000E+00  0.00000000E+00
  0.00000000E+00  0.00000000E+00  0.00000000E+00
  0.00000000E+00  0.00000000E+00  0.00000000E+00
  0.00000000E+00  0.00000000E+00  0.00000000E+00
  0.00000000E+00  0.00000000E+00  0.00000000E+00
  0.00000000E+00  0.00000000E+00  0.00000000E+00
  0.00000000E+00  0.00000000E+00  0.00000000E+00
  0.00000000E+00  0.00000000E+00  0.00000000E+00
  0.00000000E+00  0.00000000E+00  0.00000000E+00
  0.00000000E+00  0.00000000E+00  0.00000000E+00
  0.00000000E+00  0.00000000E+00  0.00000000E+00
  0.00000000E+00  0.00000000E+00  0.00000000E+00
  0.00000000E+00  0.00000000E+00  0.00000000E+00
  0.00000000E+00  0.00000000E+00  0.00000000E+00
  0.00000000E+00  0.00000000E+00  0.00000000E+00
  0.00000000E+00  0.00000000E+00  0.00000000E+00
  0.00000000E+00  0.00000000E+00  0.00000000E+00
  0.00000000E+00  0.00000000E+00  0.00000000E+00
  0.00000000E+00  0.00000000E+00  0.00000000E+00
  0.00000000E+00  0.00000000E+00  0.00000000E+00
  0.00000000E+00  0.00000000E+00  0.00000000E+00
  0.00000000E+00  0.00000000E+00  0.00000000E+00
  0.00000000E+00  0.00000000E+00  0.00000000E+00
  0.00000000E+00  0.00000000E+00  0.00000000E+00
  0.00000000E+00  0.00000000E+00  0.00000000E+00
  0.00000000E+00  0.00000000E+00  0.00000000E+00
  0.00000000E+00  0.00000000E+00  0.00000000E+00
  0.00000000E+00  0.00000000E+00  0.00000000E+00
  0.00000000E+00  0.00000000E+00  0.00000000E+00
  0.00000000E+00  0.00000000E+00  0.00000000E+00
  0.00000000E+00  0.00000000E+00  0.00000000E+00
  0.00000000E+00  0.00000000E+00  0.00000000E+00
  0.00000000E+00  0.00000000E+00  0.00000000E+00
  0.00000000E+00  0.00000000E+00  0.00000000E+00
  0.00000000E+00  0.00000000E+00  0.00000000E+00
  0.00000000E+00  0.00000000E+00  0.00000000E+00
  0.00000000E+00  0.00000000E+00  0.00000000E+00
  0.00000000E+00  0.00000000E+00  0.00000000E+00
  0.00000000E+00  0.00000000E+00  0.00000000E+00
  0.00000000E+00  0.00000000E+00  0.00000000E+00
  0.00000000E+00  0.00000000E+00  0.00000000E+00
  0.00000000E+00  0.00000000E+00  0.00000000E+00
  0.00000000E+00  0.00000000E+00  0.00000000E+00
  0.00000000E+00  0.00000000E+00  0.00000000E+00
  0.00000000E+00  0.00000000E+00  0.00000000E+00
  0.00000000E+00  0.00000000E+00  0.00000000E+00
  0.00000000E+00  0.00000000E+00  0.00000000E+00
  0.00000000E+00  0.00000000E+00  0.00000000E+00
  0.00000000E+00  0.00000000E+00  0.00000000E+00
  0.00000000E+00  0.00000000E+00  0.00000000E+00
  0.00000000E+00  0.00000000E+00  0.00000000E+00
  0.00000000E+00  0.00000000E+00  0.00000000E+00
  0.00000000E+00  0.00000000E+00  0.00000000E+00
  0.00000000E+00  0.00000000E+00  0.00000000E+00
  0.00000000E+00  0.00000000E+00  0.00000000E+00
  0.00000000E+00  0.00000000E+00  0.00000000E+00
  0.00000000E+00  0.00000000E+00  0.00000000E+00
  0.00000000E+00  0.00000000E+00  0.00000000E+00
  0.00000000E+00  0.00000000E+00  0.00000000E+00
  0.00000000E+00  0.00000000E+00  0.00000000E+00
  0.00000000E+00  0.00000000E+00  0.00000000E+00
  0.00000000E+00  0.00000000E+00  0.00000000E+00
  0.00000000E+00  0.00000000E+00  0.00000000E+00
  0.00000000E+00  0.00000000E+00  0.00000000E+00
  0.00000000E+00  0.00000000E+00  0.00000000E+00
  0.00000000E+00  0.00000000E+00  0.00000000E+00
  0.00000000E+00  0.00000000E+00  0.00000000E+00
  0.00000000E+00  0.00000000E+00  0.00000000E+00
  0.00000000E+00  0.00000000E+00  0.00000000E+00
  0.00000000E+00  0.00000000E+00  0.00000000E+00
  0.00000000E+00  0.00000000E+00  0.00000000E+00
  0.00000000E+00  0.00000000E+00  0.00000000E+00
  0.00000000E+00  0.00000000E+00  0.00000000E+00
  0.00000000E+00  0.00000000E+00  0.00000000E+00
  0.00000000E+00  0.00000000E+00  0.00000000E+00
  0.00000000E+00  0.00000000E+00  0.00000000E+00
  0.00000000E+00  0.00000000E+00  0.00000000E+00
  0.00000000E+00  0.00000000E+00  0.00000000E+00
  0.00000000E+00  0.00000000E+00  0.00000000E+00
  0.00000000E+00  0.00000000E+00  0.00000000E+00
  0.00000000E+00  0.00000000E+00  0.00000000E+00
  0.00000000E+00  0.00000000E+00  0.00000000E+00
  0.00000000E+00  0.00000000E+00  0.00000000E+00
  0.00000000E+00  0.00000000E+00  0.00000000E+00
  0.00000000E+00  0.00000000E+00  0.00000000E+00
  0.00000000E+00  0.00000000E+00  0.00000000E+00
  0.00000000E+00  0.00000000E+00  0.00000000E+00
  0.00000000E+00  0.00000000E+00  0.00000000E+00
  0.00000000E+00  0.00000000E+00  0.00000000E+00
  0.00000000E+00  0.00000000E+00  0.00000000E+00
  0.00000000E+00  0.00000000E+00  0.00000000E+00
  0.00000000E+00  0.00000000E+00  0.00000000E+00
  0.00000000E+00  0.00000000E+00  0.00000000E+00
  0.00000000E+00  0.00000000E+00  0.00000000E+00
  0.00000000E+00  0.00000000E+00  0.00000000E+00
  0.00000000E+00  0.00000000E+00  0.00000000E+00
  0.00000000E+00  0.00000000E+00  0.00000000E+00
  0.00000000E+00  0.00000000E+00  0.00000000E+00
  0.00000000E+00  0.00000000E+00  0.00000000E+00
  0.00000000E+00  0.00000000E+00  0.00000000E+00
  0.00000000E+00  0.00000000E+00  0.00000000E+00
  0.00000000E+00  0.00000000E+00  0.00000000E+00
  0.00000000E+00  0.00000000E+00  0.00000000E+00
  0.00000000E+00  0.00000000E+00  0.00000000E+00
