# Supplementary material for: Decoding MnO2 redox chemistry from mechanistic ambiguity to design principles for aqueous Zn-ion batteries
Source: Nat Commun. 2026 Jun 11;17:7433. doi: 10.1038/s41467-026-74350-z (PMC13408579; doi:10.1038/s41467-026-74350-z)
Supplement: Supplementary file 3 — Supplementary Data 1–14 [file 41467_2026_74350_MOESM3_ESM.zip › Supplementary Data/Supplementary Data 9.vasp]

110_stoichiometric_MnO2_12H             
   1.00000000000000     
    13.9999313353999995    0.0000000000000000    0.0000000000000000
     0.0000007781000000    5.8431367873999998    0.0000000000000000
     0.0000000000000000    0.0000000000000000   40.0000000000000000
   Mn   O    H 
    48    96    24
Selective dynamics
Direct
  0.1109193307840728  0.5000000000513438  0.6857764980158262   T   T   T
  0.1109193307876469  0.0000000000000000  0.6857764980158262   T   T   T
  0.4155425346746656  0.5000000000513438  0.6738821363387555   T   T   T
  0.4155425048923805 -0.0000000000000000  0.6738821363387555   T   T   T
  0.7394877633206586  0.5000000000513438  0.6151029895668728   T   T   T
  0.7394878232530980  0.0000000000000000  0.6151029895668728   T   T   T
  0.7988219193057359  0.5000000000513438  0.7442251505226775   T   T   T
  0.7988219192378790 -0.0000000000000000  0.7442251505226775   T   T   T
  0.6109186900541504  0.2500000000256719  0.6857767960158295   T   T   T
  0.6109186304074202  0.7500000596340684  0.6857767960158296   T   T   T
  0.9155423555898583  0.2500000000256719  0.6738824938387549   T   T   T
  0.9155423556577151  0.7500000596340684  0.6738824938387549   T   T   T
  0.2394889554140087  0.2500000000256719  0.6151033473168696   T   T   T
  0.2394889554104346  0.7500000596340684  0.6151033473168696   T   T   T
  0.2988209060311230  0.2500000298041982  0.7442248525226812   T   T   T
  0.2988209060275490  0.7500000596340684  0.7442248525226812   T   T   T
  0.5909195542289183  0.5000000000513438  0.4988276659999968   F   F   F
  0.5909195542324852  0.0000000000000000  0.4988276659999968   F   F   F
  0.9090825316241720  0.5000000000513438  0.4933473467499994   F   F   F
  0.9090825322706024  0.0000000000000000  0.4933473467499994   F   F   F
  0.2421713173247610  0.5000000000513438  0.4404089749999969   F   F   F
  0.2421713173283280  0.0000000000000000  0.4404089749999969   F   F   F
  0.2578303516262821  0.5000000000513438  0.5517661572500003   F   F   F
  0.2578303515584253  0.0000000000000000  0.5517661572500003   F   F   F
  0.0909188464558000  0.2500000000256719  0.4988278149999985   F   F   F
  0.0909188464522259  0.7500000596340684  0.4988278149999985   F   F   F
  0.4090823829252273  0.2500000000256719  0.4933477342500012   F   F   F
  0.4090823531357941  0.7500000596340684  0.4933477342500012   F   F   F
  0.7421724197462396  0.2500000000256719  0.4404094814999979   F   F   F
  0.7421723605280874  0.7500000596340684  0.4404094814999979   F   F   F
  0.7578293679661030  0.2500000298041982  0.5517659187500001   F   F   F
  0.7578293680339527  0.7500000596340684  0.5517659187500001   F   F   F
  0.0886831411731486  0.5000000000513438  0.3239903322120518   T   T   T
  0.0886831411767226 -0.0000000000000000  0.3239903322120518   T   T   T
  0.4066052227691893  0.5000000000513438  0.3168661004450124   T   T   T
  0.4066051929868971  0.0000000000000000  0.3168661004450124   T   T   T
  0.7387044214279695  0.5000000000513438  0.2639625138270348   T   T   T
  0.7387044813604090  0.0000000000000000  0.2639625138270348   T   T   T
  0.7576874009558690  0.5000000000513438  0.3762107644250819   T   T   T
  0.7576874601740211 -0.0000000000000000  0.3762107644250819   T   T   T
  0.5886825376576889  0.2500000000256719  0.3239905707120520   T   T   T
  0.5886824780823895  0.7500000596340684  0.3239905707120520   T   T   T
  0.9066050734702407  0.2500000000256719  0.3168663986950060   T   T   T
  0.9066050735380904  0.7500000596340684  0.3168663986950060   T   T   T
  0.2387055689496706  0.2500000000256719  0.2639629610770372   T   T   T
  0.2387055540174516  0.7500000596340684  0.2639629610770372   T   T   T
  0.2576864172528298  0.2500000298041982  0.3762104366750806   T   T   T
  0.2576864172492557  0.7500000596340684  0.3762104366750806   T   T   T
  0.0011341569588788  0.0000000000000000  0.6503408711523644   T   T   T
  0.0011341570267357  0.5000000000513438  0.6503408711523644   T   T   T
  0.5323107559900921  0.5000000000513438  0.7108788333962899   T   T   T
  0.5323107559936662 -0.0000000000000000  0.7108788333962899   T   T   T
  0.3769419495980078  0.5000000000513438  0.7537880108580416   T   T   T
  0.3769419496015818  0.0000000000000000  0.7537880108580416   T   T   T
  0.5011350805473378  0.2500000000256719  0.6503406326523642   T   T   T
  0.5011350805437567  0.7500000596340684  0.6503406326523642   T   T   T
  0.0323114525810161  0.2499999404686193  0.7108784758962905   T   T   T
  0.0323114525774421  0.7499999403488218  0.7108784758962905   T   T   T
  0.8769424863024275  0.2500000000256719  0.7537883088580378   T   T   T
  0.8769424863702844  0.7500000596340684  0.7537883088580378   T   T   T
  0.8314102287979444  0.5000000000513438  0.6944791181466246   T   T   T
  0.8314102287300875  0.0000000000000000  0.6944791181466246   T   T   T
  0.6807655713816151  0.5000000000513438  0.6586702661951789   T   T   T
  0.6807655117420400  0.0000000000000000  0.6586702661951789   T   T   T
  0.2019391973945631  0.5000000000513438  0.7327084854528461   T   T   T
  0.2019391824694922  0.0000000000000000  0.7327084854528461   T   T   T
  0.3314162165343518  0.5000000000513438  0.6296873258841422   T   T   T
  0.3314161867520666  0.0000000000000000  0.6296873258841422   T   T   T
  0.3314105861014792  0.2500000298041982  0.6944789391466204   T   T   T
  0.3314105563120461  0.7500000596340684  0.6944789391466204   T   T   T
  0.1807655564690428  0.2500000298041982  0.6586702661951789   T   T   T
  0.1807655416082546  0.7500000596340684  0.6586702661951789   T   T   T
  0.7019393463827911  0.2500000298041982  0.7327087834528423   T   T   T
  0.7019393464506479  0.7500000596340684  0.7327087834528423   T   T   T
  0.8314157993055188  0.2500000298041982  0.6296872663841391   T   T   T
  0.8314157993733756  0.7500000596340684  0.6296872663841391   T   T   T
  0.3201985060894543  0.5000000000513438  0.4001786409999966   F   F   F
  0.3201985060930213  0.0000000000000000  0.4001786409999966   F   F   F
  0.8201990724368713  0.2500000000256719  0.4001789092500019   F   F   F
  0.8201990725047281  0.7500000596340684  0.4001789092500019   F   F   F
  0.4759735465380857  0.0000000000000000  0.4715185164999980   F   F   F
  0.4759735763203707  0.5000000000513438  0.4715185164999980   F   F   F
  0.0240273606270804  0.5000000000513438  0.5206569432500032   F   F   F
  0.0240273606306474  0.0000000000000000  0.5206569432500032   F   F   F
  0.8201987742550543  0.5000000000513438  0.5751777292500009   F   F   F
  0.8201987149011885  0.0000000000000000  0.5751777292500009   F   F   F
  0.6798028350242689  0.5000000000513438  0.4169974922499975   F   F   F
  0.6798028945995611  0.0000000000000000  0.4169974922499975   F   F   F
  0.9759744407406856  0.2500000000256719  0.4715183377499983   F   F   F
  0.9759744408085353  0.7500000596340684  0.4715183377499983   F   F   F
  0.5240280628323148  0.2499999404686193  0.5206567050000004   F   F   F
  0.5240280628287408  0.7499999403488218  0.5206567050000004   F   F   F
  0.3201993405596184  0.2500000000256719  0.5751779674999966   F   F   F
  0.3201993405560444  0.7500000596340684  0.5751779674999966   F   F   F
  0.1798023134663538  0.2499999851364052  0.4169972540000018   F   F   F
  0.1798023283199939  0.7500000596340684  0.4169972540000018   F   F   F
  0.3541933000350923  0.5000000000513438  0.5174478292500027   F   F   F
  0.3541933000386592  0.0000000000000000  0.5174478292500027   F   F   F
  0.1458082049865794  0.5000000000513438  0.4747275114999994   F   F   F
  0.1458082049901464  0.0000000000000000  0.4747275114999994   F   F   F
  0.6889713406351063  0.5000000000513438  0.5325547457499979   F   F   F
  0.6889713406386804  0.0000000000000000  0.5325547457499979   F   F   F
  0.8110305071453823  0.5000000000513438  0.4596205949999970   F   F   F
  0.8110305070775254  0.0000000000000000  0.4596205949999970   F   F   F
  0.8541936277384821  0.2500000298041982  0.5174476505000030   F   F   F
  0.8541936278063389  0.7500000596340684  0.5174476505000030   F   F   F
  0.6458082199027189  0.2500000298041982  0.4747274220000008   F   F   F
  0.6458082198991448  0.7500000596340684  0.4747274220000008   F   F   F
  0.1889714598660461  0.2500000298041982  0.5325548650000016   F   F   F
  0.1889714747911171  0.7500000596340684  0.5325548650000016   F   F   F
  0.3110300600878304  0.2500000298041982  0.4596203267499988   F   F   F
  0.3110300600842564  0.7500000596340684  0.4596203267499988   F   F   F
  0.1798031627901580  0.5000000000513438  0.5919966697500030   F   F   F
  0.1798031777223770  0.0000000000000000  0.5919966697500030   F   F   F
  0.6798025369888805  0.2499999851364052  0.5919964312500028   F   F   F
  0.6798025369852994  0.7500000596340684  0.5919964312500028   F   F   F
  0.9756400206998921  0.0000000000000000  0.2959282070180110   T   T   T
  0.9756400207677489  0.5000000000513438  0.2959282070180110   T   T   T
  0.5216750802858362  0.5000000000513438  0.3451250517810681   T   T   T
  0.5216750802894031  0.0000000000000000  0.3451250517810681   T   T   T
  0.1914338793690893  0.5000000000513438  0.2399726865860786   T   T   T
  0.1914338793726562  0.0000000000000000  0.2399726865860786   T   T   T
  0.4756409745742118  0.2500000000256719  0.2959280282680113   T   T   T
  0.4756409745706378  0.7500000596340684  0.2959280282680113   T   T   T
  0.0216757825196417  0.2499999404686193  0.3451248132810679   T   T   T
  0.0216757805874842  0.7499999403488218  0.3451248132810679   T   T   T
  0.6914332684250190  0.2499999851364052  0.2399724481610762   T   T   T
  0.6914332684214449  0.7500000596340684  0.2399724481610762   T   T   T
  0.8514810323840414  0.5000000000513438  0.3410367200751796   T   T   T
  0.8514810323161845 -0.0000000000000000  0.3410367200751796   T   T   T
  0.6452527761887902  0.5000000000513438  0.3005218190348646   T   T   T
  0.6452527165492151 -0.0000000000000000  0.3005218190348646   T   T   T
  0.1876046608967408  0.5000000000513438  0.3583340866125698   T   T   T
  0.1876046459716698 -0.0000000000000000  0.3583340866125698   T   T   T
  0.3159740895153684  0.5000000000513438  0.2812235078326776   T   T   T
  0.3159740596616453  0.0000000000000000  0.2812235078326776   T   T   T
  0.3514814197591513  0.2500000298041982  0.3410364815751794   T   T   T
  0.3514813899697182  0.7500000596340684  0.3410364815751794   T   T   T
  0.1452527910620767  0.2500000298041982  0.3005217595348686   T   T   T
  0.1452527761298577  0.7500000596340684  0.3005217595348686   T   T   T
  0.6876048098849692  0.2500000298041982  0.3583342356125643   T   T   T
  0.6876048098814023  0.7500000596340684  0.3583342356125644   T   T   T
  0.8159736721436744  0.2500000298041982  0.2812233290826708   T   T   T
  0.8159736722115313  0.7500000596340684  0.2812233290826708   T   T   T
  0.1555388755332788  0.5000000000513438  0.7506213883336800   T   T   T
  0.1555388755368528  0.0000000000000000  0.7506213883336800   T   T   T
  0.4890705537257343  0.5000000000513438  0.7308296292300064   T   T   T
  0.4890705239434492  0.0000000000000000  0.7308296292300064   T   T   T
  0.7492000666694577  0.5000000000513438  0.7797385977745707   T   T   T
  0.7492000666016009  0.0000000000000000  0.7797385977745707   T   T   T
  0.6555382348033560  0.2500000000256719  0.7506216863336762   T   T   T
  0.6555381751566258  0.7500000596340684  0.7506216863336762   T   T   T
  0.9890703746409271  0.2500000000256719  0.7308299867300058   T   T   T
  0.9890703747087839  0.7500000596340684  0.7308299867300058   T   T   T
  0.2491990533948455  0.2500000298041982  0.7797382997745744   T   T   T
  0.2491990533912715  0.7500000596340684  0.7797382997745744   T   T   T
  0.0224550688651259  0.5000000000513438  0.6273204494849881   T   T   T
  0.0224550688686999  0.0000000000000000  0.6273204494849881   T   T   T
  0.3773548411715819  0.5000000000513438  0.6110092544503923   T   T   T
  0.3773548113892968  0.0000000000000000  0.6110092544503923   T   T   T
  0.7703921718559799  0.5000000000513438  0.6801535934981248   T   T   T
  0.7703921717881230  0.0000000000000000  0.6801535934981248   T   T   T
  0.5224544281352034  0.2500000000256719  0.6273207474849914   T   T   T
  0.5224543684884732  0.7500000596340684  0.6273207474849914   T   T   T
  0.8773546620867743  0.2500000000256719  0.6110096119503917   T   T   T
  0.8773546621546311  0.7500000596340684  0.6110096119503917   T   T   T
  0.2703911585813674  0.2500000298041982  0.6801532954981214   T   T   T
  0.2703911585777934  0.7500000596340684  0.6801532954981214   T   T   T
 
  0.00000000E+00  0.00000000E+00  0.00000000E+00
  0.00000000E+00  0.00000000E+00  0.00000000E+00
  0.00000000E+00  0.00000000E+00  0.00000000E+00
  0.00000000E+00  0.00000000E+00  0.00000000E+00
  0.00000000E+00  0.00000000E+00  0.00000000E+00
  0.00000000E+00  0.00000000E+00  0.00000000E+00
  0.00000000E+00  0.00000000E+00  0.00000000E+00
  0.00000000E+00  0.00000000E+00  0.00000000E+00
  0.00000000E+00  0.00000000E+00  0.00000000E+00
  0.00000000E+00  0.00000000E+00  0.00000000E+00
  0.00000000E+00  0.00000000E+00  0.00000000E+00
  0.00000000E+00  0.00000000E+00  0.00000000E+00
  0.00000000E+00  0.00000000E+00  0.00000000E+00
  0.00000000E+00  0.00000000E+00  0.00000000E+00
  0.00000000E+00  0.00000000E+00  0.00000000E+00
  0.00000000E+00  0.00000000E+00  0.00000000E+00
  0.00000000E+00  0.00000000E+00  0.00000000E+00
  0.00000000E+00  0.00000000E+00  0.00000000E+00
  0.00000000E+00  0.00000000E+00  0.00000000E+00
  0.00000000E+00  0.00000000E+00  0.00000000E+00
  0.00000000E+00  0.00000000E+00  0.00000000E+00
  0.00000000E+00  0.00000000E+00  0.00000000E+00
  0.00000000E+00  0.00000000E+00  0.00000000E+00
  0.00000000E+00  0.00000000E+00  0.00000000E+00
  0.00000000E+00  0.00000000E+00  0.00000000E+00
  0.00000000E+00  0.00000000E+00  0.00000000E+00
  0.00000000E+00  0.00000000E+00  0.00000000E+00
  0.00000000E+00  0.00000000E+00  0.00000000E+00
  0.00000000E+00  0.00000000E+00  0.00000000E+00
  0.00000000E+00  0.00000000E+00  0.00000000E+00
  0.00000000E+00  0.00000000E+00  0.00000000E+00
  0.00000000E+00  0.00000000E+00  0.00000000E+00
  0.00000000E+00  0.00000000E+00  0.00000000E+00
  0.00000000E+00  0.00000000E+00  0.00000000E+00
  0.00000000E+00  0.00000000E+00  0.00000000E+00
  0.00000000E+00  0.00000000E+00  0.00000000E+00
  0.00000000E+00  0.00000000E+00  0.00000000E+00
  0.00000000E+00  0.00000000E+00  0.00000000E+00
  0.00000000E+00  0.00000000E+00  0.00000000E+00
  0.00000000E+00  0.00000000E+00  0.00000000E+00
  0.00000000E+00  0.00000000E+00  0.00000000E+00
  0.00000000E+00  0.00000000E+00  0.00000000E+00
  0.00000000E+00  0.00000000E+00  0.00000000E+00
  0.00000000E+00  0.00000000E+00  0.00000000E+00
  0.00000000E+00  0.00000000E+00  0.00000000E+00
  0.00000000E+00  0.00000000E+00  0.00000000E+00
  0.00000000E+00  0.00000000E+00  0.00000000E+00
  0.00000000E+00  0.00000000E+00  0.00000000E+00
  0.00000000E+00  0.00000000E+00  0.00000000E+00
  0.00000000E+00  0.00000000E+00  0.00000000E+00
  0.00000000E+00  0.00000000E+00  0.00000000E+00
  0.00000000E+00  0.00000000E+00  0.00000000E+00
  0.00000000E+00  0.00000000E+00  0.00000000E+00
  0.00000000E+00  0.00000000E+00  0.00000000E+00
  0.00000000E+00  0.00000000E+00  0.00000000E+00
  0.00000000E+00  0.00000000E+00  0.00000000E+00
  0.00000000E+00  0.00000000E+00  0.00000000E+00
  0.00000000E+00  0.00000000E+00  0.00000000E+00
  0.00000000E+00  0.00000000E+00  0.00000000E+00
  0.00000000E+00  0.00000000E+00  0.00000000E+00
  0.00000000E+00  0.00000000E+00  0.00000000E+00
  0.00000000E+00  0.00000000E+00  0.00000000E+00
  0.00000000E+00  0.00000000E+00  0.00000000E+00
  0.00000000E+00  0.00000000E+00  0.00000000E+00
  0.00000000E+00  0.00000000E+00  0.00000000E+00
  0.00000000E+00  0.00000000E+00  0.00000000E+00
  0.00000000E+00  0.00000000E+00  0.00000000E+00
  0.00000000E+00  0.00000000E+00  0.00000000E+00
  0.00000000E+00  0.00000000E+00  0.00000000E+00
  0.00000000E+00  0.00000000E+00  0.00000000E+00
  0.00000000E+00  0.00000000E+00  0.00000000E+00
  0.00000000E+00  0.00000000E+00  0.00000000E+00
  0.00000000E+00  0.00000000E+00  0.00000000E+00
  0.00000000E+00  0.00000000E+00  0.00000000E+00
  0.00000000E+00  0.00000000E+00  0.00000000E+00
  0.00000000E+00  0.00000000E+00  0.00000000E+00
  0.00000000E+00  0.00000000E+00  0.00000000E+00
  0.00000000E+00  0.00000000E+00  0.00000000E+00
  0.00000000E+00  0.00000000E+00  0.00000000E+00
  0.00000000E+00  0.00000000E+00  0.00000000E+00
  0.00000000E+00  0.00000000E+00  0.00000000E+00
  0.00000000E+00  0.00000000E+00  0.00000000E+00
  0.00000000E+00  0.00000000E+00  0.00000000E+00
  0.00000000E+00  0.00000000E+00  0.00000000E+00
  0.00000000E+00  0.00000000E+00  0.00000000E+00
  0.00000000E+00  0.00000000E+00  0.00000000E+00
  0.00000000E+00  0.00000000E+00  0.00000000E+00
  0.00000000E+00  0.00000000E+00  0.00000000E+00
  0.00000000E+00  0.00000000E+00  0.00000000E+00
  0.00000000E+00  0.00000000E+00  0.00000000E+00
  0.00000000E+00  0.00000000E+00  0.00000000E+00
  0.00000000E+00  0.00000000E+00  0.00000000E+00
  0.00000000E+00  0.00000000E+00  0.00000000E+00
  0.00000000E+00  0.00000000E+00  0.00000000E+00
  0.00000000E+00  0.00000000E+00  0.00000000E+00
  0.00000000E+00  0.00000000E+00  0.00000000E+00
  0.00000000E+00  0.00000000E+00  0.00000000E+00
  0.00000000E+00  0.00000000E+00  0.00000000E+00
  0.00000000E+00  0.00000000E+00  0.00000000E+00
  0.00000000E+00  0.00000000E+00  0.00000000E+00
  0.00000000E+00  0.00000000E+00  0.00000000E+00
  0.00000000E+00  0.00000000E+00  0.00000000E+00
  0.00000000E+00  0.00000000E+00  0.00000000E+00
  0.00000000E+00  0.00000000E+00  0.00000000E+00
  0.00000000E+00  0.00000000E+00  0.00000000E+00
  0.00000000E+00  0.00000000E+00  0.00000000E+00
  0.00000000E+00  0.00000000E+00  0.00000000E+00
  0.00000000E+00  0.00000000E+00  0.00000000E+00
  0.00000000E+00  0.00000000E+00  0.00000000E+00
  0.00000000E+00  0.00000000E+00  0.00000000E+00
  0.00000000E+00  0.00000000E+00  0.00000000E+00
  0.00000000E+00  0.00000000E+00  0.00000000E+00
  0.00000000E+00  0.00000000E+00  0.00000000E+00
  0.00000000E+00  0.00000000E+00  0.00000000E+00
  0.00000000E+00  0.00000000E+00  0.00000000E+00
  0.00000000E+00  0.00000000E+00  0.00000000E+00
  0.00000000E+00  0.00000000E+00  0.00000000E+00
  0.00000000E+00  0.00000000E+00  0.00000000E+00
  0.00000000E+00  0.00000000E+00  0.00000000E+00
  0.00000000E+00  0.00000000E+00  0.00000000E+00
  0.00000000E+00  0.00000000E+00  0.00000000E+00
  0.00000000E+00  0.00000000E+00  0.00000000E+00
  0.00000000E+00  0.00000000E+00  0.00000000E+00
  0.00000000E+00  0.00000000E+00  0.00000000E+00
  0.00000000E+00  0.00000000E+00  0.00000000E+00
  0.00000000E+00  0.00000000E+00  0.00000000E+00
  0.00000000E+00  0.00000000E+00  0.00000000E+00
  0.00000000E+00  0.00000000E+00  0.00000000E+00
  0.00000000E+00  0.00000000E+00  0.00000000E+00
  0.00000000E+00  0.00000000E+00  0.00000000E+00
  0.00000000E+00  0.00000000E+00  0.00000000E+00
  0.00000000E+00  0.00000000E+00  0.00000000E+00
  0.00000000E+00  0.00000000E+00  0.00000000E+00
  0.00000000E+00  0.00000000E+00  0.00000000E+00
  0.00000000E+00  0.00000000E+00  0.00000000E+00
  0.00000000E+00  0.00000000E+00  0.00000000E+00
  0.00000000E+00  0.00000000E+00  0.00000000E+00
  0.00000000E+00  0.00000000E+00  0.00000000E+00
  0.00000000E+00  0.00000000E+00  0.00000000E+00
  0.00000000E+00  0.00000000E+00  0.00000000E+00
  0.00000000E+00  0.00000000E+00  0.00000000E+00
  0.00000000E+00  0.00000000E+00  0.00000000E+00
  0.00000000E+00  0.00000000E+00  0.00000000E+00
  0.00000000E+00  0.00000000E+00  0.00000000E+00
  0.00000000E+00  0.00000000E+00  0.00000000E+00
  0.00000000E+00  0.00000000E+00  0.00000000E+00
  0.00000000E+00  0.00000000E+00  0.00000000E+00
  0.00000000E+00  0.00000000E+00  0.00000000E+00
  0.00000000E+00  0.00000000E+00  0.00000000E+00
  0.00000000E+00  0.00000000E+00  0.00000000E+00
  0.00000000E+00  0.00000000E+00  0.00000000E+00
  0.00000000E+00  0.00000000E+00  0.00000000E+00
  0.00000000E+00  0.00000000E+00  0.00000000E+00
  0.00000000E+00  0.00000000E+00  0.00000000E+00
  0.00000000E+00  0.00000000E+00  0.00000000E+00
  0.00000000E+00  0.00000000E+00  0.00000000E+00
  0.00000000E+00  0.00000000E+00  0.00000000E+00
  0.00000000E+00  0.00000000E+00  0.00000000E+00
  0.00000000E+00  0.00000000E+00  0.00000000E+00
  0.00000000E+00  0.00000000E+00  0.00000000E+00
  0.00000000E+00  0.00000000E+00  0.00000000E+00
  0.00000000E+00  0.00000000E+00  0.00000000E+00
  0.00000000E+00  0.00000000E+00  0.00000000E+00
  0.00000000E+00  0.00000000E+00  0.00000000E+00
  0.00000000E+00  0.00000000E+00  0.00000000E+00
  0.00000000E+00  0.00000000E+00  0.00000000E+00
  0.00000000E+00  0.00000000E+00  0.00000000E+00
  0.00000000E+00  0.00000000E+00  0.00000000E+00
