# Supplementary material for: Decoding MnO2 redox chemistry from mechanistic ambiguity to design principles for aqueous Zn-ion batteries
Source: Nat Commun. 2026 Jun 11;17:7433. doi: 10.1038/s41467-026-74350-z (PMC13408579; doi:10.1038/s41467-026-74350-z)
Supplement: Supplementary file 5 — Source Data [file 41467_2026_74350_MOESM5_ESM.xlsx]

## Sheet: Figure 2
Figure 2c																Figure 2d									Figure 2e								Figure 2f
	1st			2nd			3rd			4th			5th				1st			2nd					1st			2nd				Mn/Zn ratio	Mn/Zn ratio (After wash)	Mn2+ concentration
Voltage	Current response (mA cm-2)															Specific Capacity (mAh g-1)	Voltage (V)		Specific Capacity (mAh g-1)	Voltage (V)				Specific Capacity (mAh g-1)	Voltage (V)		Specific Capacity (mAh g-1)	Voltage (V)			Pristine	0	0	0
1.38424	-0.00213		1.38403	-0.33899		1.38394	-0.46019		1.38382	-0.59266		1.38384	-0.70063			0	1.7462		0	1.7902				0	1.3946		0	1.775			1st discharged	0.91	0.0014	44
1.3826	-0.00587		1.38229	-0.34273		1.38226	-0.46773		1.38226	-0.60292		1.38225	-0.70968			0	1.7384		0.0526316	1.7846				0.0909091	1.3841		0	1.7592			1st charged	0.11	0.0011	10
1.37948	-0.01117		1.37918	-0.34986		1.37919	-0.48226		1.37914	-0.62069		1.37919	-0.72648			0.0526316	1.7312		0.105263	1.7786				0.181818	1.3732		0	1.7539
1.37642	-0.01473		1.37608	-0.35362		1.37606	-0.49282		1.37604	-0.63354		1.37605	-0.73711			0.0526316	1.7256		0.157895	1.7738				0.181818	1.3627		0	1.7454
1.37327	-0.01734		1.37296	-0.35574		1.37298	-0.50154		1.37295	-0.64346		1.37296	-0.7449			0.105263	1.7175		0.210526	1.7691				0.272727	1.3525		0.0909091	1.7381
1.37025	-0.01916		1.36992	-0.3551		1.36991	-0.50633		1.3699	-0.64847		1.36991	-0.74578			0.105263	1.7112		0.210526	1.7653				0.363636	1.3421		0.0909091	1.7312
1.36715	-0.02058		1.36684	-0.35236		1.36686	-0.50775		1.36686	-0.64928		1.36684	-0.74223			0.105263	1.7059		0.263158	1.7612				0.454545	1.3317		0.0909091	1.724
1.364	-0.02201		1.36377	-0.3481		1.36371	-0.50726		1.36374	-0.64694		1.36375	-0.73548			0.157895	1.6998		0.315789	1.7577				0.545455	1.3215		0.0909091	1.7186
1.36099	-0.02319		1.3607	-0.34098		1.36069	-0.50218		1.36068	-0.63897		1.36068	-0.72212			0.157895	1.6936		0.368421	1.7541				0.727273	1.3114		0.0909091	1.7132
1.35791	-0.02438		1.35758	-0.33231		1.35764	-0.49416		1.35762	-0.62712		1.35763	-0.70479			0.210526	1.6879		0.421053	1.7507				0.818182	1.3013		0.0909091	1.7079
1.35484	-0.02572		1.35452	-0.32307		1.35454	-0.48473		1.35458	-0.61271		1.35454	-0.68531			0.210526	1.682		0.473684	1.7473				1	1.2909		0.0909091	1.7005
1.35177	-0.02694		1.35147	-0.31176		1.35153	-0.47139		1.35145	-0.59325		1.35146	-0.66172			0.263158	1.6767		0.526316	1.7439				1.18182	1.2805		0.181818	1.6953
1.3487	-0.02827		1.34841	-0.30032		1.34844	-0.45669		1.34841	-0.57211		1.34841	-0.63551			0.263158	1.6704		0.578947	1.7406				1.36364	1.2703		0.181818	1.6899
1.34564	-0.0297		1.34529	-0.28934		1.34534	-0.44135		1.34533	-0.54992		1.34529	-0.60895			0.315789	1.6642		0.631579	1.7377				1.54545	1.2601		0.181818	1.6825
1.34257	-0.03112		1.34222	-0.27784		1.34225	-0.42425		1.34223	-0.526		1.34222	-0.58053			0.315789	1.6589		0.684211	1.7349				1.72727	1.25		0.181818	1.6755
1.3394	-0.03277		1.33913	-0.26798		1.3391	-0.40865		1.33906	-0.50337		1.3391	-0.55443			0.368421	1.6529		0.736842	1.7319				2	1.2399		0.181818	1.6685
1.33636	-0.03411		1.33606	-0.25768		1.33602	-0.3918		1.33604	-0.4789		1.336	-0.52621			0.421053	1.6476		0.789474	1.729				2.18182	1.2298		0.272727	1.6619
1.33326	-0.03561		1.33293	-0.24832		1.33296	-0.37536		1.33292	-0.45575		1.33292	-0.49952			0.421053	1.6425		0.842105	1.7262				2.45455	1.2198		0.272727	1.6547
1.33018	-0.03706		1.32984	-0.23982		1.32986	-0.36008		1.32985	-0.43348		1.32984	-0.47444			0.473684	1.6367		0.894737	1.7236				4.18182	1.2298		0.272727	1.649
1.32712	-0.03851		1.3268	-0.23234		1.32681	-0.346		1.32683	-0.41282		1.32677	-0.45035			0.526316	1.6316		0.894737	1.7209				5.45455	1.2399		0.272727	1.6436
1.32399	-0.04021		1.32368	-0.22635		1.32373	-0.33361		1.3237	-0.39431		1.32369	-0.4289			0.526316	1.6256		0.947368	1.7184				8.63636	1.2488		0.363636	1.6378
1.32097	-0.0417		1.32064	-0.22113		1.32068	-0.32225		1.3207	-0.37722		1.32063	-0.40887			0.578947	1.6202		1	1.7158				11.9091	1.2533		0.363636	1.6316
1.31791	-0.04313		1.31762	-0.2171		1.31761	-0.31249		1.31758	-0.36154		1.31758	-0.39049			0.631579	1.6146		1.05263	1.7136				15.0909	1.256		0.363636	1.6247
1.3148	-0.04492		1.3145	-0.21491		1.31449	-0.30514		1.31451	-0.34876		1.31451	-0.37487			0.684211	1.6095		1.10526	1.7112				18.2727	1.2579		0.363636	1.6194
1.31174	-0.04633		1.31146	-0.21316		1.31141	-0.29814		1.31144	-0.33667		1.31139	-0.36001			0.736842	1.6036		1.15789	1.7088				21.4545	1.2593		0.454545	1.6127
1.30864	-0.04784		1.30839	-0.21241		1.30831	-0.29261		1.30838	-0.32635		1.30834	-0.34713			0.736842	1.598		1.21053	1.7065				24.6364	1.2605		0.454545	1.6075
1.30558	-0.04958		1.30529	-0.21326		1.30525	-0.28882		1.30524	-0.31847		1.30526	-0.33672			0.789474	1.5926		1.26316	1.704				27.8182	1.2615		0.454545	1.6011
1.30253	-0.05108		1.30221	-0.21431		1.30218	-0.28501		1.30217	-0.31097		1.30216	-0.32636			0.842105	1.5871		1.31579	1.7017				31	1.2622		0.454545	1.5954
1.2994	-0.05286		1.29908	-0.2168		1.29902	-0.28254		1.29907	-0.30516		1.29903	-0.31834			0.894737	1.5819		1.36842	1.6995				34.2727	1.2629		0.545455	1.5895
1.29631	-0.0544		1.29599	-0.22003		1.29597	-0.2806		1.29603	-0.30024		1.29599	-0.3112			0.947368	1.5768		1.42105	1.6974				37.4545	1.2635		0.545455	1.5834
1.2932	-0.05588		1.2929	-0.22375		1.29294	-0.27854		1.29287	-0.29574		1.29289	-0.30433			1	1.5712		1.47368	1.6952				40.6364	1.264		0.545455	1.5772
1.29013	-0.05731		1.28981	-0.22849		1.28985	-0.27727		1.28984	-0.29239		1.28984	-0.29902			1.05263	1.5656		1.52632	1.6929				43.8182	1.2641		0.636364	1.5707
1.28707	-0.05875		1.28677	-0.23382		1.28676	-0.27691		1.28677	-0.2903		1.28673	-0.29468			1.10526	1.5602		1.57895	1.6908				47	1.2643		0.636364	1.5654
1.28404	-0.06023		1.28365	-0.23915		1.28368	-0.27657		1.28365	-0.28893		1.28365	-0.29149			1.21053	1.5549		1.57895	1.689				50.1818	1.2643		0.636364	1.5602
1.28097	-0.06159		1.28064	-0.24483		1.28061	-0.27691		1.28064	-0.28822		1.28063	-0.28929			1.26316	1.5495		1.63158	1.687				53.3636	1.2641		0.727273	1.5551
1.2779	-0.06278		1.27757	-0.25037		1.27756	-0.27754		1.27759	-0.28847		1.2775	-0.28844			1.31579	1.5441		1.68421	1.685				56.6364	1.264		0.727273	1.5496
1.27478	-0.06433		1.27447	-0.25671		1.27445	-0.27892		1.27444	-0.29004		1.2745	-0.28948			1.36842	1.5388		1.73684	1.6829				59.8182	1.2636		0.818182	1.5439
1.27169	-0.06547		1.27136	-0.26352		1.2714	-0.28057		1.27138	-0.29204		1.27135	-0.2921			1.42105	1.5335		1.78947	1.6811				63	1.2633		0.818182	1.5386
1.26864	-0.0667		1.26833	-0.27148		1.26834	-0.28334		1.26833	-0.29617		1.26831	-0.29769			1.52632	1.5284		1.84211	1.6791				66.1818	1.2629		0.909091	1.5334
1.26556	-0.06816		1.26518	-0.28134		1.26522	-0.28909		1.26521	-0.30428		1.2652	-0.3079			1.57895	1.5231		1.89474	1.6772				69.3636	1.2624		0.909091	1.5276
1.26248	-0.06935		1.26211	-0.29128		1.26211	-0.29707		1.26213	-0.31531		1.26211	-0.32127			1.68421	1.5177		1.94737	1.6753				72.5455	1.2618		1	1.5224
1.25938	-0.07067		1.25903	-0.30168		1.25902	-0.30767		1.25905	-0.32943		1.25904	-0.33688			1.73684	1.5124		2	1.6733				75.7273	1.2612		1	1.5174
1.25631	-0.0719		1.25592	-0.31268		1.25593	-0.32056		1.25592	-0.34494		1.25594	-0.35466			1.78947	1.5073		2.05263	1.6715				79	1.2605		1.09091	1.5123
1.25318	-0.07289		1.25288	-0.32284		1.25282	-0.33395		1.25283	-0.36029		1.25287	-0.37094			1.89474	1.5019		2.10526	1.6698				82.1818	1.2599		1.18182	1.5075
1.25014	-0.07402		1.2498	-0.3333		1.24977	-0.3482		1.24981	-0.37557		1.24978	-0.38669			2	1.4965		2.15789	1.6679				85.3636	1.2593		1.18182	1.5024
1.24705	-0.07524		1.24669	-0.34424		1.24676	-0.36276		1.24668	-0.39118		1.24667	-0.40243			2.05263	1.4909		2.21053	1.6665				88.5455	1.2585		1.27273	1.4974
1.244	-0.07619		1.24364	-0.35458		1.24363	-0.37642		1.24361	-0.4054		1.24363	-0.41648			2.15789	1.4856		2.26316	1.6647				91.7273	1.2578		1.27273	1.4932
1.24092	-0.07724		1.24057	-0.365		1.24059	-0.39063		1.24064	-0.41952		1.2406	-0.42998			2.26316	1.4802		2.31579	1.6628				94.9091	1.257		1.36364	1.4889
1.23783	-0.07828		1.23747	-0.37592		1.2375	-0.40459		1.23751	-0.43336		1.23748	-0.44373			2.31579	1.4751		2.31579	1.6612				98.0909	1.2562		1.45455	1.4845
1.23474	-0.07938		1.23444	-0.38647		1.23443	-0.4181		1.2344	-0.44698		1.23438	-0.45661			2.42105	1.4696		2.36842	1.6595				101.364	1.2553		1.45455	1.4808
1.23166	-0.08059		1.23134	-0.39747		1.23137	-0.43158		1.23134	-0.46019		1.23134	-0.46925			2.52632	1.4642		2.42105	1.6578				104.545	1.2545		1.54545	1.4772
1.2286	-0.08226		1.22828	-0.40862		1.22828	-0.44487		1.22829	-0.47312		1.22828	-0.48127			2.63158	1.459		2.47368	1.6561				107.727	1.2537		1.54545	1.4738
1.22551	-0.08513		1.22518	-0.42048		1.22521	-0.45842		1.22521	-0.48594		1.22516	-0.49327			2.73684	1.4538		2.52632	1.6546				110.909	1.2529		1.63636	1.4707
1.2224	-0.08969		1.22209	-0.43288		1.22207	-0.47178		1.22203	-0.49807		1.22207	-0.50467			2.84211	1.4486		2.57895	1.653				114.091	1.252		1.72727	1.4681
1.21933	-0.09682		1.21899	-0.44501		1.21898	-0.48416		1.21896	-0.50901		1.21898	-0.51455			2.94737	1.4431		2.63158	1.6513				117.273	1.2511		1.72727	1.4655
1.21623	-0.10825		1.21592	-0.45853		1.21588	-0.49704		1.21587	-0.52006		1.21587	-0.52453			3.05263	1.438		2.68421	1.6496				120.455	1.25		1.81818	1.4627
1.21314	-0.12385		1.21283	-0.47169		1.21282	-0.50869		1.21282	-0.52932		1.21284	-0.53267			3.15789	1.4328		2.73684	1.6481				123.727	1.2488		1.81818	1.4602
1.21008	-0.144		1.20977	-0.48548		1.20977	-0.52017		1.20976	-0.5383		1.2098	-0.54005			3.26316	1.4275		2.78947	1.6465				126.909	1.2475		1.90909	1.4577
1.20698	-0.16821		1.20668	-0.50041		1.20668	-0.53186		1.20671	-0.5471		1.20664	-0.54766			3.36842	1.4221		2.84211	1.645				130.091	1.2461		2	1.4555
1.20397	-0.19543		1.20364	-0.51514		1.20364	-0.54206		1.20364	-0.5541		1.20363	-0.55296			3.47368	1.4168		2.89474	1.6434				133.273	1.2444		2	1.4535
1.2009	-0.22607		1.20058	-0.53038		1.20057	-0.55209		1.20058	-0.56092		1.2006	-0.5578			3.63158	1.4114		2.94737	1.6422				136.455	1.2426		2.09091	1.451
1.19783	-0.26054		1.19749	-0.54648		1.19751	-0.56194		1.19747	-0.56691		1.19745	-0.56222			3.73684	1.4059		3	1.6406				139.636	1.2405		2.09091	1.4489
1.19471	-0.29863		1.19443	-0.56208		1.19441	-0.57025		1.1944	-0.57154		1.19439	-0.56507			3.84211	1.4007		3.05263	1.6391				142.818	1.2384		2.18182	1.4469
1.19166	-0.34084		1.19135	-0.57811		1.19136	-0.57805		1.19135	-0.57533		1.19133	-0.56706			3.94737	1.3956		3.10526	1.6375				146	1.236		2.27273	1.4452
1.18858	-0.38739		1.18826	-0.59413		1.18827	-0.58545		1.18824	-0.57866		1.18821	-0.56903			4.05263	1.3903		3.10526	1.6361				149.273	1.2334		2.27273	1.4433
1.18551	-0.43814		1.18516	-0.60978		1.18516	-0.59156		1.18518	-0.58108		1.18517	-0.56957			4.21053	1.385		3.15789	1.6347				152.455	1.2305		2.36364	1.4414
1.18239	-0.49357		1.18202	-0.62586		1.18202	-0.59762		1.18203	-0.58352		1.182	-0.5704			4.31579	1.3797		3.21053	1.6332				155.636	1.2274		2.45455	1.4397
1.1793	-0.5521		1.17899	-0.63988		1.17899	-0.60146		1.17895	-0.58341		1.17896	-0.56895			4.42105	1.3745		3.26316	1.6318				158.818	1.2236		2.45455	1.438
1.17617	-0.61506		1.17586	-0.65366		1.17586	-0.60466		1.17582	-0.58341		1.17588	-0.56761			4.57895	1.3692		3.31579	1.6304				162	1.2196		2.54545	1.4366
1.17313	-0.68086		1.17281	-0.66568		1.17284	-0.60639		1.17279	-0.58167		1.17279	-0.5649			4.68421	1.3641		3.36842	1.629				165.182	1.2143		2.54545	1.4351
1.17004	-0.74958		1.16977	-0.67632		1.16975	-0.60693		1.16974	-0.57918		1.16972	-0.56161			4.78947	1.359		3.42105	1.6276				168.364	1.2075		2.63636	1.4335
1.16696	-0.82095		1.16663	-0.68637		1.16664	-0.60735		1.16667	-0.57684		1.16666	-0.55844			4.89474	1.3537		3.47368	1.6261				171.636	1.1976		2.63636	1.4321
1.16395	-0.893		1.16362	-0.69377		1.16356	-0.6054		1.16357	-0.57287		1.16358	-0.55375			5.05263	1.3486		3.52632	1.6248				173.545	1.1875		2.72727	1.4306
1.16087	-0.96511		1.16051	-0.69942		1.16055	-0.6023		1.16053	-0.56798		1.1605	-0.54824			5.15789	1.3435		3.57895	1.6234				174.818	1.1775		2.81818	1.4292
1.15777	-1.03717		1.15739	-0.70406		1.15745	-0.59881		1.15741	-0.56292		1.15745	-0.54283			5.26316	1.3384		3.63158	1.622				175.727	1.1674		2.81818	1.428
1.15472	-1.10566		1.15437	-0.70566		1.15433	-0.59342		1.15436	-0.55609		1.15435	-0.53614			5.36842	1.3331		3.68421	1.6209				176.273	1.1573		2.90909	1.4266
1.15164	-1.17102		1.1513	-0.70557		1.15131	-0.58674		1.1513	-0.54879		1.15129	-0.52879			5.52632	1.328		3.73684	1.6194				176.727	1.1472		2.90909	1.4252
1.14858	-1.23219		1.14819	-0.70375		1.14821	-0.57968		1.14821	-0.54094		1.14821	-0.521			5.63158	1.3229		3.78947	1.6183				177.091	1.1372		3	1.4239
1.14548	-1.28622		1.14513	-0.69926		1.14517	-0.57103		1.14517	-0.53184		1.14514	-0.51228			5.73684	1.3177		3.78947	1.6169				177.364	1.1271		3.09091	1.4225
1.14234	-1.3331		1.14202	-0.69397		1.14201	-0.56224		1.142	-0.52294		1.142	-0.50383			5.84211	1.3125		3.84211	1.6157				177.545	1.1168		3.09091	1.4214
1.1393	-1.36896		1.13895	-0.68558		1.13894	-0.55187		1.13897	-0.5124		1.13889	-0.49395			6	1.3072		3.89474	1.6144				177.727	1.1066		3.18182	1.4204
1.13616	-1.39399		1.13585	-0.67557		1.13587	-0.54084		1.13582	-0.50136		1.13583	-0.48359			6.10526	1.3019		3.94737	1.613				178	1.0962		3.18182	1.4191
1.13308	-1.40571		1.13274	-0.66368		1.1328	-0.52909		1.13276	-0.48992		1.13274	-0.47282			6.21053	1.2968		4	1.6119				178.091	1.0862		3.27273	1.418
1.13006	-1.40442		1.12974	-0.65002		1.1297	-0.51682		1.12974	-0.47798		1.12971	-0.46179			6.36842	1.2915		4.05263	1.6106				178.273	1.0759		3.36364	1.4168
1.12696	-1.39035		1.12664	-0.63534		1.12663	-0.5045		1.12666	-0.46627		1.12663	-0.45082			6.47368	1.2863		4.10526	1.6093				178.455	1.0658		3.36364	1.4156
1.12389	-1.36163		1.12356	-0.61905		1.12352	-0.49152		1.12358	-0.45388		1.12356	-0.43942			6.63158	1.2808		4.15789	1.6081				178.545	1.0556		3.45455	1.4143
1.12083	-1.31924		1.12052	-0.60149		1.12049	-0.4781		1.12046	-0.44152		1.12052	-0.42795			6.73684	1.2756		4.21053	1.6068				178.727	1.0455		3.45455	1.4132
1.1177	-1.26423		1.11742	-0.58385		1.11737	-0.46517		1.1174	-0.4295		1.11741	-0.41693			6.89474	1.2705		4.26316	1.6056				178.909	1.0353		3.54545	1.412
1.11464	-1.19572		1.11431	-0.56444		1.11436	-0.45154		1.11435	-0.41691		1.11436	-0.4055			7	1.2653		4.31579	1.6045				179	1.0249		3.63636	1.4109
1.11154	-1.11576		1.11127	-0.54481		1.11126	-0.4379		1.11129	-0.40472		1.11125	-0.39429			7.15789	1.2602		4.36842	1.6033				179.182	1.0145		3.63636	1.4097
1.10846	-1.0265		1.10819	-0.52511		1.10816	-0.42489		1.10813	-0.39288		1.10816	-0.38343			7.31579	1.255		4.42105	1.602				179.364	1.0043		3.72727	1.4086
1.10542	-0.93039		1.10512	-0.50497		1.10514	-0.41131		1.10511	-0.38071		1.10507	-0.37202			7.47368	1.2498		4.42105	1.6009				179.545	0.9939		3.72727	1.4072
1.1023	-0.83194		1.10199	-0.48476		1.10206	-0.39819		1.10201	-0.36907		1.10198	-0.36124			7.57895	1.2447		4.47368	1.5997				179.636	0.9837		3.81818	1.4061
1.09924	-0.73544		1.09892	-0.4648		1.09892	-0.38534		1.09891	-0.35761		1.09893	-0.35072			7.73684	1.2396		4.52632	1.5986				179.818	0.9733		3.90909	1.4049
1.09614	-0.6457		1.09585	-0.44484		1.09583	-0.37224		1.09589	-0.34613		1.09584	-0.34024			7.89474	1.2345		4.57895	1.5974				180	0.9628		3.90909	1.4038
1.0931	-0.56592		1.09278	-0.4253		1.09278	-0.35961		1.09278	-0.3351		1.09281	-0.3301			8.05263	1.2294		4.63158	1.5963				180.091	0.9527		4	1.4027
1.09004	-0.49808		1.08972	-0.40667		1.08973	-0.34754		1.08969	-0.32458		1.08966	-0.32037			8.21053	1.2241		4.68421	1.5952				180.273	0.9426		4	1.4014
1.08694	-0.44265		1.08662	-0.38862		1.0866	-0.33573		1.08664	-0.31423		1.08664	-0.31109			8.42105	1.2188		4.73684	1.5941				180.455	0.9325		4.09091	1.4004
1.08387	-0.39741		1.08356	-0.37134		1.08357	-0.32433		1.08356	-0.30435		1.08356	-0.30213			8.57895	1.2136		4.78947	1.593				180.636	0.9223		4.18182	1.399
1.08087	-0.36022		1.0805	-0.35496		1.08049	-0.31345		1.08055	-0.2948		1.08048	-0.29354			8.73684	1.2083		4.84211	1.592				180.727	0.9119		4.18182	1.3977
1.07773	-0.33062		1.0774	-0.3397		1.07739	-0.30312		1.07739	-0.286		1.07741	-0.28551			8.94737	1.203		4.89474	1.5909				180.909	0.9015		4.27273	1.3965
1.07463	-0.30637		1.07432	-0.32517		1.07432	-0.29309		1.07434	-0.27744		1.07436	-0.27794			9.10526	1.1979		4.94737	1.5898				181.091	0.891		4.27273	1.3954
1.0716	-0.28654		1.07127	-0.31162		1.07129	-0.2836		1.07122	-0.26927		1.07128	-0.2706			9.31579	1.1928		5	1.5885				181.182	0.8806		4.36364	1.3942
1.06851	-0.27053		1.06818	-0.29935		1.06817	-0.27501		1.06816	-0.26198		1.06817	-0.26405			9.52632	1.1877		5.05263	1.5875				181.364	0.8704		4.36364	1.3928
1.06538	-0.25705		1.06504	-0.28775		1.06508	-0.26681		1.06506	-0.25494		1.06507	-0.25777			9.89474	1.1826		5.05263	1.5865				181.545	0.8603		4.45455	1.3915
1.06228	-0.24576		1.06198	-0.27704		1.06202	-0.25889		1.06196	-0.24834		1.06199	-0.25191			10.3158	1.1877		5.10526	1.5854				181.636	0.8502		4.54545	1.3903
1.05923	-0.23607		1.05886	-0.26738		1.05893	-0.25166		1.05889	-0.24232		1.05892	-0.2466			10.5263	1.193		5.15789	1.5844				181.818	0.84		4.54545	1.3887
1.05613	-0.22797		1.0558	-0.25805		1.05581	-0.24459		1.05584	-0.23639		1.05579	-0.24133			10.7895	1.1981		5.21053	1.5833				182	0.8296		4.63636	1.3873
1.05311	-0.22083		1.05276	-0.24957		1.05274	-0.23809		1.05273	-0.231		1.0527	-0.23666			11.1053	1.2032		5.26316	1.5822				182.091	0.8195		4.63636	1.3858
1.04999	-0.21491		1.04966	-0.24213		1.04965	-0.23224		1.04967	-0.22612		1.04967	-0.23237			11.5263	1.2083		5.31579	1.5811				182.273	0.8093		4.72727	1.3842
1.0469	-0.20997		1.04658	-0.23504		1.04663	-0.22651		1.04658	-0.22142		1.04662	-0.22826			12.4737	1.2134		5.36842	1.58				182.364	0.8		4.81818	1.3827
1.04386	-0.20535		1.04353	-0.22844		1.04354	-0.22123		1.04356	-0.21707		1.04356	-0.22473			18.2105	1.2182		5.42105	1.5789							4.81818	1.3811
1.04081	-0.20127		1.04048	-0.22153		1.04045	-0.21652		1.04051	-0.21322		1.0405	-0.22131			23.9474	1.2195		5.47368	1.578				0	1.0674		4.90909	1.3788
1.03768	-0.19791		1.03738	-0.21525		1.03734	-0.21191		1.03736	-0.20955		1.03738	-0.21823			29.6316	1.2199		5.52632	1.5769				0	1.0964		5	1.3771
1.03462	-0.19513		1.03426	-0.20965		1.03432	-0.20771		1.03435	-0.20615		1.03429	-0.21532			35.3684	1.2199		5.57895	1.576				0	1.1044		5	1.3754
1.03156	-0.19284		1.03122	-0.20454		1.03124	-0.20389		1.03129	-0.20299		1.03129	-0.21268			41.1053	1.2198		5.63158	1.5751				0	1.1122		5.09091	1.3734
1.02845	-0.19069		1.02817	-0.2002		1.02812	-0.20043		1.02814	-0.20031		1.02814	-0.21035			46.7895	1.2193		5.68421	1.574				0	1.119		5.09091	1.3714
1.02537	-0.18915		1.02507	-0.19657		1.02502	-0.19735		1.02508	-0.19786		1.02502	-0.20846			52.5263	1.2187		5.73684	1.5729				0	1.1251		5.18182	1.3695
1.02228	-0.18757		1.02193	-0.19305		1.02191	-0.19432		1.02196	-0.19542		1.02196	-0.20645			58.2632	1.2179		5.78947	1.572				0.0909091	1.133		5.27273	1.3672
1.01918	-0.1865		1.01888	-0.19005		1.01887	-0.19169		1.01882	-0.19338		1.01883	-0.20484			63.9474	1.217		5.78947	1.5712				0.0909091	1.1381		5.27273	1.3649
1.01612	-0.18544		1.01581	-0.1872		1.01576	-0.18902		1.01577	-0.1913		1.01575	-0.20312			69.6842	1.2156		5.84211	1.5703				0.0909091	1.1482		5.36364	1.3627
1.01303	-0.18452		1.01271	-0.18479		1.01271	-0.18674		1.0127	-0.1894		1.01269	-0.20158			75.4211	1.2139		5.89474	1.5692				0.0909091	1.154		5.36364	1.3601
1.00994	-0.18403		1.00961	-0.1829		1.0096	-0.18481		1.00964	-0.18799		1.00965	-0.2005			81.1579	1.212		5.94737	1.5682				0.0909091	1.1633		5.45455	1.3576
1.00687	-0.18359		1.00656	-0.18102		1.00659	-0.18289		1.00656	-0.18644		1.00657	-0.19927			86.8421	1.2099		6	1.5673				0.0909091	1.1719		5.54545	1.3548
1.00382	-0.18354		1.00352	-0.17947		1.00347	-0.1813		1.00349	-0.18518		1.0035	-0.19831			92.5789	1.2074		6.05263	1.5665				0.0909091	1.1806		5.54545	1.3522
1.00075	-0.18334		1.00042	-0.17824		1.00041	-0.17991		1.00043	-0.18411		1.00042	-0.19757			98.3158	1.2046		6.10526	1.5656				0.0909091	1.1891		5.63636	1.3495
0.99764	-0.18336		0.99734	-0.17708		0.99735	-0.17856		0.99729	-0.18303		0.99736	-0.19676			104	1.2012		6.15789	1.5647				0.181818	1.1987		5.63636	1.3467
0.99459	-0.18343		0.99426	-0.17619		0.99427	-0.1774		0.99424	-0.18217		0.99428	-0.19611			109.737	1.1975		6.21053	1.5636				0.181818	1.2064		5.72727	1.3438
0.99155	-0.1837		0.99123	-0.17549		0.99122	-0.17645		0.99121	-0.18142		0.99115	-0.19569			115.474	1.193		6.26316	1.5627				0.181818	1.2145		5.81818	1.3407
0.98843	-0.18418		0.98811	-0.17496		0.9881	-0.17565		0.98811	-0.1808		0.9881	-0.19523			121	1.1878		6.31579	1.5619				0.181818	1.2221		5.81818	1.3376
0.98531	-0.18476		0.98496	-0.17477		0.98492	-0.17514		0.98499	-0.18044		0.98496	-0.19514			125.684	1.1827		6.36842	1.5609				0.181818	1.23		5.90909	1.3345
0.98222	-0.18581		0.98188	-0.1745		0.98191	-0.17442		0.98193	-0.17982		0.98194	-0.19474			129.684	1.1776		6.36842	1.56				0.181818	1.2388		5.90909	1.3314
0.97911	-0.18575		0.97877	-0.17446		0.9788	-0.17404		0.9788	-0.17953		0.97876	-0.19466			133.105	1.1725		6.42105	1.5591				0.181818	1.2464		6	1.3278
0.97604	-0.18606		0.97575	-0.1744		0.97573	-0.17359		0.97573	-0.17917		0.97578	-0.19441			136.158	1.1674		6.47368	1.5582				0.272727	1.2533		6.09091	1.3246
0.97303	-0.18633		0.97268	-0.17452		0.97271	-0.17321		0.9727	-0.17889		0.97269	-0.19428			138.684	1.1623		6.52632	1.5572				0.272727	1.2607		6.09091	1.3215
0.96988	-0.18697		0.96957	-0.17495		0.96958	-0.1732		0.9696	-0.17889		0.9696	-0.19456			140.895	1.1571		6.57895	1.5565				0.272727	1.2692		6.18182	1.3179
0.96689	-0.18725		0.96653	-0.17529		0.96658	-0.17305		0.96655	-0.17872		0.96651	-0.19461			142.789	1.152		6.63158	1.5555				0.272727	1.2764		6.18182	1.3143
0.96381	-0.19011		0.96347	-0.17576		0.96349	-0.17309		0.96347	-0.17876		0.96345	-0.19473			144.474	1.1469		6.68421	1.5546				0.272727	1.2841		6.27273	1.3106
0.96068	-0.18731		0.96039	-0.17649		0.96036	-0.1733		0.96038	-0.17899		0.96037	-0.19517			145.947	1.1418		6.73684	1.5537				0.272727	1.2909		6.36364	1.3066
0.95763	-0.18324		0.9573	-0.17713		0.95727	-0.17344		0.95732	-0.1791		0.95728	-0.1953			147.263	1.1367		6.78947	1.5529				0.272727	1.2987		6.36364	1.3024
0.95454	-0.18208		0.95421	-0.17786		0.95426	-0.17364		0.95426	-0.17927		0.95425	-0.19573			148.421	1.1316		6.84211	1.552				0.363636	1.3049		6.45455	1.2982
0.95146	-0.18017		0.95116	-0.17881		0.95115	-0.17411		0.95113	-0.17964		0.95116	-0.19627			149.421	1.1265		6.89474	1.5512				0.363636	1.312		6.45455	1.294
0.94844	-0.17922		0.94807	-0.17962		0.94808	-0.17441		0.94805	-0.17999		0.94811	-0.19676			150.368	1.1213		6.94737	1.5503				0.363636	1.3185		6.54545	1.2895
0.94527	-0.1784		0.9449	-0.18067		0.94496	-0.17495		0.94496	-0.18059		0.94495	-0.19759			151.211	1.1162		7	1.5493				0.363636	1.3252		6.63636	1.2849
0.9422	-0.17671		0.94192	-0.1816		0.94189	-0.17542		0.9419	-0.18098		0.94188	-0.19815			151.947	1.1111		7	1.5485				0.363636	1.3314		6.63636	1.2804
0.9391	-0.17577		0.93876	-0.18256		0.93879	-0.17597		0.93881	-0.18148		0.93878	-0.19891			152.632	1.106		7.05263	1.5478				0.363636	1.3371		6.72727	1.2751
0.93609	-0.17475		0.93575	-0.18341		0.9357	-0.17646		0.93572	-0.18197		0.93572	-0.1996			153.316	1.1009		7.10526	1.547				0.363636	1.343		6.72727	1.2703
0.933	-0.17426		0.93267	-0.18433		0.93264	-0.17698		0.93266	-0.18246		0.93266	-0.20031			153.895	1.0958		7.15789	1.5461				0.454545	1.3487		6.81818	1.2649
0.92989	-0.17386		0.92955	-0.18534		0.92957	-0.17762		0.92954	-0.18311		0.9296	-0.20117			154.421	1.0906		7.21053	1.5453				0.454545	1.3548		6.90909	1.2595
0.92686	-0.1738		0.92653	-0.18627		0.92654	-0.17817		0.92654	-0.1837		0.92653	-0.20202			154.947	1.0855		7.26316	1.5444				0.454545	1.3605		6.90909	1.254
0.92376	-0.17267		0.92346	-0.18705		0.92346	-0.1787		0.92346	-0.18422		0.92349	-0.20277			155.368	1.0804		7.31579	1.5436				0.454545	1.3656		7	1.2488
0.92064	-0.17277		0.92035	-0.18805		0.92037	-0.1794		0.92037	-0.18499		0.92034	-0.20379			155.842	1.0753		7.36842	1.5428				0.454545	1.3734		7	1.2436
0.91759	-0.17179		0.91727	-0.18879		0.91726	-0.17989		0.91729	-0.18548		0.91731	-0.20456			156.263	1.0702		7.42105	1.5419				0.454545	1.3788		7.09091	1.2384
0.9145	-0.1712		0.91428	-0.1895		0.91421	-0.18044		0.91425	-0.18605		0.9142	-0.20539			156.684	1.0651		7.47368	1.5411				0.545455	1.3869		7.09091	1.2329
0.91146	-0.171		0.91114	-0.19031		0.91111	-0.18105		0.91111	-0.18671		0.91117	-0.20635			157.053	1.06		7.52632	1.5403				0.545455	1.394		7.18182	1.2275
0.90837	-0.17014		0.90804	-0.19092		0.90802	-0.18149		0.90801	-0.18725		0.90803	-0.20717			157.421	1.0548		7.57895	1.5396				0.545455	1.4008		7.18182	1.2218
0.90524	-0.16968		0.90497	-0.19157		0.90493	-0.18209		0.90494	-0.18787		0.90493	-0.20807			157.789	1.0497		7.63158	1.5388				0.545455	1.407		7.27273	1.2161
0.90218	-0.16897		0.90187	-0.19211		0.90182	-0.18255		0.90186	-0.18841		0.90183	-0.20888			158.158	1.0446		7.68421	1.538				0.545455	1.414		7.27273	1.2103
0.89911	-0.16834		0.89878	-0.19246		0.89874	-0.1829		0.89877	-0.18886		0.89874	-0.20959			158.474	1.0395		7.73684	1.5371				0.636364	1.4196		7.36364	1.205
0.89599	-0.16774		0.89573	-0.19278		0.89573	-0.18322		0.8957	-0.18924		0.89571	-0.21026			158.842	1.0344		7.73684	1.5363				0.636364	1.4253		7.36364	1.1999
0.89296	-0.16707		0.89264	-0.19303		0.89265	-0.1835		0.89266	-0.18962		0.89263	-0.21095			159.158	1.0293		7.78947	1.5357				0.636364	1.4309		7.45455	1.1942
0.88991	-0.16727		0.8896	-0.19318		0.88957	-0.18376		0.88955	-0.19002		0.88958	-0.21157			159.526	1.0242		7.84211	1.5349				0.636364	1.4362		7.45455	1.1889
0.88681	-0.1663		0.8865	-0.19329		0.88648	-0.1839		0.88649	-0.19029		0.88652	-0.21214			159.842	1.019		7.89474	1.534				0.727273	1.4414		7.54545	1.1837
0.88375	-0.1653		0.88346	-0.19324		0.88346	-0.18398		0.88344	-0.19052		0.88341	-0.21264			160.211	1.0139		7.94737	1.5332				0.727273	1.4466		7.54545	1.1784
0.88063	-0.16475		0.88033	-0.19319		0.88036	-0.18405		0.88036	-0.19074		0.88033	-0.21312			160.579	1.0088		8	1.5326				0.727273	1.4526		7.63636	1.173
0.87758	-0.1638		0.87727	-0.19292		0.87727	-0.18399		0.87726	-0.19084		0.87726	-0.21345			160.947	1.0037		8.05263	1.5318				0.727273	1.4586		7.63636	1.1678
0.87454	-0.16289		0.8742	-0.19259		0.8742	-0.1838		0.87419	-0.19084		0.8742	-0.21369			161.316	0.9986		8.10526	1.531				0.818182	1.4641		7.72727	1.1621
0.87143	-0.16213		0.87111	-0.1923		0.87107	-0.18371		0.87108	-0.19092		0.8711	-0.21403			161.684	0.9935		8.15789	1.5303				0.818182	1.4701		7.72727	1.1565
0.86832	-0.16112		0.86799	-0.19184		0.86799	-0.18345		0.86802	-0.19084		0.86801	-0.21424			162.053	0.9883		8.21053	1.5295				0.818182	1.4752		7.81818	1.1513
0.86522	-0.16025		0.86489	-0.19127		0.86488	-0.18312		0.86489	-0.19072		0.86494	-0.21434			162.474	0.9832		8.26316	1.5287				0.909091	1.481		7.81818	1.1458
0.86214	-0.1592		0.86181	-0.19059		0.86181	-0.18271		0.86178	-0.19053		0.86181	-0.21435			162.895	0.9781		8.31579	1.5281				0.909091	1.4872		7.90909	1.1399
0.85906	-0.15871		0.85878	-0.18974		0.85873	-0.1821		0.8587	-0.19008		0.85875	-0.21412			163.368	0.973		8.36842	1.5272				0.909091	1.4932		7.90909	1.1342
0.85601	-0.15763		0.85569	-0.1888		0.85566	-0.18142		0.85564	-0.18964		0.85564	-0.21386			163.789	0.9679		8.42105	1.5265				1	1.4994		8	1.1283
0.85291	-0.15634		0.85258	-0.18784		0.85259	-0.18073		0.85258	-0.18914		0.85261	-0.21353			164.316	0.9628		8.42105	1.5258				1	1.5053		8	1.1224
0.84985	-0.1551		0.84954	-0.18673		0.8495	-0.17987		0.84949	-0.18853		0.84956	-0.21304			164.789	0.9577		8.47368	1.525				1	1.5113		8.09091	1.1168
0.84681	-0.15382		0.84647	-0.18552		0.84644	-0.17894		0.84643	-0.18781		0.84648	-0.21244			165.368	0.9525		8.52632	1.5245				1.09091	1.5172		8.09091	1.1111
0.84369	-0.15278		0.8434	-0.18426		0.84338	-0.17789		0.84336	-0.18704		0.84342	-0.21175			165.947	0.9474		8.57895	1.5237				1.09091	1.5234		8.09091	1.1058
0.84059	-0.15176		0.84028	-0.18294		0.84026	-0.17682		0.84029	-0.18617		0.84031	-0.21093			166.579	0.9423		8.63158	1.5231				1.09091	1.5293		8.18182	1.0998
0.83755	-0.15006		0.83718	-0.1815		0.83722	-0.17564		0.83723	-0.18518		0.83727	-0.21			167.211	0.9372		8.68421	1.5224				1.18182	1.5351		8.18182	1.0939
0.83449	-0.14847		0.83417	-0.17997		0.83415	-0.17436		0.83417	-0.1841		0.83419	-0.20894			167.947	0.9321		8.73684	1.5216				1.18182	1.5411		8.27273	1.088
0.83139	-0.14729		0.83103	-0.17849		0.83106	-0.1731		0.83107	-0.18304		0.83106	-0.20789			168.684	0.927		8.78947	1.521				1.27273	1.5473		8.27273	1.0827
0.82829	-0.14602		0.82796	-0.1769		0.82797	-0.17176		0.82799	-0.18187		0.82796	-0.20674			169.421	0.9218		8.84211	1.5203				1.27273	1.5535		8.27273	1.077
0.82521	-0.1448		0.82489	-0.17526		0.8249	-0.17033		0.82491	-0.18057		0.82489	-0.20542			170.211	0.9167		8.89474	1.5196				1.27273	1.5596		8.36364	1.0717
0.82205	-0.14328		0.82176	-0.17361		0.82178	-0.1689		0.82177	-0.1793		0.82178	-0.20409			170.947	0.9116		8.94737	1.5188				1.36364	1.5647		8.36364	1.0665
0.81903	-0.14179		0.81872	-0.17185		0.81871	-0.16736		0.81872	-0.17785		0.81874	-0.20256			171.789	0.9065		9	1.5182				1.36364	1.5706		8.45455	1.0604
0.81598	-0.14028		0.81568	-0.17006		0.81567	-0.16581		0.81565	-0.17637		0.81567	-0.20097			172.526	0.9014		9.05263	1.5174				1.45455	1.5758		8.45455	1.0544
0.81288	-0.13882		0.81256	-0.16835		0.81256	-0.16428		0.81256	-0.17496		0.81259	-0.19948			173.316	0.8963		9.05263	1.5168				1.45455	1.5811		8.45455	1.0493
0.8098	-0.13732		0.8095	-0.16657		0.80953	-0.16268		0.80953	-0.1734		0.80952	-0.19782			174.105	0.8912		9.10526	1.5162				1.54545	1.5851		8.54545	1.0435
0.80673	-0.13579		0.80644	-0.16479		0.80644	-0.1611		0.80647	-0.17182		0.80645	-0.19621			174.842	0.886		9.15789	1.5154				1.54545	1.5861		8.54545	1.0383
0.80371	-0.13432		0.80335	-0.16302		0.80336	-0.15957		0.80335	-0.17031		0.80335	-0.1946			175.632	0.8809		9.21053	1.5148				1.63636	1.584		8.63636	1.0331
0.80086	-0.13291		0.80074	-0.1615		0.80071	-0.15821		0.80073	-0.16896		0.8008	-0.19318			176.316	0.8758		9.26316	1.5141				1.72727	1.5803		8.63636	1.0273
0.79956	-0.13218		0.79953	-0.1608		0.79949	-0.15757		0.79951	-0.16833		0.79945	-0.1925			177.053	0.8707		9.31579	1.5134				1.72727	1.576		8.63636	1.0212
0.80121	-0.1279		0.80118	-0.15445		0.80119	-0.15065		0.80122	-0.16067		0.8012	-0.18303			177.737	0.8656		9.36842	1.5127				1.81818	1.572		8.72727	1.0159
0.80429	-0.12093		0.8043	-0.14494		0.80428	-0.14058		0.80429	-0.14954		0.80431	-0.16946			178.421	0.8605		9.42105	1.5121				1.81818	1.5692		8.72727	1.0099
0.80735	-0.11502		0.80736	-0.13691		0.8074	-0.13223		0.80737	-0.1403		0.8074	-0.15843			179.053	0.8553		9.47368	1.5113				1.90909	1.5667		8.81818	1.0048
0.81043	-0.10973		0.81041	-0.1298		0.81042	-0.1249		0.81044	-0.13222		0.81045	-0.14884			179.316	0.853		9.52632	1.5107				2	1.565		8.81818	0.9989
0.8135	-0.1049		0.81347	-0.1234		0.81348	-0.11835		0.81352	-0.12499		0.81349	-0.14041			179.316	0.853		9.57895	1.5101				2	1.5636		8.81818	0.9931
0.81659	-0.10041		0.81659	-0.11757		0.81655	-0.11244		0.81658	-0.11853		0.81657	-0.13285			179.368	0.8526		9.63158	1.5095				2.09091	1.5627		8.90909	0.9873
0.81961	-0.09629		0.81963	-0.11221		0.81966	-0.10707		0.81963	-0.11261		0.81967	-0.12604			179.421	0.8521		9.68421	1.5087				2.09091	1.5619		8.90909	0.9821
0.8227	-0.09241		0.82269	-0.10727		0.82269	-0.10211		0.82271	-0.10719		0.82272	-0.11989			179.474	0.8516		9.73684	1.5081				2.18182	1.5614		9	0.9763
0.8258	-0.08873		0.82584	-0.10266		0.82581	-0.09751		0.82584	-0.10216		0.82582	-0.11417			179.526	0.8512		9.73684	1.5075				2.27273	1.5609		9	0.9707
0.82891	-0.08527		0.82889	-0.09832		0.82891	-0.09319		0.82893	-0.09745		0.82894	-0.10887			179.579	0.8507		9.78947	1.5069				2.27273	1.5606		9	0.9648
0.83196	-0.08198		0.83201	-0.0943		0.83199	-0.08923		0.83196	-0.09315		0.83201	-0.10408			179.632	0.8504		9.84211	1.5062				2.36364	1.5603		9.09091	0.959
0.8351	-0.07884		0.8351	-0.09049		0.83508	-0.08546		0.83512	-0.08908		0.83509	-0.0995			179.684	0.8499		9.89474	1.5056				2.36364	1.56		9.09091	0.9535
0.83817	-0.07585		0.83814	-0.08697		0.83813	-0.08198		0.83816	-0.08531		0.83815	-0.09533			179.737	0.8496		9.94737	1.505				2.45455	1.5599		9.18182	0.9476
0.84122	-0.07302		0.84123	-0.08363		0.84123	-0.07868		0.84122	-0.08176		0.84121	-0.09141			179.789	0.8491		10	1.5044				2.54545	1.5597		9.18182	0.9417
0.84433	-0.07035		0.84433	-0.08039		0.84431	-0.07549		0.84435	-0.07835		0.84436	-0.08761			179.842	0.8487		10.0526	1.5038				2.54545	1.5596		9.27273	0.9363
0.84735	-0.06777		0.84738	-0.07739		0.84737	-0.07256		0.84738	-0.07518		0.84743	-0.08412			179.895	0.8482		10.1053	1.5031				2.63636	1.5594		9.27273	0.9307
0.85047	-0.06532		0.85046	-0.07452		0.85043	-0.06974		0.85046	-0.07218		0.85047	-0.08079			179.947	0.8477		10.1579	1.5025				2.63636	1.5594		9.36364	0.9254
0.85353	-0.06292		0.85352	-0.07174		0.85353	-0.06702		0.85355	-0.06927		0.85354	-0.07758			180	0.8474		10.2105	1.502				2.72727	1.5592		9.36364	0.92
0.85659	-0.06064		0.85663	-0.06911		0.85657	-0.06446		0.8566	-0.06655		0.85659	-0.07457			180.053	0.847		10.2632	1.5014				2.81818	1.5592		9.36364	0.9144
0.85964	-0.05844		0.85962	-0.06662		0.85968	-0.06202		0.8597	-0.06393		0.85968	-0.0717			180.105	0.8465		10.3158	1.501				2.81818	1.5592		9.45455	0.9093
0.86272	-0.0563		0.86274	-0.06419		0.86273	-0.05965		0.86278	-0.06141		0.86275	-0.06891			180.105	0.846		10.3684	1.5003				2.90909	1.5592		9.45455	0.9039
0.86582	-0.05426		0.86584	-0.06189		0.86585	-0.05739		0.86584	-0.05901		0.86585	-0.06624			180.158	0.8456		10.4211	1.4997				2.90909	1.5592		9.54545	0.8981
0.86896	-0.05223		0.86898	-0.05958		0.86901	-0.05513		0.869	-0.0566		0.869	-0.06356			180.211	0.8451		10.4211	1.4991				3	1.5592		9.54545	0.8927
0.87206	-0.05035		0.87202	-0.05748		0.87205	-0.05306		0.87204	-0.0544		0.87207	-0.06111			180.263	0.8448		10.4737	1.4985				3.09091	1.5594		9.63636	0.8873
0.87513	-0.04853		0.87513	-0.0554		0.87515	-0.05104		0.87513	-0.05225		0.87518	-0.0587			180.316	0.8443		10.5263	1.498				3.09091	1.5594		9.63636	0.8819
0.87818	-0.0468		0.87821	-0.05345		0.87817	-0.04912		0.87818	-0.05022		0.87824	-0.05641			180.368	0.8439		10.5789	1.4974				3.18182	1.5594		9.72727	0.8761
0.88126	-0.04516		0.88125	-0.05156		0.8813	-0.04737		0.88129	-0.04834		0.88126	-0.0542			180.421	0.8434		10.6316	1.4968				3.18182	1.5596		9.72727	0.8705
0.88437	-0.04347		0.88436	-0.04968		0.88441	-0.04551		0.88437	-0.04636		0.88445	-0.05197			180.474	0.8431		10.6842	1.4962				3.27273	1.5596		9.72727	0.8651
0.88743	-0.04185		0.88741	-0.04795		0.88741	-0.0438		0.88745	-0.04451		0.88746	-0.04988			180.526	0.8426		10.7368	1.4957				3.36364	1.5597		9.81818	0.8592
0.8905	-0.04029		0.89048	-0.0463		0.89054	-0.04209		0.89051	-0.04272		0.89053	-0.04793			180.579	0.8422		10.7895	1.4951				3.36364	1.5599		9.81818	0.8538
0.89357	-0.03874		0.89363	-0.04457		0.89359	-0.04039		0.89358	-0.04091		0.89358	-0.04589			180.632	0.8417		10.8421	1.4945				3.45455	1.5599		9.90909	0.8477
0.89662	-0.03727		0.89664	-0.04297		0.89664	-0.03881		0.89662	-0.03923		0.89666	-0.04397			180.684	0.8412		10.8947	1.4938				3.54545	1.56		9.90909	0.8423
0.8997	-0.03582		0.89972	-0.04139		0.89973	-0.03727		0.89972	-0.03759		0.89975	-0.04211			180.737	0.8408		10.9474	1.4934				3.54545	1.5602		10	0.8366
0.90277	-0.03439		0.90277	-0.0398		0.90281	-0.03571		0.9028	-0.03593		0.90282	-0.04021			180.789	0.8403		11	1.4927				3.63636	1.5602		10.0909	0.831
0.90587	-0.03302		0.9059	-0.0383		0.9059	-0.03424		0.90592	-0.03437		0.90589	-0.0384			180.842	0.8398		11.0526	1.4921				3.63636	1.5603		10.0909	0.8257
0.90899	-0.03164		0.909	-0.03677		0.90899	-0.03272		0.90899	-0.03276		0.90903	-0.03656			180.842	0.8394		11.1053	1.4917				3.72727	1.5605		10.1818	0.8203
0.91206	-0.03033		0.91207	-0.03534		0.91208	-0.03131		0.91215	-0.03126		0.91212	-0.03486			180.895	0.8389		11.1053	1.491				3.72727	1.5606		10.1818	0.8152
0.91511	-0.02905		0.91514	-0.03392		0.91519	-0.02993		0.91517	-0.02978		0.91518	-0.03315			180.947	0.8386		11.1579	1.4906				3.81818	1.5608		10.2727	0.8098
0.91822	-0.02781		0.91824	-0.03255		0.91821	-0.02859		0.91822	-0.02836		0.91822	-0.03151			181	0.8381		11.2105	1.49				3.90909	1.5609		10.2727	0.8042
0.92131	-0.02659		0.92126	-0.0312		0.92133	-0.02726		0.92131	-0.02696		0.92126	-0.0299			181.053	0.8377		11.2632	1.4895				3.90909	1.5611		10.2727	0.8
0.92438	-0.02538		0.92443	-0.02986		0.92443	-0.02593		0.9244	-0.02557		0.92444	-0.02826			181.105	0.8372		11.3158	1.4889				4	1.5613		10.2727	0.8
0.92748	-0.02421		0.92745	-0.02857		0.92748	-0.02466		0.92747	-0.02422		0.92752	-0.0267			181.158	0.8367		11.3684	1.4884				4	1.5614
0.9305	-0.02306		0.93053	-0.0273		0.93055	-0.02341		0.93055	-0.02291		0.93055	-0.02518			181.211	0.8363		11.4211	1.4878				4.09091	1.5616		0	0.8352
0.93364	-0.02192		0.93359	-0.02602		0.9336	-0.02215		0.93361	-0.02157		0.93362	-0.02362			181.263	0.8358		11.4737	1.4873				4.18182	1.5617		0	0.8657
0.93664	-0.02083		0.93665	-0.02481		0.93671	-0.02094		0.93668	-0.0203		0.9367	-0.02217			181.316	0.8353		11.5263	1.4869				4.18182	1.5619		0	0.8789
0.93973	-0.01974		0.93978	-0.02361		0.93976	-0.01977		0.93973	-0.01908		0.93974	-0.02074			181.368	0.8349		11.5789	1.4862				4.27273	1.5622		0	0.8874
0.94282	-0.01864		0.94287	-0.02238		0.94283	-0.01856		0.94287	-0.0178		0.94284	-0.01926			181.421	0.8344		11.6316	1.4856				4.27273	1.5623		0	0.8955
0.94591	-0.01759		0.94594	-0.02122		0.94595	-0.01741		0.94586	-0.01662		0.94597	-0.01785			181.474	0.834		11.6842	1.4852				4.36364	1.5625		0.0909091	0.9029
0.94901	-0.01654		0.94901	-0.02009		0.94905	-0.01627		0.949	-0.01542		0.94903	-0.01646			181.474	0.8335		11.7368	1.4847				4.45455	1.5627		0.0909091	0.911
0.95212	-0.01551		0.95209	-0.01895		0.95214	-0.01513		0.95211	-0.01422		0.95215	-0.01511			181.526	0.8329		11.7895	1.4841				4.45455	1.563		0.0909091	0.9173
0.9552	-0.01452		0.95519	-0.01786		0.95522	-0.01406		0.95521	-0.01309		0.95518	-0.01381			181.579	0.8324		11.8421	1.4836				4.54545	1.5631		0.0909091	0.9242
0.95829	-0.01353		0.95826	-0.01679		0.95827	-0.01299		0.95823	-0.01199		0.95825	-0.01252			181.632	0.8319		11.8421	1.4831				4.54545	1.5634		0.0909091	0.9313
0.96136	-0.01255		0.96134	-0.01571		0.96133	-0.01192		0.96137	-0.01089		0.96134	-0.01124			181.684	0.8315		11.8947	1.4827				4.63636	1.5636		0.0909091	0.9372
0.96439	-0.01159		0.96448	-0.01465		0.96446	-0.01087		0.9644	-0.00982		0.96442	-0.00999			181.737	0.831		11.9474	1.4822				4.72727	1.5639		0.0909091	0.9435
0.96749	-0.01064		0.96752	-0.01362		0.9675	-0.00985		0.96752	-0.00877		0.96749	-0.00879			181.789	0.8305		12	1.4817				4.72727	1.5641		0.0909091	0.9491
0.97053	-0.0097		0.97052	-0.01259		0.97054	-0.00886		0.97053	-0.00775		0.97052	-0.00762			181.842	0.8301		12.0526	1.4811				4.81818	1.5642		0.0909091	0.9547
0.97362	-0.00877		0.97365	-0.01156		0.97362	-0.00786		0.9736	-0.00673		0.97365	-0.00643			181.895	0.8295		12.1053	1.4807				4.81818	1.5645		0.0909091	0.9601
0.97668	-0.00786		0.97669	-0.01056		0.97668	-0.00688		0.97672	-0.00576		0.97671	-0.00532			181.947	0.829		12.1579	1.4802				4.90909	1.5648		0.0909091	0.9662
0.97974	-0.00698		0.97972	-0.00958		0.97976	-0.00594		0.97974	-0.00482		0.97975	-0.00425			182	0.8285		12.2105	1.4796				5	1.5651		0.0909091	0.9714
0.98288	-0.00607		0.98282	-0.00855		0.98286	-0.00496		0.98286	-0.00385		0.98289	-0.00314			182.053	0.8279		12.2632	1.4791				5	1.5653		0.0909091	0.9767
0.98592	-0.00519		0.98596	-0.00756		0.98594	-0.00402		0.98597	-0.00291		0.98597	-0.00209			182.105	0.8274		12.3158	1.4786				5.09091	1.5656		0.0909091	0.9825
0.98904	-0.00433		0.98907	-0.00659		0.98907	-0.00311		0.98906	-0.002		0.98907	-0.00107			182.158	0.827		12.3684	1.4782				5.09091	1.5659		0.181818	0.988
0.99215	-0.00346		0.99215	-0.00561		0.99213	-0.00218		0.99216	-0.00108		0.9922	-5.66555e-05			182.158	0.8265		12.4211	1.4777				5.18182	1.5662		0.181818	0.9936
0.99522	-0.00264		0.99525	-0.00472		0.99521	-0.00134		0.9952	-0.000252411		0.99519	0.000855144			182.211	0.826		12.4737	1.4774				5.27273	1.5665		0.181818	1.0034
0.99828	-0.00183		0.99827	-0.00433		0.99825	-0.000495731		0.99827	0.000579749		0.99828	0.00179			182.263	0.8254		12.4737	1.4769				5.27273	1.5668		0.181818	1.009
1.00137	-0.000997607		1.00136	-0.00423		1.00136	0.000356209		1.00136	0.00143		1.0014	0.00272			182.316	0.825		12.5263	1.4763				5.36364	1.5672		0.181818	1.0187
1.00444	-0.000204359		1.00444	-0.004		1.00441	0.00116		1.00445	0.00222		1.00446	0.00359			182.368	0.8245		12.5789	1.4758				5.36364	1.5675		0.181818	1.024
1.00752	0.000575583		1.00749	-0.00358		1.0075	0.00196		1.00749	0.00301		1.00751	0.00446			182.421	0.824		12.6316	1.4755				5.45455	1.5678		0.181818	1.0305
1.01056	0.00137		1.01055	-0.00304		1.01056	0.00276		1.01057	0.00382		1.01059	0.00536			182.474	0.8234		12.6842	1.4751				5.54545	1.5681		0.181818	1.0398
1.01365	0.00213		1.01365	-0.00241		1.01369	0.00354		1.01364	0.00459		1.01368	0.00623			182.526	0.8229		12.7368	1.4746				5.54545	1.5684		0.181818	1.0449
1.0167	0.00288		1.01672	-0.00176		1.01675	0.0043		1.01669	0.00535		1.01676	0.00713			182.579	0.8223		12.7895	1.4741				5.63636	1.5689		0.181818	1.0502
1.01979	0.00363		1.0198	-0.00105		1.01982	0.00504		1.01977	0.00613		1.01981	0.00804			182.632	0.8219		12.8421	1.4735				5.63636	1.5692		0.272727	1.0598
1.02288	0.00437		1.02289	-0.000308106		1.02288	0.00582		1.02287	0.00696		1.0229	0.00899			182.684	0.8212		12.8947	1.4732				5.72727	1.5695		0.272727	1.0691
1.02603	0.00513		1.02601	0.000471836		1.02604	0.00662		1.02601	0.00782		1.02609	0.01004			182.737	0.8208		12.9474	1.4727				5.81818	1.5698		0.272727	1.0793
1.02908	0.00584		1.02908	0.00121		1.02908	0.00737		1.02908	0.00863		1.02908	0.01101			182.789	0.8202		13	1.4723				5.81818	1.5701		0.272727	1.0885
1.03221	0.00656		1.03218	0.00198		1.03217	0.00816		1.03221	0.00951		1.03221	0.01209			182.842	0.8197		13.0526	1.4718				5.90909	1.5706		0.272727	1.0969
1.03529	0.00724		1.03528	0.00271		1.03529	0.00893		1.03527	0.01037		1.03525	0.01311			182.842	0.8191		13.1053	1.4714				5.90909	1.571		0.272727	1.1063
1.03834	0.00792		1.0383	0.00344		1.03833	0.00972		1.03833	0.01126		1.03836	0.01416			182.895	0.8186		13.1579	1.4709				6	1.5713		0.272727	1.1145
1.04143	0.00862		1.04144	0.0042		1.04145	0.01059		1.04146	0.01222		1.04144	0.01532			182.947	0.8181		13.1579	1.4704				6.09091	1.5718		0.363636	1.1229
1.04448	0.00926		1.0445	0.00491		1.04452	0.01141		1.04449	0.01314		1.0445	0.01637			183	0.8175		13.2105	1.47				6.09091	1.5723		0.363636	1.131
1.04758	0.00992		1.04752	0.00563		1.04754	0.01226		1.04756	0.01409		1.04754	0.01745			183.053	0.8169		13.2632	1.4695				6.18182	1.5726		0.363636	1.139
1.05065	0.01061		1.05063	0.00636		1.05064	0.01317		1.05062	0.0151		1.05062	0.01859			183.105	0.8164		13.3158	1.4692				6.18182	1.573		0.363636	1.1451
1.05371	0.01126		1.05367	0.00705		1.05371	0.01404		1.0537	0.01604		1.05368	0.01963			183.158	0.8158		13.3684	1.4687				6.27273	1.5735		0.363636	1.1527
1.05678	0.01191		1.05677	0.00774		1.05676	0.01493		1.05677	0.01701		1.05676	0.02071			183.211	0.8154		13.4211	1.4683				6.36364	1.574		0.363636	1.1606
1.05984	0.01259		1.05985	0.00845		1.05985	0.01585		1.05986	0.018		1.05987	0.02179			183.263	0.8149		13.4737	1.4678				6.36364	1.5746		0.363636	1.1685
1.06294	0.01325		1.06297	0.00912		1.06291	0.01675		1.06293	0.01897		1.06292	0.02286			183.316	0.8144		13.5263	1.4673				6.45455	1.5751		0.363636	1.1765
1.06607	0.01397		1.06606	0.00984		1.06606	0.01771		1.06606	0.01999		1.06605	0.02397			183.368	0.8138		13.5789	1.467				6.45455	1.5755		0.454545	1.1846
1.0691	0.01463		1.06918	0.0105		1.06915	0.01857		1.06911	0.02092		1.06911	0.02497			183.421	0.8132		13.6316	1.4665				6.54545	1.576		0.454545	1.193
1.07224	0.01531		1.0722	0.01117		1.07223	0.0195		1.07224	0.02186		1.07224	0.02602			183.421	0.8127		13.6842	1.4662				6.63636	1.5766		0.454545	1.1999
1.07531	0.01597		1.07528	0.01183		1.07524	0.02036		1.07527	0.02274		1.07527	0.02697			183.474	0.8121		13.7368	1.4658				6.63636	1.5772		0.454545	1.2078
1.07835	0.01662		1.07836	0.0125		1.07833	0.0212		1.07835	0.0236		1.07837	0.02789			183.526	0.8115		13.7895	1.4653				6.72727	1.5778		0.454545	1.2159
1.08147	0.01733		1.08146	0.01321		1.08145	0.02212		1.08146	0.02453		1.08149	0.02888			183.579	0.8109		13.8421	1.4648				6.72727	1.5785		0.454545	1.2232
1.08451	0.01799		1.08453	0.01389		1.08455	0.02295		1.08451	0.02535		1.08453	0.02977			183.632	0.8104		13.8421	1.4645				6.81818	1.5792		0.454545	1.2306
1.08757	0.01865		1.0876	0.01459		1.08756	0.02375		1.08754	0.02618		1.08763	0.03066			183.684	0.8098		13.8947	1.4641				6.90909	1.5797		0.545455	1.2378
1.09065	0.01935		1.09072	0.01536		1.09067	0.02463		1.09068	0.02706		1.09068	0.03158			183.737	0.8092		13.9474	1.4638				6.90909	1.5803		0.545455	1.2447
1.09369	0.02		1.09374	0.01606		1.09373	0.02542		1.09372	0.02783		1.09377	0.03237			183.789	0.8085		14	1.4633				7	1.5811		0.545455	1.2517
1.09679	0.02066		1.09679	0.01683		1.09677	0.0262		1.09681	0.0286		1.09681	0.03315			183.842	0.8081		14.0526	1.463				7	1.5817		0.545455	1.259
1.09988	0.02135		1.09989	0.01763		1.09992	0.02704		1.09994	0.02942		1.09987	0.03402			183.895	0.8074		14.1053	1.4625				7.09091	1.5825		0.545455	1.2661
1.10299	0.02201		1.10294	0.01842		1.10295	0.02778		1.10299	0.03016		1.10299	0.03479			183.947	0.8068		14.1579	1.4621				7.18182	1.5833		0.545455	1.2712
1.10606	0.02269		1.10605	0.01926		1.10603	0.02857		1.1061	0.03095		1.10607	0.03559			184	0.8062		14.2105	1.4617				7.18182	1.584		0.545455	1.2782
1.10917	0.02335		1.10917	0.02011		1.10912	0.02935		1.10913	0.03168		1.10913	0.03636			184.053	0.8056		14.2632	1.4614				7.27273	1.5848		0.636364	1.2849
1.1122	0.02401		1.11224	0.02096		1.11221	0.03009		1.11222	0.0324		1.11224	0.03709			184.053	0.805		14.3158	1.461				7.27273	1.5856		0.636364	1.2922
1.11527	0.02463		1.11529	0.02181		1.1153	0.03084		1.11526	0.03307		1.11534	0.03778			184.105	0.8043		14.3684	1.4605				7.36364	1.5865		0.636364	1.2996
1.11838	0.02527		1.11838	0.02268		1.11838	0.03155		1.11838	0.03359		1.11836	0.03846			184.158	0.8039		14.4211	1.4602				7.45455	1.5873		0.636364	1.307
1.12146	0.0259		1.12141	0.02359		1.12148	0.03228		1.12145	0.03408		1.12147	0.03918			184.211	0.8033		14.4737	1.4599				7.45455	1.5882		0.636364	1.3136
1.12453	0.02652		1.12453	0.02446		1.12449	0.03301		1.12451	0.03455		1.12455	0.03983			184.263	0.8026		14.5263	1.4594				7.54545	1.5892		0.636364	1.3204
1.12752	0.02711		1.12757	0.02533		1.12757	0.0337		1.12758	0.03505		1.12759	0.04048			184.316	0.802		14.5263	1.4591				7.54545	1.5899		0.636364	1.327
1.13067	0.02776		1.13069	0.02628		1.13068	0.03447		1.13066	0.03565		1.13065	0.0412			184.368	0.8014		14.5789	1.4586				7.63636	1.591		0.727273	1.3345
1.13374	0.02833		1.13373	0.02715		1.13376	0.03513		1.1337	0.03621		1.13375	0.04182			184.421	0.8008		14.6316	1.4583				7.63636	1.592		0.727273	1.341
1.13681	0.02889		1.13681	0.028		1.1368	0.0358		1.1368	0.03677		1.13681	0.04241			184.474	0.8002		14.6842	1.458				7.72727	1.593		0.727273	1.348
1.13988	0.02954		1.13989	0.02895		1.13993	0.03655		1.13986	0.03747		1.13991	0.04313			184.474	0.8		14.7368	1.4576				7.81818	1.5941		0.727273	1.3546
1.14299	0.03014		1.14305	0.02983		1.143	0.03722		1.14296	0.03808		1.14304	0.04375						14.7895	1.4572				7.81818	1.5951		0.727273	1.3622
1.1461	0.03073		1.14612	0.03073		1.14607	0.03792		1.14606	0.03876		1.14606	0.04442			0.0526316	0.869		14.8421	1.4569				7.90909	1.5963		0.727273	1.3692
1.14919	0.03136		1.14921	0.03162		1.14916	0.03861		1.14915	0.0394		1.14914	0.04505			0.0526316	0.8904		14.8947	1.4565				7.90909	1.5975		0.727273	1.3759
1.15225	0.03168		1.15229	0.03243		1.15223	0.03922		1.15221	0.03999		1.15225	0.04559			0.0526316	0.9053		14.9474	1.4562				8	1.5988		0.818182	1.3828
1.15532	0.03196		1.15532	0.03323		1.15531	0.03982		1.1553	0.04064		1.15532	0.04615			0.0526316	0.9133		15	1.4559				8.09091	1.6		0.818182	1.39
1.15838	0.03229		1.15839	0.03411		1.1584	0.04049		1.1584	0.04127		1.15842	0.04678			0.0526316	0.9203		15.0526	1.4554				8.09091	1.6014		0.818182	1.3962
1.1615	0.03264		1.1615	0.03494		1.1615	0.04112		1.16148	0.0419		1.16148	0.04734			0.0526316	0.9262		15.1053	1.4551				8.18182	1.6028		0.818182	1.4031
1.16453	0.03301		1.16453	0.03573		1.16458	0.04171		1.16456	0.04254		1.16457	0.0479			0.105263	0.9315		15.1579	1.4548				8.18182	1.604		0.818182	1.4095
1.16759	0.0334		1.1676	0.03653		1.16761	0.04232		1.16759	0.04314		1.1676	0.04845			0.105263	0.9372		15.1579	1.4545				8.27273	1.6056		0.818182	1.4162
1.17069	0.03382		1.17072	0.03734		1.17068	0.04294		1.17069	0.04379		1.17068	0.04904			0.105263	0.9459		15.2105	1.4541				8.36364	1.6071		0.818182	1.4225
1.17371	0.03424		1.17377	0.0381		1.17373	0.04348		1.17374	0.04435		1.17378	0.04957			0.105263	0.9528		15.2632	1.4537				8.36364	1.6087		0.909091	1.4286
1.17683	0.03464		1.17682	0.03884		1.1768	0.04405		1.17684	0.04491		1.17682	0.05007			0.157895	0.9598		15.3158	1.4535				8.45455	1.6102		0.909091	1.4352
1.17991	0.03512		1.17992	0.03966		1.17997	0.04466		1.17993	0.04558		1.17994	0.05069			0.157895	0.9654		15.3684	1.4532				8.45455	1.6119		0.909091	1.4414
1.18301	0.03559		1.18303	0.04043		1.18302	0.04528		1.18305	0.04621		1.18302	0.05129			0.210526	0.9721		15.4211	1.4529				8.54545	1.6129		0.909091	1.4473
1.18612	0.03603		1.18616	0.04115		1.18616	0.04582		1.18612	0.04679		1.18611	0.0518			0.210526	0.9787		15.4737	1.4526				8.63636	1.6146		0.909091	1.4538
1.18923	0.03649		1.18924	0.04191		1.18922	0.04643		1.18925	0.0474		1.18922	0.05237			0.263158	0.9857		15.5263	1.4523				8.63636	1.6164		0.909091	1.4596
1.1923	0.03685		1.19227	0.04253		1.1923	0.04688		1.19229	0.04789		1.1923	0.0528			0.263158	0.9922		15.5789	1.452				8.72727	1.6181		0.909091	1.4665
1.19538	0.03723		1.19537	0.04319		1.19538	0.04733		1.1954	0.04838		1.19535	0.05323			0.315789	0.9984		15.6316	1.4517				8.72727	1.6199		1	1.4723
1.19847	0.03765		1.19845	0.04389		1.19841	0.04788		1.19845	0.049		1.19845	0.05378			0.315789	1.0046		15.6842	1.4514				8.81818	1.6217		1	1.4782
1.20153	0.03798		1.20152	0.04448		1.20153	0.04839		1.20151	0.04949		1.20149	0.05422			0.368421	1.0099		15.7368	1.451				8.81818	1.6237		1	1.4839
1.20456	0.03834		1.20453	0.0451		1.20452	0.04885		1.20458	0.05		1.20458	0.05471			0.368421	1.0152		15.7895	1.4506				8.90909	1.6257		1	1.49
1.20761	0.0387		1.20763	0.04576		1.20768	0.04936		1.20762	0.05055		1.20762	0.05519			0.421053	1.0214		15.7895	1.4504				9	1.6276		1	1.4965
1.21063	0.039		1.21073	0.04637		1.21075	0.04985		1.21067	0.05103		1.2107	0.0556			0.473684	1.0268		15.8421	1.4501				9	1.6296		1	1.5022
1.21377	0.03929		1.21381	0.04693		1.21377	0.05027		1.21377	0.05152		1.21381	0.05604			0.473684	1.0324		15.8947	1.4498				9.09091	1.6319		1	1.5079
1.21684	0.03959		1.21688	0.04753		1.21683	0.05078		1.21681	0.05202		1.21684	0.05647			0.526316	1.0375		15.9474	1.4495				9.09091	1.6341		1.09091	1.5135
1.21994	0.03989		1.21995	0.04809		1.21994	0.05126		1.21997	0.05254		1.21996	0.05698			0.578947	1.0435		16	1.4492				9.18182	1.6363		1.09091	1.5199
1.22305	0.04024		1.22306	0.04879		1.22306	0.05181		1.22304	0.05313		1.22302	0.05746			0.631579	1.0496		16.0526	1.4489				9.27273	1.6385		1.09091	1.5255
1.22612	0.04049		1.22614	0.04929		1.22613	0.05222		1.22615	0.05357		1.22612	0.05788			0.631579	1.055		16.1053	1.4486				9.27273	1.6409		1.09091	1.5312
1.22926	0.04078		1.22924	0.0499		1.22923	0.05275		1.22923	0.0541		1.22922	0.05838			0.684211	1.0603		16.1579	1.4483				9.36364	1.6431		1.09091	1.5371
1.23229	0.04098		1.23229	0.05044		1.23227	0.05315		1.23231	0.05454		1.23227	0.05872			0.736842	1.0654		16.2105	1.4479				9.36364	1.6453		1.09091	1.5427
1.23538	0.04119		1.23538	0.05095		1.23536	0.05357		1.23537	0.05498		1.23532	0.05914			0.789474	1.0713		16.2632	1.4476				9.45455	1.6479		1.09091	1.5481
1.23842	0.04149		1.23842	0.05157		1.23848	0.05414		1.23844	0.05553		1.23848	0.05967			0.842105	1.0767		16.3158	1.4475				9.54545	1.6502		1.18182	1.5535
1.24153	0.04171		1.24151	0.05211		1.24153	0.05455		1.24153	0.05601		1.24154	0.06005			0.894737	1.0824		16.3158	1.4472				9.54545	1.6526		1.18182	1.5591
1.2446	0.04195		1.24457	0.05265		1.24456	0.05501		1.24455	0.05648		1.24458	0.06049			0.947368	1.0877		16.3684	1.4469				9.63636	1.6552		1.18182	1.5648
1.24767	0.04225		1.2477	0.05329		1.24765	0.05557		1.24764	0.05704		1.24758	0.06101			1	1.0927		16.4211	1.4466				9.63636	1.6577		1.18182	1.5699
1.25076	0.04249		1.2507	0.05381		1.25072	0.05603		1.25067	0.05751		1.25067	0.0614			1.05263	1.0973		16.4737	1.4464				9.72727	1.6602		1.18182	1.5768
1.25385	0.04275		1.2538	0.05436		1.25379	0.05653		1.2538	0.05804		1.25379	0.06189			1.10526	1.1018		16.5263	1.4461				9.72727	1.6626		1.18182	1.5837
1.2569	0.04307		1.2569	0.05498		1.25694	0.05711		1.25684	0.05856		1.25687	0.06241			1.15789	1.1062		16.5789	1.4458				9.81818	1.6654		1.27273	1.5895
1.25999	0.04339		1.26	0.05559		1.25998	0.05764		1.25995	0.0591		1.25996	0.0629			1.21053	1.1105		16.6316	1.4455				9.90909	1.6681		1.27273	1.5971
1.26308	0.04382		1.26312	0.05634		1.26309	0.05831		1.26305	0.05976		1.26305	0.06353			1.26316	1.1145		16.6842	1.4453				9.90909	1.6704		1.36364	1.6013
1.26616	0.04414		1.26616	0.05694		1.26617	0.05884		1.26613	0.06029		1.26615	0.064			1.31579	1.1184		16.7368	1.445				10	1.6733		1.36364	1.5952
1.26929	0.04452		1.26925	0.0576		1.26924	0.05945		1.26922	0.06088		1.26926	0.06455			1.31579	1.1223		16.7895	1.4447				10.0909	1.6763		1.36364	1.5884
1.27232	0.04489		1.27234	0.05821		1.27228	0.06001		1.27231	0.06147		1.27229	0.0651			1.36842	1.126		16.8421	1.4444				10.0909	1.6789		1.45455	1.5831
1.2754	0.04528		1.2754	0.05882		1.27539	0.06063		1.27534	0.06202		1.27536	0.06559			1.42105	1.1297		16.8947	1.4441				10.1818	1.6819		1.45455	1.5778
1.27849	0.04582		1.27848	0.05962		1.27847	0.06137		1.27847	0.06275		1.27848	0.06631			1.47368	1.1331		16.9474	1.4439				10.1818	1.6848		1.45455	1.5723
1.28154	0.04627		1.28159	0.06029		1.28152	0.06199		1.28149	0.06336		1.28152	0.06687			1.52632	1.1367		16.9474	1.4436				10.2727	1.6876		1.54545	1.5656
1.28461	0.04677		1.2846	0.061		1.28459	0.06263		1.28453	0.06399		1.28457	0.06749			1.57895	1.1398		17	1.4435				10.3636	1.6904		1.54545	1.5602
1.28771	0.04741		1.28772	0.0619		1.28768	0.06348		1.28765	0.06478		1.28765	0.06827			1.63158	1.1432		17.0526	1.4431				10.3636	1.693		1.63636	1.5575
1.29075	0.04791		1.2907	0.06259		1.29077	0.06414		1.2907	0.06544		1.29073	0.06882			1.68421	1.1461		17.1053	1.4428				10.4545	1.696		1.63636	1.5561
1.29386	0.04851		1.29383	0.06336		1.29383	0.06484		1.29381	0.06614		1.29381	0.06955			1.73684	1.1489		17.1579	1.4427				10.4545	1.6986		1.72727	1.5552
1.29692	0.04923		1.2969	0.06427		1.29689	0.06574		1.29691	0.06696		1.29689	0.07035			1.78947	1.1517		17.2105	1.4424				10.5455	1.7015		1.72727	1.5547
1.30002	0.04989		1.29997	0.06505		1.3	0.06647		1.29996	0.0677		1.29998	0.07108			1.84211	1.1545		17.2632	1.4422				10.6364	1.7043		1.81818	1.5544
1.30312	0.05073		1.30314	0.06607		1.30311	0.0674		1.30308	0.06857		1.30309	0.07202			1.89474	1.1575		17.3158	1.4419				10.6364	1.7071		1.90909	1.5544
1.30621	0.05146		1.30619	0.06694		1.30616	0.06827		1.30615	0.06941		1.30617	0.07283			1.94737	1.1601		17.3684	1.4417				10.7273	1.7102		1.90909	1.5544
1.30927	0.05222		1.30925	0.06784		1.30921	0.06912		1.3092	0.07023		1.30921	0.07359			1.94737	1.1627		17.4211	1.4414				10.7273	1.7132		2	1.5544
1.31232	0.05299		1.31234	0.06868		1.31235	0.06998		1.31233	0.07108		1.31231	0.07445			2	1.1652		17.4737	1.4413				10.8182	1.7161		2.09091	1.5544
1.31542	0.05383		1.31544	0.06965		1.31542	0.07087		1.31536	0.07195		1.3154	0.07534			2.05263	1.1678		17.5263	1.441				10.9091	1.7191		2.09091	1.5546
1.31852	0.05472		1.31851	0.07062		1.31848	0.07186		1.31849	0.07291		1.31849	0.07632			2.10526	1.1702		17.5789	1.4408				10.9091	1.722		2.18182	1.5546
1.32156	0.05556		1.32159	0.07154		1.32154	0.07276		1.32152	0.07384		1.32154	0.07719			2.15789	1.1727		17.6316	1.4405				11	1.7253		2.18182	1.5546
1.32461	0.05645		1.32459	0.0725		1.32459	0.07373		1.3246	0.07476		1.3246	0.07814			2.21053	1.1751		17.6316	1.4404				11	1.7281		2.27273	1.5547
1.32768	0.05749		1.3277	0.07357		1.32771	0.07482		1.32767	0.07585		1.32769	0.07922			2.26316	1.1773		17.6842	1.44				11.0909	1.7315		2.27273	1.5547
1.3308	0.05839		1.33076	0.07459		1.33076	0.07581		1.33069	0.07675		1.33075	0.08016			2.31579	1.1798		17.7368	1.4399				11.1818	1.7347		2.36364	1.5547
1.33381	0.0593		1.33384	0.07556		1.33381	0.07679		1.33383	0.0778		1.33381	0.08112			2.36842	1.1821		17.7895	1.4396				11.1818	1.7377		2.45455	1.5549
1.33694	0.06044		1.3369	0.07675		1.33696	0.07804		1.33692	0.07897		1.33691	0.08236			2.42105	1.1846		17.8421	1.4394				11.2727	1.7406		2.45455	1.5549
1.34003	0.06145		1.34003	0.07788		1.33999	0.07913		1.33999	0.08009		1.34006	0.08347			2.47368	1.1868		17.8947	1.4393				11.2727	1.7434		2.54545	1.5551
1.34314	0.06266		1.34318	0.07906		1.34319	0.08039		1.34314	0.0813		1.34311	0.08469			2.52632	1.1889		17.9474	1.439				11.3636	1.7465		2.54545	1.5551
1.34625	0.06373		1.34627	0.08022		1.34624	0.08157		1.3462	0.08246		1.3462	0.0859			2.57895	1.1909		18	1.4388				11.4545	1.7494		2.63636	1.5551
1.34933	0.06476		1.34927	0.08124		1.34925	0.0826		1.3493	0.08354		1.34929	0.087			2.63158	1.1934		18.0526	1.4386				11.4545	1.7524		2.72727	1.5552
1.35241	0.06581		1.35237	0.08231		1.35236	0.0838		1.35237	0.08469		1.35238	0.08817			2.68421	1.1953		18.1053	1.4383				11.5455	1.7553		2.72727	1.5552
1.35552	0.06698		1.35546	0.08352		1.35547	0.08507		1.35544	0.08593		1.35547	0.08942			2.68421	1.1976		18.1579	1.4382				11.5455	1.7583		2.81818	1.5554
1.35854	0.06815		1.3585	0.08472		1.35859	0.0863		1.35849	0.08712		1.3585	0.09067			2.73684	1.1996		18.2105	1.438				11.6364	1.7614		2.90909	1.5555
1.36157	0.06926		1.36159	0.08592		1.36156	0.08756		1.36159	0.08841		1.36158	0.092			2.78947	1.2019		18.2632	1.4377				11.7273	1.7643		2.90909	1.5555
1.36464	0.0704		1.36465	0.0871		1.36465	0.08882		1.36468	0.08971		1.36462	0.09326			2.84211	1.204		18.3158	1.4376				11.7273	1.7673		3	1.5557
1.36774	0.07172		1.36773	0.08837		1.36774	0.09018		1.36768	0.09103		1.36775	0.09469			2.89474	1.2061		18.3684	1.4374				11.8182	1.7701		3	1.5557
1.37082	0.0729		1.37082	0.08959		1.37083	0.09149		1.37083	0.09238		1.37083	0.09611			2.94737	1.2081		18.3684	1.4373				11.8182	1.7733		3.09091	1.5558
1.37385	0.07407		1.3739	0.09083		1.37389	0.0928		1.37385	0.09366		1.37386	0.09739			3	1.21		18.4211	1.4369				11.9091	1.7763		3.18182	1.556
1.37696	0.07547		1.37699	0.09228		1.37698	0.09429		1.37695	0.09516		1.37697	0.09897			3.05263	1.212		18.4737	1.4368				12	1.7794		3.18182	1.5561
1.38011	0.07684		1.38004	0.09364		1.38002	0.09582		1.38008	0.09679		1.38008	0.10056			3.10526	1.214		18.5263	1.4366				12	1.7823		3.27273	1.5561
1.38315	0.07808		1.38313	0.09496		1.38313	0.09731		1.38319	0.09826		1.38314	0.10204			3.15789	1.2159		18.5789	1.4365				12.0909	1.7852		3.27273	1.5563
1.38626	0.07953		1.38625	0.09646		1.38624	0.09891		1.38627	0.09984		1.38627	0.1037			3.21053	1.2178		18.6316	1.4362				12.0909	1.7883		3.36364	1.5565
1.38933	0.08073		1.38934	0.09776		1.38934	0.10031		1.38933	0.10122		1.3893	0.10501			3.26316	1.2196		18.6842	1.436				12.1818	1.7913		3.45455	1.5566
1.39241	0.0821		1.39237	0.09918		1.39237	0.10179		1.39239	0.10272		1.39239	0.10661			3.31579	1.2215		18.7368	1.4359				12.1818	1.7941		3.45455	1.5568
1.39553	0.08366		1.39546	0.10076		1.39549	0.10347		1.39544	0.10442		1.39549	0.10833			3.36842	1.2235		18.7895	1.4357				12.2727	1.7973		3.54545	1.5569
1.39856	0.08501		1.39855	0.10212		1.39856	0.10501		1.39852	0.10596		1.39854	0.10988			3.36842	1.2254		18.8421	1.4355				12.3636	1.8		3.54545	1.5571
1.40159	0.0865		1.40165	0.1036		1.40161	0.1066		1.40162	0.10758		1.40159	0.11161			3.42105	1.2272		18.8947	1.4352							3.63636	1.5572
1.40467	0.08812		1.40465	0.1052		1.40469	0.10834		1.40465	0.10932		1.40468	0.1134			3.47368	1.2291		18.9474	1.4351							3.72727	1.5574
1.40777	0.08967		1.40776	0.10674		1.40771	0.11001		1.40775	0.11103		1.40776	0.11516			3.52632	1.2308		19	1.4349							3.72727	1.5575
1.41084	0.09127		1.41083	0.10825		1.41083	0.11171		1.41085	0.11278		1.41081	0.11693			3.57895	1.2326		19.0526	1.4348							3.81818	1.5577
1.41394	0.09301		1.41388	0.10996		1.41388	0.11349		1.41393	0.11461		1.4139	0.11882			3.63158	1.2347		19.0526	1.4346							3.81818	1.5578
1.41697	0.09488		1.41699	0.11172		1.41699	0.11545		1.41696	0.11649		1.41699	0.12086			3.68421	1.2365		19.1053	1.4345							3.90909	1.558
1.42006	0.09677		1.4201	0.11352		1.42005	0.11738		1.42007	0.11849		1.42007	0.12293			3.73684	1.2382		19.1579	1.4343							3.90909	1.5582
1.42316	0.09862		1.42315	0.11523		1.42315	0.11928		1.42314	0.12048		1.42318	0.12493			3.78947	1.2401		19.2105	1.434							4	1.5585
1.42626	0.10087		1.42627	0.11719		1.42625	0.12145		1.42625	0.12272		1.42625	0.12724			3.84211	1.2416		19.2632	1.4338							4.09091	1.5586
1.42933	0.10274		1.42931	0.11903		1.42931	0.12346		1.42933	0.12483		1.42932	0.12942			3.89474	1.2436		19.3158	1.4337							4.09091	1.5588
1.4324	0.10475		1.43235	0.12094		1.4324	0.12562		1.43239	0.1271		1.43233	0.13186			3.94737	1.2453		19.3684	1.4335							4.18182	1.5589
1.43549	0.10712		1.43548	0.12316		1.43546	0.12812		1.43547	0.12974		1.43549	0.13473			3.94737	1.2471		19.4211	1.4334							4.27273	1.5592
1.43855	0.10929		1.43855	0.12526		1.43854	0.13044		1.43856	0.13233		1.43851	0.13757			4.05263	1.2489		19.4737	1.4332							4.27273	1.5594
1.4416	0.1115		1.44158	0.12746		1.44156	0.13305		1.4416	0.13527		1.44158	0.1408			4.05263	1.2508		19.5263	1.4331							4.36364	1.5597
1.44469	0.114		1.44472	0.13003		1.44472	0.13603		1.4447	0.13862		1.44471	0.14452			4.10526	1.2526		19.5789	1.4329							4.36364	1.5599
1.44772	0.1163		1.44775	0.13243		1.44774	0.13898		1.44772	0.1422		1.44774	0.14861			4.15789	1.2545		19.6316	1.4328							4.45455	1.56
1.4509	0.11874		1.45082	0.13524		1.45086	0.14249		1.45081	0.14632		1.45079	0.15336			4.21053	1.2564		19.6842	1.4326							4.45455	1.5603
1.4539	0.12132		1.45392	0.13833		1.4539	0.14646		1.45392	0.15136		1.45389	0.15924			4.26316	1.2582		19.7368	1.4323							4.54545	1.5605
1.45698	0.12383		1.45701	0.14159		1.45697	0.15099		1.45697	0.15728		1.45693	0.16616			4.31579	1.2599		19.7895	1.4321							4.63636	1.5608
1.46011	0.1267		1.46016	0.14562		1.46015	0.15659		1.46011	0.16474		1.46015	0.17506			4.36842	1.2619		19.7895	1.4321							4.63636	1.5611
1.46319	0.12931		1.46318	0.14979		1.46319	0.16286		1.46316	0.17343		1.46321	0.18552			4.42105	1.2638		19.8421	1.432							4.72727	1.5613
1.46628	0.13203		1.46631	0.15485		1.46624	0.17069		1.46628	0.18433		1.46624	0.19847			4.47368	1.2653		19.8947	1.4317							4.72727	1.5616
1.46933	0.13484		1.46936	0.16073		1.46933	0.18009		1.46933	0.19738		1.46939	0.21406			4.52632	1.2672		19.9474	1.4317							4.81818	1.5617
1.47241	0.13779		1.4724	0.16789		1.47241	0.19157		1.47237	0.21316		1.47241	0.23291			4.57895	1.2692		20	1.4315							4.90909	1.562
1.47554	0.14109		1.47554	0.17674		1.47548	0.20593		1.47549	0.2326		1.47549	0.25563			4.63158	1.2712		20.0526	1.4312							4.90909	1.5623
1.47855	0.14427		1.47858	0.18729		1.47853	0.22291		1.47853	0.25525		1.47856	0.2819			4.68421	1.2731		20.1053	1.4312							5	1.5627
1.48162	0.14787		1.48159	0.19999		1.48162	0.24327		1.48162	0.28175		1.48163	0.31257			4.68421	1.2751		20.1579	1.4311							5	1.563
1.48465	0.15198		1.48472	0.2156		1.48474	0.26789		1.48471	0.31289		1.4847	0.34826			4.73684	1.2771		20.2105	1.4307							5.09091	1.5631
1.48781	0.15624		1.48778	0.23394		1.48779	0.2961		1.4878	0.34796		1.48777	0.38826			4.78947	1.279		20.2632	1.4307							5.18182	1.5634
1.49086	0.16106		1.49085	0.25549		1.49083	0.32875		1.49084	0.38803		1.49082	0.4337			4.84211	1.2813		20.3158	1.4306							5.18182	1.5637
1.49394	0.16698		1.49392	0.2806		1.49394	0.3663		1.49393	0.43336		1.49396	0.48494			4.89474	1.2833		20.3684	1.4304							5.27273	1.5641
1.49697	0.1736		1.49701	0.30893		1.49701	0.40811		1.49704	0.48319		1.497	0.54125			4.94737	1.2855		20.4211	1.4303							5.27273	1.5645
1.50015	0.18211		1.50017	0.34112		1.50015	0.45518		1.50014	0.53951		1.50017	0.60434			5	1.2875		20.4737	1.4301							5.36364	1.5648
1.50321	0.19175		1.50323	0.37584		1.50323	0.50634		1.50322	0.59993		1.50329	0.67186			5.05263	1.2897		20.4737	1.4301							5.36364	1.5651
1.50632	0.20359		1.50634	0.41341		1.50635	0.56157		1.50633	0.6649		1.50626	0.74409			5.10526	1.2919		20.5263	1.43							5.45455	1.5654
1.50938	0.21818		1.50941	0.45382		1.50939	0.62064		1.50938	0.73359		1.50939	0.82102			5.15789	1.2939		20.5789	1.4298							5.54545	1.5659
1.5125	0.23649		1.51247	0.49715		1.51244	0.68402		1.51245	0.80612		1.51244	0.9021			5.21053	1.296		20.6316	1.4297							5.54545	1.5662
1.51559	0.25959		1.51553	0.54352		1.51554	0.7512		1.51554	0.88194		1.51553	0.98719			5.26316	1.2982		20.6842	1.4295							5.63636	1.5667
1.51862	0.28847		1.51859	0.59191		1.51857	0.82085		1.51857	0.95946		1.51858	1.0747			5.31579	1.3002		20.7368	1.4293							5.72727	1.567
1.52169	0.32473		1.52165	0.64181		1.52161	0.89209		1.52167	1.03741		1.5216	1.16233			5.36842	1.3025		20.7895	1.4292							5.72727	1.5675
1.52475	0.37049		1.52475	0.69426		1.52475	0.96562		1.52476	1.11608		1.52474	1.2489			5.36842	1.3047		20.8421	1.429							5.81818	1.5679
1.52784	0.42609		1.52785	0.74631		1.5278	1.03683		1.52782	1.18881		1.52781	1.32773			5.42105	1.3069		20.8947	1.4289							5.81818	1.5682
1.53089	0.49292		1.53089	0.79827		1.53089	1.10601		1.53091	1.2546		1.53084	1.39669			5.47368	1.3091		20.9474	1.4287							5.90909	1.5687
1.53402	0.57034		1.534	0.85093		1.53399	1.17015		1.53402	1.31319		1.53395	1.45419			5.52632	1.3112		21	1.4286							6	1.5692
1.53706	0.65407		1.5371	0.90319		1.53708	1.2275		1.53707	1.36009		1.53707	1.49415			5.57895	1.3132		21.0526	1.4286							6	1.5696
1.54016	0.74124		1.54018	0.9557		1.54017	1.27689		1.54016	1.39646		1.54016	1.51768			5.63158	1.3154		21.1053	1.4284							6.09091	1.5699
1.54326	0.8263		1.54325	1.00723		1.54328	1.3166		1.54323	1.41936		1.5433	1.52398			5.68421	1.3176		21.1579	1.4283							6.09091	1.5704
1.54633	0.90285		1.54635	1.05588		1.54631	1.34308		1.54636	1.4295		1.54635	1.5142			5.73684	1.3198		21.2105	1.4281							6.18182	1.5709
1.5494	0.96658		1.54942	1.1007		1.54943	1.35676		1.54937	1.42841		1.5494	1.49392			5.78947	1.3218		21.2632	1.428							6.27273	1.5713
1.55251	1.01287		1.55249	1.13687		1.55247	1.35611		1.55247	1.41712		1.55248	1.4664			5.84211	1.3239		21.2632	1.4278							6.27273	1.572
1.55555	1.03785		1.55557	1.16136		1.55552	1.34091		1.55556	1.39558		1.55553	1.43519			5.89474	1.326		21.3158	1.4276							6.36364	1.5726
1.55864	1.04128		1.55862	1.17158		1.55861	1.31529		1.55861	1.3666		1.55861	1.40128			5.94737	1.328		21.3684	1.4275							6.36364	1.5732
1.56172	1.0259		1.56171	1.16638		1.56166	1.2811		1.56169	1.33217		1.56166	1.36549			5.94737	1.33		21.4211	1.4273							6.45455	1.5737
1.56481	0.99526		1.56476	1.14792		1.5648	1.24239		1.5648	1.29504		1.56476	1.32949			6	1.3322		21.4737	1.4272							6.54545	1.5743
1.56786	0.95251		1.56783	1.11908		1.56786	1.20173		1.56784	1.25619		1.56784	1.29315			6.05263	1.334		21.5263	1.4272							6.54545	1.5749
1.57094	0.9021		1.57093	1.08326		1.5709	1.16045		1.57088	1.21945		1.57093	1.25912			6.10526	1.336		21.5789	1.427							6.63636	1.5755
1.57399	0.84803		1.57404	1.04584		1.57401	1.1234		1.57403	1.18662		1.57402	1.23103			6.15789	1.3382		21.6316	1.4269							6.63636	1.5761
1.57711	0.79206		1.57707	1.00724		1.57705	1.08963		1.57708	1.15767		1.57709	1.20714			6.21053	1.3404		21.6842	1.4267							6.72727	1.5769
1.58019	0.73693		1.58018	0.97014		1.58017	1.06029		1.58019	1.13315		1.58018	1.18798			6.26316	1.3422		21.7368	1.4266							6.81818	1.5775
1.58329	0.68537		1.58328	0.93642		1.58328	1.03694		1.58329	1.11528		1.5833	1.17403			6.31579	1.3442		21.7895	1.4264							6.81818	1.5783
1.58638	0.63725		1.58636	0.90438		1.58635	1.01633		1.58636	1.09982		1.58636	1.16267			6.36842	1.3464		21.8421	1.4264							6.90909	1.5791
1.5894	0.59468		1.58942	0.87681		1.58942	0.9998		1.58938	1.08791		1.5894	1.15513			6.42105	1.3484		21.8947	1.4262							6.90909	1.5799
1.59252	0.55796		1.5925	0.85286		1.59249	0.98702		1.5925	1.08053		1.59251	1.15137			6.47368	1.3504		21.9474	1.4261							7	1.5806
1.59556	0.52631		1.59556	0.83103		1.59557	0.97535		1.59555	1.07347		1.59552	1.14714			6.52632	1.3525		22	1.4259							7.09091	1.5816
1.59863	0.50012		1.59864	0.81139		1.59859	0.96475		1.59867	1.06714		1.59861	1.14403			6.57895	1.3545		22	1.4258							7.09091	1.5825
1.60171	0.47865		1.60171	0.79293		1.60171	0.95421		1.60171	1.06077		1.6017	1.14003			6.63158	1.3566		22.0526	1.4256							7.18182	1.5834
1.60479	0.46025		1.60479	0.77476		1.60481	0.94165		1.6048	1.0519		1.60481	1.13216			6.68421	1.3585		22.1053	1.4256							7.18182	1.5842
1.6079	0.44452		1.6079	0.75533		1.60786	0.92588		1.60784	1.03948		1.60787	1.12037			6.68421	1.3604		22.1579	1.4255							7.27273	1.5853
1.61097	0.42974		1.61095	0.73347		1.61093	0.90543		1.61092	1.02259		1.61091	1.1031			6.73684	1.3624		22.2105	1.4253							7.36364	1.5862
1.61403	0.41513		1.61398	0.70798		1.61403	0.8803		1.61403	0.99979		1.61399	1.08008			6.78947	1.3644		22.2632	1.4252							7.36364	1.5873
1.61717	0.40051		1.61712	0.67851		1.61717	0.84983		1.61715	0.97129		1.61716	1.05116			6.84211	1.3666		22.3158	1.425							7.45455	1.5882
1.62018	0.38431		1.62023	0.64353		1.62021	0.81217		1.62021	0.93489		1.6202	1.01432			6.89474	1.3684		22.3684	1.4249							7.45455	1.5895
1.6233	0.36856		1.62328	0.60652		1.6233	0.77098		1.62327	0.89475		1.6233	0.97359			6.94737	1.3703		22.4211	1.4249							7.54545	1.5907
1.62638	0.35247		1.62641	0.5674		1.62634	0.72472		1.62636	0.84903		1.62637	0.92771			7	1.3721		22.4737	1.4247							7.63636	1.5918
1.62945	0.33754		1.62947	0.52827		1.62944	0.67729		1.62943	0.80127		1.62945	0.87932			7.05263	1.3742		22.5263	1.4245							7.63636	1.593
1.63251	0.32465		1.63251	0.49106		1.63257	0.63115		1.63251	0.75314		1.63254	0.83095			7.10526	1.3762		22.5789	1.4244							7.72727	1.5943
1.63554	0.31252		1.63553	0.45455		1.63554	0.58438		1.63561	0.70456		1.63559	0.78039			7.15789	1.378		22.6316	1.4242							7.72727	1.5955
1.63869	0.30177		1.63864	0.42085		1.63862	0.53974		1.63865	0.6572		1.63863	0.73162			7.21053	1.3799		22.6842	1.4242							7.81818	1.5969
1.64172	0.29223		1.64174	0.39147		1.64173	0.49906		1.64171	0.613		1.64171	0.6849			7.26316	1.3818		22.6842	1.4241							7.81818	1.5983
1.64485	0.2833		1.64482	0.36513		1.64482	0.46056		1.64481	0.57035		1.64485	0.63965			7.31579	1.3835		22.7368	1.4239							7.90909	1.5999
1.64788	0.27499		1.64788	0.34292		1.64789	0.42702		1.64789	0.53083		1.64789	0.59785			7.31579	1.3853		22.7895	1.4238							8	1.6014
1.65102	0.26783		1.65094	0.32451		1.65098	0.39857		1.65096	0.49527		1.65096	0.55967			7.36842	1.3872		22.8421	1.4236							8	1.603
1.65402	0.26089		1.65402	0.30867		1.65404	0.37394		1.65406	0.46223		1.65404	0.52409			7.42105	1.389		22.8947	1.4236							8.09091	1.6047
1.65719	0.25512		1.65721	0.296		1.65718	0.3549		1.65721	0.43468		1.65718	0.494			7.47368	1.3909		22.9474	1.4235							8.09091	1.6062
1.66025	0.24907		1.66024	0.28393		1.66027	0.33745		1.66026	0.40925		1.66024	0.46539			7.52632	1.3928		23	1.4233							8.18182	1.6079
1.66336	0.24384		1.66335	0.27406		1.66338	0.32313		1.66335	0.38829		1.66337	0.43995			7.57895	1.3946		23.0526	1.4231							8.27273	1.6099
1.66643	0.2389		1.66643	0.2656		1.66643	0.31127		1.66647	0.37002		1.66644	0.41873			7.63158	1.3963		23.1053	1.4231							8.27273	1.6118
1.66953	0.23442		1.6695	0.25787		1.66945	0.30079		1.66949	0.3545		1.66954	0.40014			7.68421	1.3983		23.1579	1.423							8.36364	1.6137
1.67255	0.23058		1.67262	0.25189		1.67257	0.29246		1.67254	0.34189		1.67257	0.38497			7.73684	1.4002		23.2105	1.4228							8.36364	1.6158
1.67562	0.22688		1.67559	0.24597		1.67564	0.28475		1.67562	0.3305		1.67564	0.37137			7.78947	1.4019		23.2632	1.4227							8.45455	1.6178
1.67868	0.22349		1.67869	0.24086		1.67867	0.27802		1.67868	0.32042		1.67867	0.35947			7.84211	1.4036		23.3158	1.4227							8.54545	1.6199
1.68182	0.22068		1.68181	0.23691		1.68178	0.27271		1.68178	0.3125		1.6818	0.35046			7.89474	1.4053		23.3158	1.4225							8.54545	1.622
1.68488	0.21766		1.68486	0.23249		1.68487	0.26724		1.68483	0.30456		1.68485	0.34133			7.94737	1.4069		23.3684	1.4224							8.63636	1.6242
1.68795	0.21492		1.68795	0.22888		1.68793	0.26247		1.68791	0.29796		1.68793	0.33351			8	1.4086		23.4211	1.4222							8.63636	1.6264
1.69106	0.21267		1.691	0.22581		1.69108	0.25875		1.69099	0.29242		1.69105	0.32756			8.05263	1.4103		23.4737	1.4221							8.72727	1.6288
1.69411	0.21033		1.6941	0.22279		1.69411	0.25447		1.69409	0.287		1.69412	0.32132			8.05263	1.412		23.5263	1.4221							8.81818	1.6312
1.6972	0.20832		1.69723	0.22028		1.69722	0.25172		1.69723	0.28259		1.69726	0.31656			8.10526	1.4137		23.5789	1.4219							8.81818	1.6335
1.7003	0.20642		1.70027	0.21771		1.70029	0.24836		1.70029	0.27805		1.70032	0.31197			8.15789	1.4152		23.6316	1.4218							8.90909	1.6361
1.70341	0.20429		1.70337	0.21528		1.70338	0.24512		1.70339	0.27366		1.70338	0.30727			8.21053	1.4168		23.6842	1.4218							8.90909	1.6386
1.70643	0.20238		1.70645	0.21294		1.70642	0.24228		1.70646	0.26984		1.70647	0.30325			8.26316	1.4183		23.7368	1.4216							9	1.6411
1.70952	0.20078		1.70955	0.21116		1.70949	0.23977		1.70949	0.26652		1.70956	0.29952			8.31579	1.42		23.7895	1.4214							9.09091	1.6437
1.71256	0.19928		1.71259	0.2094		1.71258	0.23725		1.7126	0.26317		1.71263	0.29639			8.36842	1.4216		23.8421	1.4213							9.09091	1.6461
1.71568	0.19769		1.71567	0.20768		1.71566	0.23504		1.71564	0.2601		1.71569	0.29312			8.42105	1.4231		23.8947	1.4213							9.18182	1.649
1.7187	0.1962		1.7187	0.20599		1.71874	0.23273		1.71869	0.25693		1.71875	0.29001			8.47368	1.4247		23.9474	1.4211							9.18182	1.6516
1.72182	0.19518		1.72182	0.20487		1.72183	0.23121		1.72183	0.25485		1.72184	0.28771			8.52632	1.4262		23.9474	1.421							9.27273	1.6544
1.72486	0.19381		1.72487	0.20352		1.72494	0.22906		1.72483	0.25202		1.72492	0.2849			8.57895	1.4278		24	1.4208							9.27273	1.6571
1.72792	0.19264		1.72794	0.20235		1.72792	0.22725		1.72791	0.24954		1.72795	0.2822			8.63158	1.4293		24.0526	1.4208							9.36364	1.6603
1.73105	0.19195		1.73105	0.20163		1.73106	0.22601		1.73106	0.24785		1.73107	0.28053			8.68421	1.4306		24.1053	1.4207							9.45455	1.6631
1.7341	0.19083		1.73414	0.20075		1.7341	0.22451		1.73408	0.2456		1.73416	0.27795			8.73684	1.4321		24.1579	1.4205							9.45455	1.6662
1.73719	0.18996		1.73724	0.20009		1.73718	0.22317		1.73719	0.24356		1.73722	0.276			8.78947	1.4335		24.2105	1.4204							9.54545	1.6691
1.74028	0.18933		1.74031	0.19966		1.74027	0.22225		1.7403	0.24217		1.74033	0.27423			8.78947	1.4351		24.2632	1.4204							9.54545	1.6724
1.74335	0.18852		1.74339	0.19894		1.7434	0.22075		1.7434	0.23991		1.7434	0.27203			8.84211	1.4366		24.3158	1.4202							9.63636	1.6753
1.74647	0.18793		1.74642	0.19861		1.74644	0.21972		1.74644	0.23837		1.74647	0.27006			8.89474	1.4379		24.3684	1.42							9.72727	1.6784
1.74953	0.18753		1.74948	0.19863		1.74953	0.21908		1.74949	0.23699		1.74959	0.26855			8.94737	1.4393		24.4211	1.4199							9.72727	1.6819
1.75263	0.18705		1.75261	0.19846		1.75257	0.2183		1.75254	0.23546		1.75255	0.26647			9	1.4405		24.4737	1.4199							9.81818	1.6851
1.75564	0.18667		1.75561	0.19854		1.75562	0.2175		1.75567	0.23405		1.75561	0.26495			9.05263	1.4421		24.5263	1.4197							9.81818	1.6887
1.75872	0.18647		1.75875	0.19879		1.7587	0.217		1.7587	0.23274		1.75876	0.26341			9.10526	1.4435		24.5789	1.4196							9.90909	1.6919
1.76179	0.18641		1.76181	0.19899		1.76181	0.21661		1.76179	0.23162		1.76184	0.26192			9.15789	1.4447		24.6316	1.4194							10	1.6953
1.7649	0.18637		1.7649	0.19944		1.76487	0.21611		1.76493	0.23039		1.7649	0.26			9.21053	1.4459		24.6316	1.4194							10	1.6988
1.76797	0.18624		1.76788	0.19989		1.76793	0.21571		1.76796	0.22925		1.76795	0.25858			9.26316	1.4473		24.6842	1.4193							10.0909	1.702
1.77107	0.18664		1.77109	0.20058		1.77103	0.21571		1.77104	0.22835		1.77104	0.25771			9.31579	1.4486		24.7368	1.4191							10.0909	1.7053
1.77414	0.18695		1.77414	0.20173		1.77414	0.21592		1.77415	0.22783		1.77422	0.25664			9.36842	1.45		24.7895	1.4191							10.1818	1.7087
1.77722	0.18712		1.77722	0.20247		1.77725	0.21569		1.77724	0.22673		1.77729	0.25502			9.42105	1.4512		24.8421	1.419							10.2727	1.7125
1.78032	0.18773		1.78034	0.20353		1.78034	0.21612		1.78035	0.22622		1.78038	0.25425			9.47368	1.4524		24.8947	1.4188							10.2727	1.716
1.78338	0.18799		1.7834	0.20436		1.78344	0.21613		1.78339	0.22508		1.78345	0.25257			9.47368	1.4535		24.9474	1.4188							10.3636	1.7194
1.78647	0.18858		1.78643	0.20548		1.78642	0.21611		1.78645	0.22434		1.78648	0.25144			9.52632	1.4548		25	1.4187							10.3636	1.7228
1.78959	0.18933		1.78948	0.20703		1.78956	0.21685		1.78958	0.22419		1.78959	0.25079			9.57895	1.4559		25.0526	1.4185							10.4545	1.7263
1.79261	0.18986		1.79261	0.20831		1.7926	0.21691		1.7926	0.2234		1.79262	0.2496			9.63158	1.4569		25.1053	1.4183							10.5455	1.7301
1.79568	0.1906		1.79565	0.2097		1.79565	0.21749		1.79572	0.22305		1.79578	0.24884			9.68421	1.4582		25.1579	1.4182							10.5455	1.7336
1.79814	0.19125		1.79813	0.21101		1.7981	0.21801		1.79816	0.2227		1.79817	0.24811			9.73684	1.4593		25.2105	1.4182							10.6364	1.7378
1.7992	0.19205		1.7992	0.21181		1.79925	0.21845		1.79916	0.22318		1.79933	0.24867			9.78947	1.4605		25.2632	1.418							10.6364	1.7414
1.79752	0.16937		1.79749	0.18308		1.79754	0.18085		1.79755	0.182		1.79758	0.1997			9.84211	1.4616		25.3158	1.4179							10.7273	1.7451
1.79447	0.1487		1.79444	0.15877		1.79444	0.15093		1.79452	0.14748		1.79449	0.159			9.89474	1.4627		25.3684	1.4179							10.8182	1.7488
1.79138	0.13587		1.79138	0.14371		1.79136	0.13316		1.7914	0.1268		1.79141	0.13493			9.94737	1.4638		25.3684	1.4177							10.8182	1.753
1.78833	0.12565		1.78835	0.13161		1.78829	0.11912		1.78841	0.11081		1.78834	0.11648			10	1.4648		25.4211	1.4176							10.9091	1.7567
1.78522	0.11719		1.78529	0.1217		1.7853	0.10796		1.78523	0.09814		1.7853	0.10195			10.0526	1.4659		25.4737	1.4176							10.9091	1.7606
1.78218	0.1095		1.7822	0.11286		1.78221	0.09822		1.78222	0.08742		1.7822	0.09017			10.1053	1.4669		25.5263	1.4174							11	1.7646
1.77906	0.10258		1.7791	0.10491		1.77907	0.08946		1.77912	0.07795		1.77914	0.07973			10.1579	1.4678		25.5789	1.4173							11.0909	1.7685
1.77602	0.0964		1.77598	0.09786		1.776	0.08197		1.77605	0.06984		1.77604	0.07075			10.2105	1.4689		25.6316	1.4171							11.0909	1.7724
1.77289	0.09033		1.77293	0.09108		1.7729	0.07478		1.7729	0.06231		1.77294	0.06223			10.2105	1.4698		25.6842	1.4171							11.1818	1.7763
1.76979	0.08509		1.76983	0.08517		1.76984	0.06873		1.76982	0.05608		1.76984	0.05523			10.2632	1.4709		25.7368	1.4169							11.1818	1.7806
1.76671	0.0804		1.76675	0.07955		1.76677	0.063		1.76674	0.05022		1.76671	0.04879			10.3158	1.4717		25.7895	1.4168							11.2727	1.7845
1.76362	0.07559		1.76367	0.07442		1.76367	0.05793		1.76368	0.04506		1.76369	0.04321			10.3684	1.4726		25.8421	1.4168							11.2727	1.7885
1.76061	0.07101		1.76059	0.06969		1.76064	0.05313		1.76062	0.04032		1.76063	0.03801			10.4211	1.4735		25.8947	1.4166							11.3636	1.7922
1.75746	0.06646		1.75746	0.0649		1.7575	0.04835		1.75753	0.03564		1.75754	0.03291			10.4737	1.4745		25.9474	1.4165							11.4545	1.7964
1.75443	0.06252		1.75443	0.06074		1.75446	0.04428		1.75444	0.03168		1.75445	0.02859			10.5263	1.4754		26	1.4165							11.4545	1.8
1.75138	0.05876		1.75139	0.05669		1.75137	0.0404		1.75143	0.02795		1.75141	0.02455			10.5789	1.4762		26.0526	1.4163
1.74829	0.05493		1.74828	0.05264		1.74833	0.03644		1.74831	0.02414		1.74831	0.02036			10.6316	1.4769		26.1053	1.4162
1.74517	0.0516		1.74525	0.04911		1.74523	0.03305		1.74527	0.02096		1.7453	0.01701			10.6842	1.4776		26.1579	1.416
1.74216	0.04832		1.74221	0.04565		1.74218	0.02978		1.74214	0.01789		1.74219	0.01368			10.7368	1.4783		26.1579	1.416
1.73904	0.04503		1.73908	0.04213		1.73905	0.02645		1.7391	0.0148		1.73915	0.01028			10.7895	1.4791		26.2105	1.4159
1.73603	0.04212		1.73602	0.03907		1.73598	0.02364		1.736	0.01216		1.73607	0.00736			10.8421	1.4799		26.2632	1.4157
1.73288	0.0392		1.73291	0.03594		1.73288	0.02064		1.73292	0.00937		1.73293	0.00422			10.8421	1.4805		26.3158	1.4157
1.72983	0.03647		1.72983	0.03301		1.72987	0.01793		1.72983	0.00687		1.72986	0.00141			10.8947	1.4813		26.3684	1.4156
1.7267	0.03384		1.72678	0.03031		1.72676	0.01534		1.72674	0.00441		1.72676	-0.00122			10.9474	1.4819		26.4211	1.4154
1.72367	0.03136		1.72372	0.02766		1.72368	0.01288		1.72368	0.00207		1.72375	-0.0036			11	1.4825		26.4737	1.4154
1.72058	0.02901		1.7206	0.02507		1.7206	0.01049		1.72062	-0.000284426		1.72065	-0.00651			11.0526	1.4831		26.5263	1.4152
1.71751	0.02665		1.7175	0.02256		1.71747	0.00807		1.71751	-0.00272		1.71753	-0.0092			11.1053	1.4838		26.5789	1.4151
1.71444	0.02444		1.71448	0.02028		1.71446	0.00593		1.7144	-0.00486		1.71447	-0.01183			11.1579	1.4842		26.6316	1.4151
1.71139	0.02236		1.7114	0.01807		1.71141	0.0038		1.71143	-0.00724		1.71145	-0.0143			11.2105	1.4847		26.6842	1.4149
1.70828	0.02022		1.70829	0.01576		1.70825	0.00151		1.70834	-0.00971		1.70831	-0.01705			11.2632	1.4852		26.7368	1.4148
1.7052	0.01831		1.70529	0.01374		1.70522	-0.000386811		1.70528	-0.01184		1.70527	-0.01922			11.3158	1.4856		26.7895	1.4148
1.70218	0.01647		1.70219	0.01173		1.70214	-0.00243		1.70216	-0.01397		1.70219	-0.02164			11.3684	1.4861		26.8421	1.4146
1.69907	0.01456		1.69908	0.00961		1.69912	-0.00466		1.69906	-0.01651		1.69912	-0.02438			11.4211	1.4865		26.8421	1.4145
1.696	0.01282		1.69597	0.00774		1.69601	-0.00685		1.69601	-0.01855		1.69602	-0.02677			11.4737	1.4869		26.8947	1.4143
1.69292	0.0111		1.6929	0.00582		1.69288	-0.00899		1.69291	-0.02088		1.69289	-0.02923			11.4737	1.4873		26.9474	1.4143
1.68977	0.00941		1.68978	0.00389		1.68977	-0.0112		1.68982	-0.02302		1.68984	-0.03162			11.5263	1.4876		27	1.4142
1.68672	0.00793		1.68675	0.00207		1.68675	-0.01308		1.68675	-0.02484		1.68677	-0.03367			11.5789	1.4879		27.0526	1.4142
1.68365	0.00637		1.68363	0.000208059		1.68367	-0.01502		1.68367	-0.02679		1.68363	-0.03593			11.6316	1.4883		27.1053	1.414
1.6806	0.0048		1.68057	-0.00178		1.68058	-0.01708		1.68056	-0.02896		1.68057	-0.03813			11.6842	1.4884		27.1579	1.4138
1.6775	0.00324		1.67749	-0.00362		1.67749	-0.01903		1.67748	-0.03097		1.67751	-0.04035			11.7368	1.4887		27.2105	1.4138
1.67447	0.00163		1.67444	-0.00555		1.67444	-0.02094		1.6744	-0.0328		1.67441	-0.04241			11.7895	1.489		27.2632	1.4137
1.67138	1.56988e-05		1.67138	-0.00742		1.67139	-0.02286		1.67139	-0.03471		1.67136	-0.04451			11.8421	1.4892		27.3158	1.4135
1.66833	-0.00162		1.6683	-0.00929		1.66829	-0.02488		1.6683	-0.03672		1.66826	-0.04689			11.8947	1.4893		27.3684	1.4134
1.66522	-0.00318		1.66521	-0.01107		1.6652	-0.02669		1.66523	-0.03848		1.66523	-0.04882			11.9474	1.4895		27.4211	1.4134
1.66218	-0.0047		1.6621	-0.01289		1.66216	-0.02845		1.66215	-0.04018		1.66217	-0.05051			12	1.4896		27.4737	1.4132
1.65902	-0.0064		1.65906	-0.0148		1.65905	-0.03061		1.65906	-0.0424		1.65903	-0.05306			12.0526	1.4898		27.4737	1.4131
1.65595	-0.00812		1.65591	-0.01679		1.65592	-0.0326		1.65596	-0.04448		1.65596	-0.05539			12.1053	1.49		27.5263	1.4131
1.65286	-0.00972		1.65285	-0.01853		1.65284	-0.03435		1.65285	-0.04637		1.65286	-0.05706			12.1053	1.4901		27.5789	1.4129
1.64971	-0.01145		1.64974	-0.02036		1.64978	-0.03638		1.64973	-0.04822		1.64974	-0.05942			12.1579	1.4903		27.6316	1.4128
1.64672	-0.01297		1.64669	-0.0219		1.64668	-0.03783		1.64668	-0.04966		1.64669	-0.0609			12.2105	1.4903		27.6842	1.4128
1.64365	-0.01455		1.64358	-0.02356		1.6436	-0.03953		1.6436	-0.0513		1.64363	-0.06274			12.2632	1.4903		27.7368	1.4126
1.64052	-0.0163		1.64054	-0.02536		1.64051	-0.04144		1.64051	-0.05352		1.64055	-0.06496			12.3158	1.4904		27.7895	1.4125
1.63744	-0.01778		1.63744	-0.0269		1.63746	-0.043		1.63749	-0.05491		1.6375	-0.06654			12.3684	1.4904		27.8421	1.4125
1.63436	-0.01941		1.63439	-0.02851		1.63441	-0.04474		1.63439	-0.05666		1.63439	-0.0685			12.4211	1.4906		27.8947	1.4123
1.63133	-0.02096		1.63131	-0.0302		1.63131	-0.04667		1.63133	-0.05852		1.63131	-0.07066			12.4737	1.4906		27.9474	1.4121
1.62824	-0.02247		1.62825	-0.0317		1.62821	-0.04821		1.62826	-0.06032		1.62828	-0.07238			12.5263	1.4906		28	1.4121
1.62518	-0.02398		1.62519	-0.03323		1.62516	-0.04983		1.62518	-0.06214		1.62519	-0.0741			12.5789	1.4906		28.0526	1.412
1.62211	-0.02533		1.62214	-0.03475		1.62208	-0.05148		1.6221	-0.06371		1.62212	-0.07623			12.6316	1.4907		28.1053	1.4118
1.61904	-0.02687		1.61899	-0.03635		1.61902	-0.05322		1.619	-0.06566		1.61905	-0.07812			12.6842	1.4907		28.1579	1.4118
1.61592	-0.02853		1.61591	-0.03815		1.61594	-0.05511		1.61594	-0.06787		1.61594	-0.0807			12.7368	1.4907		28.1579	1.4117
1.61282	-0.02964		1.61284	-0.03949		1.61283	-0.05655		1.61284	-0.06925		1.61286	-0.08206			12.7895	1.4907		28.2105	1.4115
1.60973	-0.03113		1.60972	-0.04111		1.60971	-0.05838		1.60971	-0.07143		1.60978	-0.08435			12.7895	1.4907		28.2632	1.4115
1.6067	-0.03235		1.60666	-0.04236		1.60664	-0.05966		1.60667	-0.07272		1.6067	-0.08591			12.8421	1.4907		28.3158	1.4114
1.60361	-0.03352		1.6036	-0.04376		1.6036	-0.06117		1.60357	-0.07431		1.60359	-0.08776			12.8947	1.4907		28.3684	1.4112
1.60053	-0.03516		1.60045	-0.04558		1.6005	-0.06328		1.60049	-0.07668		1.60052	-0.09038			12.9474	1.4907		28.4211	1.4112
1.59743	-0.03633		1.59745	-0.04685		1.59743	-0.06451		1.59745	-0.0781		1.5974	-0.09187			13	1.4907		28.4737	1.4111
1.59436	-0.03746		1.59438	-0.0484		1.59441	-0.06609		1.59435	-0.07973		1.5944	-0.09374			13.0526	1.4907		28.5263	1.4109
1.5913	-0.03906		1.59131	-0.05002		1.5913	-0.06805		1.5913	-0.08199		1.59133	-0.09588			13.1053	1.4907		28.5789	1.4109
1.58824	-0.04017		1.5882	-0.05135		1.58825	-0.06937		1.58823	-0.08338		1.58823	-0.09741			13.1579	1.4907		28.6316	1.4107
1.58517	-0.04145		1.58519	-0.05286		1.58514	-0.07093		1.58513	-0.08487		1.58514	-0.09928			13.2105	1.4907		28.6842	1.4106
1.58208	-0.04286		1.5821	-0.05469		1.58208	-0.07266		1.58206	-0.08687		1.5821	-0.1015			13.2632	1.4906		28.7368	1.4106
1.579	-0.04407		1.57902	-0.05607		1.57897	-0.07434		1.57903	-0.08842		1.57907	-0.10332			13.3158	1.4906		28.7895	1.4104
1.57589	-0.04571		1.57593	-0.05806		1.57584	-0.07637		1.57592	-0.09077		1.57585	-0.10578			13.3684	1.4906		28.8421	1.4103
1.57279	-0.04682		1.57277	-0.05942		1.57283	-0.07768		1.57282	-0.09225		1.57283	-0.10732			13.4211	1.4906		28.8421	1.4103
1.56972	-0.04814		1.56973	-0.06107		1.56974	-0.07935		1.56974	-0.09375		1.56977	-0.10938			13.4737	1.4906		28.8947	1.4101
1.56663	-0.04928		1.56664	-0.06247		1.56664	-0.0809		1.56661	-0.0953		1.56667	-0.11087			13.4737	1.4906		28.9474	1.41
1.56358	-0.05047		1.56357	-0.06405		1.56357	-0.08248		1.56359	-0.09695		1.56361	-0.1126			13.5263	1.4906		29	1.41
1.56047	-0.05204		1.56051	-0.06589		1.56044	-0.08447		1.56045	-0.09891		1.56049	-0.11511			13.5789	1.4904		29.0526	1.4098
1.55743	-0.05321		1.55746	-0.06732		1.5574	-0.08588		1.55742	-0.10043		1.5574	-0.1167			13.6316	1.4904		29.1053	1.4097
1.55436	-0.05436		1.55436	-0.06884		1.5544	-0.08744		1.55437	-0.10197		1.5544	-0.11846			13.6842	1.4904		29.1579	1.4097
1.55129	-0.05593		1.55127	-0.07083		1.5513	-0.0897		1.55129	-0.1045		1.55127	-0.12101			13.7368	1.4904		29.2105	1.4095
1.5482	-0.05705		1.54822	-0.07222		1.5482	-0.09121		1.54824	-0.1058		1.54827	-0.12269			13.7895	1.4903		29.2632	1.4094
1.54512	-0.05824		1.54511	-0.07366		1.54513	-0.09283		1.54513	-0.10753		1.54518	-0.12458			13.8421	1.4903		29.3158	1.4094
1.54208	-0.05981		1.54206	-0.0756		1.54205	-0.09488		1.54204	-0.11007		1.54207	-0.12735			13.8947	1.4903		29.3684	1.4092
1.53894	-0.06099		1.53897	-0.07706		1.53898	-0.09651		1.53903	-0.11184		1.53897	-0.12933			13.9474	1.4903		29.4211	1.409
1.53585	-0.06269		1.53583	-0.07906		1.53584	-0.09892		1.53589	-0.11445		1.53586	-0.13247			14	1.4903		29.4737	1.409
1.53277	-0.06396		1.53274	-0.08075		1.53278	-0.10075		1.53276	-0.11669		1.53279	-0.13468			14.0526	1.4903		29.5263	1.4089
1.52967	-0.06523		1.52969	-0.08218		1.52966	-0.10258		1.52971	-0.11855		1.52969	-0.13711			14.1053	1.4903		29.5263	1.4087
1.52661	-0.06652		1.52664	-0.08383		1.52662	-0.10443		1.52661	-0.12072		1.52663	-0.13955			14.1579	1.4901		29.5789	1.4087
1.5235	-0.06808		1.5235	-0.0857		1.52357	-0.10655		1.52355	-0.12308		1.52357	-0.14231			14.2105	1.4901		29.6316	1.4086
1.52044	-0.06956		1.52047	-0.08749		1.52048	-0.10887		1.52044	-0.12576		1.52048	-0.1455			14.2105	1.4901		29.6842	1.4084
1.51738	-0.07054		1.5174	-0.08933		1.51741	-0.11105		1.51739	-0.12821		1.51744	-0.14847			14.2632	1.4901		29.7368	1.4084
1.51435	-0.0719		1.51438	-0.09105		1.51439	-0.11323		1.51434	-0.13084		1.51433	-0.15145			14.3158	1.4901		29.7895	1.4083
1.51127	-0.0737		1.51124	-0.09329		1.51124	-0.11604		1.51128	-0.13401		1.51131	-0.15534			14.3684	1.49		29.8421	1.4081
1.50826	-0.07521		1.5082	-0.09503		1.5082	-0.11824		1.50816	-0.13651		1.50822	-0.1584			14.4211	1.49		29.8947	1.4081
1.50512	-0.07688		1.5051	-0.0969		1.50507	-0.12047		1.50509	-0.13946		1.5051	-0.16181			14.4737	1.49		29.9474	1.408
1.502	-0.07887		1.50202	-0.09943		1.50201	-0.1237		1.50202	-0.14326		1.50207	-0.16665			14.5263	1.49		30	1.408
1.49893	-0.08063		1.4989	-0.10146		1.49896	-0.1264		1.49891	-0.14644		1.49894	-0.17041			14.5789	1.4898		30.0526	1.4078
1.49583	-0.08256		1.49584	-0.1038		1.49585	-0.12943		1.49586	-0.1502		1.49583	-0.17496			14.6316	1.4898		30.1053	1.4076
1.49274	-0.08448		1.49269	-0.10636		1.49272	-0.13247		1.49269	-0.15396		1.49271	-0.17971			14.6842	1.4898		30.1579	1.4075
1.48966	-0.08604		1.48968	-0.10819		1.48968	-0.13504		1.48966	-0.1568		1.48965	-0.18321			14.7368	1.4898		30.2105	1.4075
1.48657	-0.08797		1.48656	-0.11053		1.48658	-0.13766		1.48659	-0.16052		1.4866	-0.18751			14.7895	1.4898		30.2632	1.4073
1.48351	-0.09004		1.4835	-0.11329		1.48352	-0.14106		1.48353	-0.16445		1.4835	-0.1931			14.8421	1.4898		30.2632	1.4072
1.48046	-0.09205		1.48043	-0.11572		1.48047	-0.14428		1.48045	-0.16849		1.48039	-0.19793			14.8421	1.4898		30.3158	1.4072
1.47737	-0.09414		1.47736	-0.11842		1.47736	-0.14765		1.47738	-0.17275		1.47733	-0.20328			14.8947	1.4896		30.3684	1.407
1.47428	-0.09621		1.47431	-0.1211		1.47433	-0.15105		1.47429	-0.17734		1.4743	-0.20911			14.9474	1.4896		30.4211	1.4069
1.47124	-0.09848		1.47121	-0.12431		1.47122	-0.15476		1.47122	-0.18212		1.47118	-0.21536			15	1.4896		30.4737	1.4069
1.46814	-0.10089		1.46811	-0.12701		1.46815	-0.15859		1.46814	-0.18678		1.46817	-0.22143			15.0526	1.4896		30.5263	1.4067
1.46506	-0.10303		1.46513	-0.13008		1.46509	-0.16236		1.46507	-0.19185		1.46507	-0.22836			15.1053	1.4895		30.5789	1.4066
1.46195	-0.10598		1.46198	-0.13398		1.46199	-0.16711		1.462	-0.19868		1.46197	-0.23654			15.1579	1.4895		30.6316	1.4066
1.45888	-0.10916		1.45887	-0.13782		1.45888	-0.17212		1.4589	-0.20515		1.45892	-0.24547			15.2105	1.4895		30.6842	1.4064
1.45578	-0.11191		1.45579	-0.1415		1.45579	-0.17707		1.45582	-0.21195		1.45579	-0.25468			15.2632	1.4895		30.7368	1.4064
1.45269	-0.11542		1.4527	-0.14614		1.45268	-0.18349		1.45268	-0.22052		1.45271	-0.2652			15.3158	1.4895		30.7895	1.4064
1.44967	-0.11876		1.44964	-0.15033		1.44964	-0.1892		1.44962	-0.2286		1.44959	-0.2758			15.3684	1.4893		30.8421	1.4063
1.4466	-0.12266		1.44654	-0.15532		1.44654	-0.19624		1.44661	-0.23818		1.44653	-0.28787			15.4211	1.4895		30.8947	1.4061
1.4435	-0.12762		1.44348	-0.16154		1.44348	-0.20538		1.44347	-0.25025		1.44346	-0.30252			15.4737	1.4893		30.9474	1.4061
1.44043	-0.1328		1.4404	-0.16789		1.4404	-0.21468		1.44044	-0.26236		1.44039	-0.31655			15.5263	1.4893		30.9474	1.4059
1.43738	-0.13906		1.43737	-0.17547		1.43736	-0.22586		1.43732	-0.27645		1.43731	-0.33348			15.5263	1.4893		31	1.4058
1.43426	-0.14664		1.43425	-0.18487		1.43421	-0.23899		1.43428	-0.29263		1.43423	-0.35231			15.5789	1.4893		31.0526	1.4058
1.43122	-0.1548		1.4312	-0.19497		1.43122	-0.25298		1.43121	-0.3097		1.43122	-0.37118			15.6316	1.4892		31.1053	1.4056
1.42812	-0.16424		1.42807	-0.20684		1.42811	-0.26907		1.42813	-0.32849		1.4281	-0.39215			15.6842	1.4892		31.1579	1.4055
1.42506	-0.17473		1.42505	-0.22001		1.42506	-0.28593		1.42506	-0.34924		1.42507	-0.41459			15.7368	1.4892		31.2105	1.4055
1.42197	-0.18639		1.42195	-0.23479		1.42195	-0.30482		1.422	-0.37169		1.42188	-0.43879			15.7895	1.4892		31.2632	1.4053
1.41885	-0.19884		1.41888	-0.2511		1.4189	-0.32514		1.41887	-0.39582		1.41885	-0.46375			15.8421	1.4892		31.3158	1.4052
1.41582	-0.211		1.41582	-0.26786		1.41581	-0.34591		1.41581	-0.42078		1.41577	-0.48876			15.8947	1.4892		31.3684	1.4052
1.41271	-0.22446		1.41267	-0.2862		1.41272	-0.36927		1.41273	-0.44839		1.41266	-0.51672			15.9474	1.489		31.4211	1.405
1.40967	-0.23739		1.40964	-0.30427		1.40969	-0.39239		1.40963	-0.47587		1.40964	-0.54268			16	1.489		31.4737	1.405
1.40656	-0.25058		1.40655	-0.32262		1.40659	-0.41631		1.40661	-0.5044		1.40655	-0.56968			16.0526	1.489		31.5263	1.4049
1.40343	-0.26488		1.40343	-0.34277		1.40343	-0.44276		1.40346	-0.53522		1.40337	-0.59865			16.1053	1.489		31.5789	1.4047
1.40041	-0.27756		1.40039	-0.36162		1.40041	-0.46711		1.40042	-0.5638		1.40036	-0.6237			16.1579	1.489		31.6316	1.4045
1.39735	-0.2907		1.39734	-0.3807		1.39735	-0.49238		1.39736	-0.59209		1.39732	-0.64972			16.2105	1.489		31.6316	1.4045
1.39426	-0.30366		1.39427	-0.40068		1.39423	-0.51791		1.39422	-0.62099		1.39421	-0.67511			16.2632	1.489		31.6842	1.4044
1.3912	-0.31502		1.39121	-0.41933		1.39118	-0.54107		1.3912	-0.64617		1.39118	-0.69713			16.2632	1.4889		31.7368	1.4042
1.38813	-0.32593		1.3881	-0.43667		1.38809	-0.56373		1.38811	-0.67051		1.3881	-0.71796			16.3158	1.4889		31.7895	1.4042
1.38534	-0.33464		1.38535	-0.4525		1.38535	-0.58308		1.38535	-0.69056		1.38546	-0.73467			16.3684	1.4889		31.8421	1.4041
																16.4211	1.4889		31.8947	1.4041
																16.4737	1.4889		31.9474	1.4039
																16.5263	1.4889		32	1.4038
																16.5789	1.4887		32.0526	1.4036
																16.6316	1.4887		32.1053	1.4036
																16.6842	1.4887		32.1579	1.4035
																16.7368	1.4887		32.2105	1.4033
																16.7895	1.4887		32.2632	1.4033
																16.8421	1.4887		32.3158	1.4031
																16.8947	1.4886		32.3684	1.403
																16.9474	1.4887		32.3684	1.403
																16.9474	1.4886		32.4211	1.4028
																17	1.4886		32.4737	1.4027
																17.0526	1.4886		32.5263	1.4027
																17.1053	1.4886		32.5789	1.4025
																17.1579	1.4886		32.6316	1.4024
																17.2105	1.4886		32.6842	1.4024
																17.2632	1.4886		32.7368	1.4022
																17.3158	1.4884		32.7895	1.4021
																17.3684	1.4884		32.8421	1.4021
																17.4211	1.4884		32.8947	1.4019
																17.4737	1.4884		32.9474	1.4018
																17.5263	1.4884		33	1.4018
																17.5789	1.4884		33	1.4016
																17.5789	1.4884		33.0526	1.4014
																17.6316	1.4883		33.1053	1.4014
																17.6842	1.4883		33.1579	1.4013
																17.7368	1.4883		33.2105	1.4011
																17.7895	1.4883		33.2632	1.401
																17.8421	1.4883		33.3158	1.401
																17.8947	1.4883		33.3684	1.4008
																17.9474	1.4883		33.4211	1.4007
																18	1.4883		33.4737	1.4007
																18.0526	1.4881		33.5263	1.4005
																18.1053	1.4881		33.5789	1.4004
																18.1579	1.4881		33.6316	1.4004
																18.2105	1.4881		33.6842	1.4002
																18.2632	1.4881		33.7368	1.4
																18.3158	1.4881		33.7895	1.4
																18.3158	1.4881		33.7895	1.3999
																18.3684	1.4879		33.8421	1.3997
																18.4211	1.4879		33.8947	1.3997
																18.4737	1.4879		33.9474	1.3996
																18.5263	1.4879		34	1.3994
																18.5789	1.4879		34.0526	1.3994
																18.6316	1.4879		34.1053	1.3993
																18.6842	1.4879		34.1579	1.3991
																18.7368	1.4879		34.2105	1.399
																18.7895	1.4878		34.2632	1.399
																18.8421	1.4878		34.3158	1.3988
																18.8947	1.4878		34.3684	1.3987
																18.9474	1.4878		34.4211	1.3985
																18.9474	1.4878		34.4737	1.3985
																19	1.4878		34.5263	1.3983
																19.0526	1.4878		34.5263	1.3982
																19.1053	1.4878		34.5789	1.3982
																19.1579	1.4878		34.6316	1.398
																19.2105	1.4876		34.6842	1.3979
																19.2632	1.4876		34.7368	1.3979
																19.3158	1.4876		34.7895	1.3977
																19.3684	1.4876		34.8421	1.3976
																19.4211	1.4876		34.8947	1.3976
																19.4737	1.4876		34.9474	1.3974
																19.5263	1.4876		35	1.3973
																19.5789	1.4876		35.0526	1.3971
																19.6316	1.4875		35.1053	1.3971
																19.6316	1.4876		35.1579	1.3969
																19.6842	1.4875		35.1579	1.3968
																19.7368	1.4875		35.2105	1.3968
																19.7895	1.4875		35.2632	1.3966
																19.8421	1.4875		35.3158	1.3965
																19.8947	1.4875		35.3684	1.3963
																19.9474	1.4875		35.4211	1.3963
																20	1.4873		35.4737	1.3962
																20.0526	1.4875		35.5263	1.396
																20.1053	1.4873		35.5789	1.396
																20.1579	1.4873		35.6316	1.3959
																20.2105	1.4873		35.6842	1.3957
																20.2632	1.4873		35.7368	1.3956
																20.3158	1.4873		35.7895	1.3956
																20.3158	1.4873		35.8421	1.3954
																20.3684	1.4873		35.8947	1.3952
																20.4211	1.4873		35.8947	1.3952
																20.4737	1.4872		35.9474	1.3951
																20.5263	1.4872		36	1.3949
																20.5789	1.4872		36.0526	1.3948
																20.6316	1.4872		36.1053	1.3948
																20.6842	1.4872		36.1579	1.3946
																20.7368	1.4872		36.2105	1.3945
																20.7895	1.4872		36.2632	1.3945
																20.8421	1.4872		36.3158	1.3943
																20.8947	1.4872		36.3684	1.3942
																20.8947	1.4872		36.4211	1.394
																20.9474	1.487		36.4737	1.3938
																21	1.487		36.5263	1.3938
																21.0526	1.487		36.5263	1.3937
																21.1053	1.487		36.5789	1.3935
																21.1579	1.487		36.6316	1.3935
																21.2105	1.487		36.6842	1.3934
																21.2632	1.487		36.7368	1.3932
																21.3158	1.487		36.7895	1.3931
																21.3684	1.487		36.8421	1.3931
																21.4211	1.4869		36.8947	1.3929
																21.4737	1.4869		36.9474	1.3928
																21.5263	1.4869		37	1.3926
																21.5263	1.4869		37.0526	1.3926
																21.5789	1.4869		37.1053	1.3925
																21.6316	1.4869		37.1579	1.3923
																21.6842	1.4869		37.2105	1.3923
																21.7368	1.4869		37.2105	1.3921
																21.7895	1.4869		37.2632	1.392
																21.8421	1.4867		37.3158	1.3918
																21.8947	1.4867		37.3684	1.3918
																21.9474	1.4867		37.4211	1.3917
																22	1.4867		37.4737	1.3915
																22.0526	1.4867		37.5263	1.3914
																22.1053	1.4867		37.5789	1.3912
																22.1579	1.4867		37.6316	1.3912
																22.2105	1.4867		37.6842	1.3911
																22.2105	1.4867		37.7368	1.3909
																22.2632	1.4865		37.7895	1.3907
																22.3158	1.4865		37.8421	1.3907
																22.3684	1.4865		37.8947	1.3906
																22.4211	1.4865		37.8947	1.3904
																22.4737	1.4865		37.9474	1.3903
																22.5263	1.4865		38	1.3901
																22.5789	1.4865		38.0526	1.3901
																22.6316	1.4865		38.1053	1.39
																22.6842	1.4865		38.1579	1.3898
																22.7368	1.4865		38.2105	1.3897
																22.7895	1.4864		38.2632	1.3897
																22.8421	1.4864		38.3158	1.3895
																22.8947	1.4864		38.3684	1.3894
																22.8947	1.4864		38.4211	1.3892
																22.9474	1.4864		38.4737	1.3892
																23	1.4864		38.5263	1.389
																23.0526	1.4864		38.5789	1.3889
																23.1053	1.4864		38.5789	1.3887
																23.1579	1.4864		38.6316	1.3886
																23.2105	1.4864		38.6842	1.3886
																23.2632	1.4862		38.7368	1.3884
																23.3158	1.4862		38.7895	1.3883
																23.3684	1.4862		38.8421	1.3881
																23.4211	1.4862		38.8947	1.388
																23.4737	1.4862		38.9474	1.388
																23.5263	1.4862		39	1.3878
																23.5789	1.4862		39.0526	1.3876
																23.6316	1.4862		39.1053	1.3875
																23.6316	1.4862		39.1579	1.3875
																23.6842	1.4862		39.2105	1.3873
																23.7368	1.4862		39.2632	1.3872
																23.7895	1.4861		39.3158	1.387
																23.8421	1.4861		39.3158	1.3869
																23.8947	1.4861		39.3684	1.3869
																23.9474	1.4861		39.4211	1.3867
																24	1.4861		39.4737	1.3866
																24.0526	1.4861		39.5263	1.3864
																24.1053	1.4861		39.5789	1.3863
																24.1579	1.4861		39.6316	1.3863
																24.2105	1.4861		39.6842	1.3861
																24.2632	1.4861		39.7368	1.3859
																24.2632	1.4859		39.7895	1.3858
																24.3158	1.4859		39.8421	1.3856
																24.3684	1.4859		39.8947	1.3855
																24.4211	1.4859		39.9474	1.3855
																24.4737	1.4859		40	1.3853
																24.5263	1.4859		40	1.3852
																24.5789	1.4859		40.0526	1.385
																24.6316	1.4859		40.1053	1.3849
																24.6842	1.4859		40.1579	1.3849
																24.7368	1.4858		40.2105	1.3847
																24.7895	1.4858		40.2632	1.3845
																24.8421	1.4858		40.3158	1.3844
																24.8947	1.4858		40.3684	1.3842
																24.8947	1.4858		40.4211	1.3841
																24.9474	1.4858		40.4737	1.3841
																25	1.4858		40.5263	1.3839
																25.0526	1.4858		40.5789	1.3838
																25.1053	1.4858		40.6316	1.3836
																25.1579	1.4858		40.6842	1.3835
																25.2105	1.4856		40.7368	1.3835
																25.2632	1.4856		40.7368	1.3833
																25.3158	1.4856		40.7895	1.3832
																25.3684	1.4856		40.8421	1.383
																25.4211	1.4856		40.8947	1.3828
																25.4737	1.4856		40.9474	1.3828
																25.4737	1.4856		41	1.3827
																25.5263	1.4856		41.0526	1.3825
																25.5789	1.4856		41.1053	1.3824
																25.6316	1.4856		41.1579	1.3824
																25.6842	1.4856		41.2105	1.3822
																25.7368	1.4855		41.2632	1.3821
																25.7895	1.4855		41.3158	1.3819
																25.8421	1.4855		41.3684	1.3818
																25.8947	1.4855		41.4211	1.3818
																25.9474	1.4855		41.4211	1.3816
																26	1.4855		41.4737	1.3814
																26.0526	1.4855		41.5263	1.3813
																26.1053	1.4855		41.5789	1.3811
																26.1579	1.4853		41.6316	1.381
																26.1579	1.4853		41.6842	1.3808
																26.2105	1.4853		41.7368	1.3807
																26.2632	1.4853		41.7895	1.3807
																26.3158	1.4853		41.8421	1.3805
																26.3684	1.4853		41.8947	1.3804
																26.4211	1.4853		41.9474	1.3802
																26.4737	1.4853		42	1.3801
																26.5263	1.4853		42	1.3799
																26.5789	1.4852		42.0526	1.3797
																26.6316	1.4852		42.1053	1.3796
																26.6842	1.4852		42.1579	1.3796
																26.7368	1.4852		42.2105	1.3794
																26.7895	1.4852		42.2632	1.3793
																26.7895	1.4852		42.3158	1.3791
																26.8421	1.4852		42.3684	1.379
																26.8947	1.4852		42.4211	1.3788
																26.9474	1.4852		42.4737	1.3787
																27	1.4852		42.5263	1.3785
																27.0526	1.4852		42.5789	1.3783
																27.1053	1.485		42.6316	1.3782
																27.1579	1.485		42.6842	1.378
																27.2105	1.485		42.7368	1.3779
																27.2632	1.485		42.7368	1.3779
																27.3158	1.485		42.7895	1.3777
																27.3684	1.485		42.8421	1.3776
																27.4211	1.485		42.8947	1.3774
																27.4737	1.485		42.9474	1.3773
																27.5263	1.4848		43	1.3771
																27.5263	1.4848		43.0526	1.377
																27.5789	1.4848		43.1053	1.3768
																27.6316	1.4848		43.1579	1.3766
																27.6842	1.4848		43.2105	1.3765
																27.7368	1.4848		43.2632	1.3763
																27.7895	1.4848		43.3158	1.3762
																27.8421	1.4848		43.3684	1.3762
																27.8947	1.4848		43.4211	1.376
																27.9474	1.4847		43.4211	1.3759
																28	1.4847		43.4737	1.3757
																28.0526	1.4847		43.5263	1.3756
																28.1053	1.4847		43.5789	1.3754
																28.1579	1.4847		43.6316	1.3752
																28.1579	1.4847		43.6842	1.3751
																28.2105	1.4847		43.7368	1.3749
																28.2632	1.4847		43.7895	1.3748
																28.3158	1.4847		43.8421	1.3746
																28.3684	1.4847		43.8947	1.3745
																28.4211	1.4845		43.9474	1.3743
																28.4737	1.4845		44	1.3742
																28.5263	1.4845		44.0526	1.374
																28.5789	1.4845		44.1053	1.3739
																28.6316	1.4845		44.1053	1.3737
																28.6842	1.4845		44.1579	1.3735
																28.7368	1.4845		44.2105	1.3734
																28.7895	1.4845		44.2632	1.3732
																28.7895	1.4844		44.3158	1.3731
																28.8421	1.4844		44.3684	1.3729
																28.8947	1.4844		44.4211	1.3728
																28.9474	1.4844		44.4737	1.3726
																29	1.4844		44.5263	1.3725
																29.0526	1.4844		44.5789	1.3723
																29.1053	1.4844		44.6316	1.3721
																29.1579	1.4844		44.6842	1.372
																29.2105	1.4844		44.7368	1.3718
																29.2632	1.4844		44.7895	1.3717
																29.3158	1.4842		44.8421	1.3715
																29.3684	1.4842		44.8947	1.3714
																29.4211	1.4842		44.8947	1.3712
																29.4737	1.4842		44.9474	1.3711
																29.5263	1.4842		45	1.3709
																29.5263	1.4842		45.0526	1.3708
																29.5789	1.4842		45.1053	1.3706
																29.6316	1.4841		45.1579	1.3704
																29.6842	1.4841		45.2105	1.3703
																29.7368	1.4841		45.2632	1.3701
																29.7895	1.4841		45.3158	1.37
																29.8421	1.4841		45.3684	1.3698
																29.8947	1.4841		45.4211	1.3697
																29.9474	1.4841		45.4737	1.3695
																30	1.4841		45.5263	1.3694
																30.0526	1.4841		45.5263	1.3692
																30.1053	1.4839		45.5789	1.369
																30.1579	1.4839		45.6316	1.3689
																30.2105	1.4839		45.6842	1.3687
																30.2105	1.4839		45.7368	1.3686
																30.2632	1.4839		45.7895	1.3684
																30.3158	1.4839		45.8421	1.3683
																30.3684	1.4839		45.8947	1.368
																30.4211	1.4839		45.9474	1.3678
																30.4737	1.4838		46	1.3677
																30.5263	1.4838		46.0526	1.3675
																30.5789	1.4838		46.1053	1.3673
																30.6316	1.4838		46.1579	1.3672
																30.6842	1.4838		46.2105	1.367
																30.7368	1.4838		46.2105	1.3669
																30.7895	1.4838		46.2632	1.3667
																30.8421	1.4838		46.3158	1.3666
																30.8947	1.4838		46.3684	1.3664
																30.8947	1.4838		46.4211	1.3663
																30.9474	1.4836		46.4737	1.3661
																31	1.4836		46.5263	1.3658
																31.0526	1.4836		46.5789	1.3656
																31.1053	1.4836		46.6316	1.3655
																31.1579	1.4836		46.6842	1.3653
																31.2105	1.4836		46.7368	1.3652
																31.2632	1.4836		46.7895	1.365
																31.3158	1.4834		46.8421	1.3649
																31.3684	1.4834		46.8947	1.3646
																31.4211	1.4834		46.9474	1.3644
																31.4737	1.4834		46.9474	1.3642
																31.5263	1.4834		47	1.3641
																31.5789	1.4834		47.0526	1.3639
																31.5789	1.4834		47.1053	1.3638
																31.6316	1.4834		47.1579	1.3635
																31.6842	1.4833		47.2105	1.3633
																31.7368	1.4833		47.2632	1.3632
																31.7895	1.4833		47.3158	1.363
																31.8421	1.4833		47.3684	1.3628
																31.8947	1.4833		47.4211	1.3627
																31.9474	1.4833		47.4737	1.3624
																32	1.4833		47.5263	1.3622
																32.0526	1.4833		47.5789	1.3621
																32.1053	1.4833		47.6316	1.3619
																32.1579	1.4831		47.6842	1.3618
																32.2105	1.4831		47.6842	1.3615
																32.2632	1.4831		47.7368	1.3613
																32.2632	1.4831		47.7895	1.3611
																32.3158	1.4831		47.8421	1.361
																32.3684	1.4831		47.8947	1.3608
																32.4211	1.4831		47.9474	1.3605
																32.4737	1.4831		48	1.3604
																32.5263	1.4831		48.0526	1.3602
																32.5789	1.483		48.1053	1.3601
																32.6316	1.483		48.1579	1.3597
																32.6842	1.483		48.2105	1.3596
																32.7368	1.483		48.2632	1.3594
																32.7895	1.483		48.3158	1.3593
																32.8421	1.483		48.3684	1.3591
																32.8947	1.483		48.4211	1.359
																32.9474	1.4828		48.4211	1.3588
																32.9474	1.4828		48.4737	1.3587
																33	1.4828		48.5263	1.3585
																33.0526	1.4828		48.5789	1.3582
																33.1053	1.4828		48.6316	1.358
																33.1579	1.4828		48.6842	1.3579
																33.2105	1.4828		48.7368	1.3577
																33.2632	1.4828		48.7895	1.3574
																33.3158	1.4828		48.8421	1.3573
																33.3684	1.4827		48.8947	1.3571
																33.4211	1.4827		48.9474	1.3568
																33.4737	1.4827		49	1.3566
																33.5263	1.4827		49.0526	1.3565
																33.5789	1.4827		49.1053	1.3563
																33.6316	1.4827		49.1579	1.356
																33.6316	1.4827		49.1579	1.3559
																33.6842	1.4827		49.2105	1.3557
																33.7368	1.4827		49.2632	1.3554
																33.7895	1.4825		49.3158	1.3553
																33.8421	1.4825		49.3684	1.3551
																33.8947	1.4825		49.4211	1.3548
																33.9474	1.4825		49.4737	1.3546
																34	1.4825		49.5263	1.3545
																34.0526	1.4825		49.5789	1.3542
																34.1053	1.4825		49.6316	1.354
																34.1579	1.4825		49.6842	1.3539
																34.2105	1.4824		49.7368	1.3535
																34.2632	1.4824		49.7895	1.3534
																34.2632	1.4824		49.8421	1.3531
																34.3158	1.4824		49.8421	1.3529
																34.3684	1.4824		49.8947	1.3528
																34.4211	1.4824		49.9474	1.3526
																34.4737	1.4824		50	1.3523
																34.5263	1.4824		50.0526	1.3522
																34.5789	1.4824		50.1053	1.3518
																34.6316	1.4822		50.1579	1.3517
																34.6842	1.4822		50.2105	1.3515
																34.7368	1.4822		50.2632	1.3512
																34.7895	1.4822		50.3158	1.3511
																34.8421	1.4822		50.3684	1.3508
																34.8947	1.4822		50.4211	1.3506
																34.9474	1.4822		50.4737	1.3504
																35	1.4822		50.4737	1.3501
																35	1.4822		50.5263	1.35
																35.0526	1.482		50.5789	1.3497
																35.1053	1.482		50.6316	1.3495
																35.1579	1.482		50.6842	1.3492
																35.2105	1.482		50.7368	1.3491
																35.2632	1.482		50.7895	1.3487
																35.3158	1.482		50.8421	1.3486
																35.3684	1.482		50.8947	1.3483
																35.4211	1.482		50.9474	1.3481
																35.4737	1.482		51	1.3478
																35.5263	1.482		51.0526	1.3477
																35.5789	1.4819		51.1053	1.3473
																35.6316	1.4819		51.1579	1.3472
																35.6316	1.4819		51.2105	1.347
																35.6842	1.4819		51.2632	1.3467
																35.7368	1.4819		51.2632	1.3466
																35.7895	1.4819		51.3158	1.3463
																35.8421	1.4819		51.3684	1.346
																35.8947	1.4819		51.4211	1.3458
																35.9474	1.4819		51.4737	1.3455
																36	1.4819		51.5263	1.3453
																36.0526	1.4817		51.5789	1.345
																36.1053	1.4817		51.6316	1.3449
																36.1579	1.4817		51.6842	1.3446
																36.2105	1.4817		51.7368	1.3444
																36.2632	1.4817		51.7895	1.3441
																36.2632	1.4817		51.8421	1.3439
																36.3158	1.4817		51.8947	1.3436
																36.3684	1.4817		51.9474	1.3435
																36.4211	1.4817		51.9474	1.3432
																36.4737	1.4817		52	1.343
																36.5263	1.4817		52.0526	1.3427
																36.5789	1.4816		52.1053	1.3424
																36.6316	1.4816		52.1579	1.3422
																36.6842	1.4816		52.2105	1.3419
																36.7368	1.4816		52.2632	1.3416
																36.7895	1.4816		52.3158	1.3415
																36.8421	1.4816		52.3684	1.3411
																36.8947	1.4816		52.4211	1.341
																36.9474	1.4816		52.4737	1.3407
																37	1.4816		52.5263	1.3405
																37	1.4816		52.5789	1.3402
																37.0526	1.4814		52.6316	1.3399
																37.1053	1.4814		52.6842	1.3398
																37.1579	1.4814		52.6842	1.3394
																37.2105	1.4814		52.7368	1.3391
																37.2632	1.4814		52.7895	1.339
																37.3158	1.4814		52.8421	1.3387
																37.3684	1.4814		52.8947	1.3384
																37.4211	1.4814		52.9474	1.3382
																37.4737	1.4814		53	1.3379
																37.5263	1.4814		53.0526	1.3376
																37.5789	1.4814		53.1053	1.3374
																37.6316	1.4814		53.1579	1.3371
																37.6842	1.4813		53.2105	1.3368
																37.6842	1.4813		53.2632	1.3367
																37.7368	1.4813		53.3158	1.3363
																37.7895	1.4813		53.3684	1.336
																37.8421	1.4813		53.3684	1.3359
																37.8947	1.4813		53.4211	1.3356
																37.9474	1.4813		53.4737	1.3354
																38	1.4813		53.5263	1.3351
																38.0526	1.4813		53.5789	1.3349
																38.1053	1.4813		53.6316	1.3346
																38.1579	1.4813		53.6842	1.3343
																38.2105	1.4813		53.7368	1.334
																38.2632	1.4813		53.7895	1.3339
																38.2632	1.4811		53.8421	1.3336
																38.3158	1.4811		53.8947	1.3332
																38.3684	1.4811		53.9474	1.3331
																38.4211	1.4811		54	1.3328
																38.4737	1.4811		54	1.3325
																38.5263	1.4811		54.0526	1.3322
																38.5789	1.4811		54.1053	1.332
																38.6316	1.4811		54.1579	1.3317
																38.6842	1.4811		54.2105	1.3314
																38.7368	1.4811		54.2632	1.3311
																38.7895	1.4811		54.3158	1.3308
																38.8421	1.4811		54.3684	1.3306
																38.8947	1.4811		54.4211	1.3303
																38.9474	1.4811		54.4737	1.33
																39	1.481		54.5263	1.3298
																39	1.481		54.5789	1.3295
																39.0526	1.481		54.6316	1.3292
																39.1053	1.481		54.6842	1.3289
																39.1579	1.481		54.7368	1.3286
																39.2105	1.481		54.7895	1.3283
																39.2632	1.481		54.7895	1.328
																39.3158	1.481		54.8421	1.3277
																39.3684	1.481		54.8947	1.3275
																39.4211	1.481		54.9474	1.3272
																39.4737	1.481		55	1.3269
																39.5263	1.481		55.0526	1.3266
																39.5789	1.481		55.1053	1.3263
																39.6316	1.481		55.1579	1.3261
																39.6316	1.481		55.2105	1.3258
																39.6842	1.481		55.2632	1.3255
																39.7368	1.481		55.3158	1.3252
																39.7895	1.4808		55.3684	1.3249
																39.8421	1.4808		55.4211	1.3246
																39.8947	1.4808		55.4211	1.3242
																39.9474	1.4808		55.4737	1.3239
																40	1.4808		55.5263	1.3236
																40.0526	1.4808		55.5789	1.3233
																40.1053	1.4808		55.6316	1.3232
																40.1579	1.4808		55.6842	1.3229
																40.2105	1.4808		55.7368	1.3225
																40.2632	1.4808		55.7895	1.3222
																40.3158	1.4808		55.8421	1.3219
																40.3684	1.4808		55.8947	1.3216
																40.3684	1.4808		55.9474	1.3213
																40.4211	1.4808		56	1.321
																40.4737	1.4808		56.0526	1.3207
																40.5263	1.4808		56.1053	1.3204
																40.5789	1.4808		56.1053	1.3201
																40.6316	1.4808		56.1579	1.3198
																40.6842	1.4808		56.2105	1.3194
																40.7368	1.4808		56.2632	1.3191
																40.7895	1.4807		56.3158	1.3188
																40.8421	1.4807		56.3684	1.3187
																40.8947	1.4807		56.4211	1.3182
																40.9474	1.4807		56.4737	1.3179
																41	1.4808		56.5263	1.3177
																41	1.4807		56.5789	1.3173
																41.0526	1.4807		56.6316	1.3171
																41.1053	1.4807		56.6842	1.3167
																41.1579	1.4807		56.7368	1.3163
																41.2105	1.4807		56.7895	1.316
																41.2632	1.4807		56.8421	1.3157
																41.3158	1.4807		56.8947	1.3154
																41.3684	1.4807		56.8947	1.3151
																41.4211	1.4807		56.9474	1.3148
																41.4737	1.4807		57	1.3145
																41.5263	1.4807		57.0526	1.3142
																41.5789	1.4807		57.1053	1.3139
																41.6316	1.4807		57.1579	1.3136
																41.6842	1.4807		57.2105	1.3132
																41.6842	1.4807		57.2632	1.3129
																41.7368	1.4807		57.3158	1.3126
																41.7895	1.4807		57.3684	1.3123
																41.8421	1.4807		57.4211	1.312
																41.8947	1.4807		57.4737	1.3118
																41.9474	1.4807		57.5263	1.3115
																42	1.4807		57.5263	1.3112
																42.0526	1.4807		57.5789	1.3109
																42.1053	1.4807		57.6316	1.3106
																42.1579	1.4807		57.6842	1.3101
																42.2105	1.4807		57.7368	1.3098
																42.2632	1.4805		57.7895	1.3095
																42.3158	1.4807		57.8421	1.3092
																42.3158	1.4805		57.8947	1.3089
																42.3684	1.4805		57.9474	1.3086
																42.4211	1.4805		58	1.3083
																42.4737	1.4805		58.0526	1.3078
																42.5263	1.4805		58.1053	1.3077
																42.5789	1.4805		58.1579	1.3072
																42.6316	1.4805		58.2105	1.3069
																42.6842	1.4805		58.2632	1.3066
																42.7368	1.4805		58.3158	1.3063
																42.7895	1.4805		58.3158	1.306
																42.8421	1.4805		58.3684	1.3056
																42.8947	1.4805		58.4211	1.3053
																42.9474	1.4805		58.4737	1.305
																43	1.4805		58.5263	1.3046
																43	1.4805		58.5789	1.3043
																43.0526	1.4805		58.6316	1.3039
																43.1053	1.4805		58.6842	1.3036
																43.1579	1.4805		58.7368	1.3033
																43.2105	1.4805		58.7895	1.303
																43.2632	1.4805		58.8421	1.3027
																43.3158	1.4805		58.8947	1.3024
																43.3684	1.4805		58.8947	1.3021
																43.4211	1.4805		58.9474	1.3018
																43.4737	1.4805		59	1.3013
																43.5263	1.4805		59.0526	1.301
																43.5789	1.4805		59.1053	1.3007
																43.6316	1.4805		59.1579	1.3004
																43.6316	1.4805		59.2105	1.3001
																43.6842	1.4805		59.2632	1.2996
																43.7368	1.4805		59.3158	1.2993
																43.7895	1.4805		59.3684	1.299
																43.8421	1.4805		59.4211	1.2987
																43.8947	1.4805		59.4737	1.2984
																43.9474	1.4805		59.5263	1.2981
																44	1.4805		59.5789	1.2976
																44.0526	1.4805		59.5789	1.2973
																44.1053	1.4805		59.6316	1.297
																44.1579	1.4805		59.6842	1.2967
																44.2105	1.4805		59.7368	1.2963
																44.2632	1.4805		59.7895	1.2959
																44.3158	1.4805		59.8421	1.2956
																44.3158	1.4805		59.8947	1.2953
																44.3684	1.4805		59.9474	1.295
																44.4211	1.4805		60	1.2945
																44.4737	1.4805		60.0526	1.2942
																44.5263	1.4805		60.1053	1.2939
																44.5789	1.4805		60.1579	1.2936
																44.6316	1.4805		60.2105	1.2931
																44.6842	1.4805		60.2632	1.2928
																44.7368	1.4805		60.3158	1.2925
																44.7895	1.4805		60.3684	1.2922
																44.8421	1.4805		60.4211	1.2919
																44.8947	1.4805		60.4211	1.2915
																44.9474	1.4805		60.4737	1.2911
																45	1.4805		60.5263	1.2908
																45	1.4805		60.5789	1.2905
																45.0526	1.4805		60.6316	1.2901
																45.1053	1.4805		60.6842	1.2897
																45.1579	1.4805		60.7368	1.2894
																45.2105	1.4805		60.7895	1.2891
																45.2632	1.4805		60.8421	1.2888
																45.3158	1.4805		60.8947	1.2884
																45.3684	1.4805		60.9474	1.2881
																45.4211	1.4805		61	1.2878
																45.4737	1.4805		61.0526	1.2875
																45.5263	1.4805		61.1053	1.2872
																45.5789	1.4805		61.1053	1.2869
																45.6316	1.4805		61.1579	1.2866
																45.6842	1.4805		61.2105	1.2861
																45.6842	1.4805		61.2632	1.2858
																45.7368	1.4805		61.3158	1.2855
																45.7895	1.4805		61.3684	1.2852
																45.8421	1.4805		61.4211	1.2849
																45.8947	1.4805		61.4737	1.2846
																45.9474	1.4805		61.5263	1.2841
																46	1.4805		61.5789	1.2838
																46.0526	1.4805		61.6316	1.2835
																46.1053	1.4805		61.6842	1.2832
																46.1579	1.4805		61.7368	1.2829
																46.2105	1.4805		61.7895	1.2826
																46.2632	1.4805		61.7895	1.2822
																46.3158	1.4805		61.8421	1.2819
																46.3158	1.4805		61.8947	1.2816
																46.3684	1.4805		61.9474	1.2813
																46.4211	1.4805		62	1.281
																46.4737	1.4805		62.0526	1.2807
																46.5263	1.4805		62.1053	1.2804
																46.5789	1.4807		62.1579	1.2802
																46.6316	1.4807		62.2105	1.2799
																46.6842	1.4807		62.2632	1.2796
																46.7368	1.4807		62.3158	1.2793
																46.7895	1.4807		62.3684	1.279
																46.8421	1.4807		62.4211	1.2787
																46.8947	1.4807		62.4737	1.2785
																46.9474	1.4807		62.5263	1.2782
																47	1.4807		62.5263	1.2779
																47	1.4807		62.5789	1.2777
																47.0526	1.4807		62.6316	1.2774
																47.1053	1.4807		62.6842	1.2773
																47.1579	1.4807		62.7368	1.277
																47.2105	1.4807		62.7895	1.2767
																47.2632	1.4807		62.8421	1.2765
																47.3158	1.4807		62.8947	1.2762
																47.3684	1.4807		62.9474	1.276
																47.4211	1.4807		63	1.2759
																47.4737	1.4807		63.0526	1.2756
																47.5263	1.4807		63.1053	1.2754
																47.5789	1.4807		63.1579	1.2753
																47.6316	1.4807		63.2105	1.275
																47.6842	1.4807		63.2632	1.2748
																47.6842	1.4807		63.2632	1.2746
																47.7368	1.4807		63.3158	1.2745
																47.7895	1.4807		63.3684	1.2742
																47.8421	1.4807		63.4211	1.274
																47.8947	1.4807		63.4737	1.2739
																47.9474	1.4807		63.5263	1.2737
																48	1.4807		63.5789	1.2736
																48.0526	1.4807		63.6316	1.2734
																48.1053	1.4807		63.6842	1.2734
																48.1579	1.4807		63.7368	1.2733
																48.2105	1.4808		63.7895	1.2731
																48.2632	1.4807		63.8421	1.2729
																48.3158	1.4808		63.8947	1.2728
																48.3684	1.4808		63.9474	1.2726
																48.3684	1.4808		64	1.2726
																48.4211	1.4808		64	1.2725
																48.4737	1.4808		64.0526	1.2723
																48.5263	1.4808		64.1053	1.2723
																48.5789	1.4808		64.1579	1.2722
																48.6316	1.4808		64.2105	1.272
																48.6842	1.4808		64.2632	1.272
																48.7368	1.4808		64.3158	1.2719
																48.7895	1.4808		64.3684	1.2719
																48.8421	1.4808		64.4211	1.2717
																48.8947	1.4808		64.4737	1.2717
																48.9474	1.4808		64.5263	1.2715
																48.9474	1.4808		64.5789	1.2715
																49	1.4808		64.6316	1.2715
																49.0526	1.4808		64.6316	1.2714
																49.1053	1.4808		64.6842	1.2714
																49.1579	1.4808		64.7368	1.2712
																49.2105	1.4808		64.7895	1.2712
																49.2632	1.4808		64.8421	1.2712
																49.3158	1.4808		64.8947	1.2712
																49.3684	1.4808		64.9474	1.2711
																49.4211	1.4808		65	1.2711
																49.4737	1.4808		65.0526	1.2711
																49.5263	1.481		65.1053	1.2711
																49.5789	1.481		65.1579	1.2709
																49.5789	1.481		65.2105	1.2709
																49.6316	1.481		65.2632	1.2709
																49.6842	1.481		65.3158	1.2709
																49.7368	1.481		65.3158	1.2709
																49.7895	1.481		65.3684	1.2709
																49.8421	1.481		65.4211	1.2708
																49.8947	1.481		65.4737	1.2708
																49.9474	1.481		65.5263	1.2708
																50	1.481		65.5789	1.2708
																50.0526	1.481		65.6316	1.2708
																50.1053	1.481		65.6842	1.2708
																50.1579	1.481		65.7368	1.2708
																50.2105	1.481		65.7895	1.2708
																50.2632	1.481		65.8421	1.2708
																50.2632	1.4811		65.8947	1.2708
																50.3158	1.481		65.9474	1.2708
																50.3684	1.4811		66	1.2708
																50.4211	1.4811		66.0526	1.2708
																50.4737	1.4811		66.1053	1.2706
																50.5263	1.4811		66.1053	1.2706
																50.5789	1.4811		66.1579	1.2706
																50.6316	1.4811		66.2105	1.2706
																50.6842	1.4811		66.2632	1.2706
																50.7368	1.4811		66.3158	1.2706
																50.7895	1.4811		66.3684	1.2706
																50.8421	1.4811		66.4211	1.2706
																50.8947	1.4811		66.4737	1.2706
																50.9474	1.4811		66.5263	1.2706
																50.9474	1.4811		66.5789	1.2706
																51	1.4811		66.6316	1.2706
																51.0526	1.4811		66.6842	1.2706
																51.1053	1.4811		66.7368	1.2706
																51.1579	1.4811		66.7368	1.2706
																51.2105	1.4813		66.7895	1.2706
																51.2632	1.4813		66.8421	1.2705
																51.3158	1.4813		66.8947	1.2705
																51.3684	1.4813		66.9474	1.2705
																51.4211	1.4813		67	1.2705
																51.4737	1.4813		67.0526	1.2705
																51.5263	1.4813		67.1053	1.2705
																51.5789	1.4813		67.1579	1.2705
																51.6316	1.4813		67.2105	1.2705
																51.6842	1.4813		67.2632	1.2705
																51.6842	1.4813		67.3158	1.2703
																51.7368	1.4813		67.3684	1.2703
																51.7895	1.4813		67.4211	1.2703
																51.8421	1.4813		67.4737	1.2703
																51.8947	1.4813		67.5263	1.2703
																51.9474	1.4814		67.5263	1.2703
																52	1.4814		67.5789	1.2703
																52.0526	1.4814		67.6316	1.2702
																52.1053	1.4814		67.6842	1.2702
																52.1579	1.4814		67.7368	1.2702
																52.2105	1.4814		67.7895	1.2702
																52.2632	1.4814		67.8421	1.2702
																52.3158	1.4814		67.8947	1.27
																52.3684	1.4814		67.9474	1.27
																52.4211	1.4814		68	1.27
																52.4211	1.4814		68.0526	1.27
																52.4737	1.4816		68.1053	1.27
																52.5263	1.4816		68.1579	1.27
																52.5789	1.4814		68.2105	1.2698
																52.6316	1.4816		68.2105	1.2698
																52.6842	1.4816		68.2632	1.2698
																52.7368	1.4816		68.3158	1.2698
																52.7895	1.4816		68.3684	1.2697
																52.8421	1.4816		68.4211	1.2697
																52.8947	1.4816		68.4737	1.2697
																52.9474	1.4816		68.5263	1.2695
																53	1.4816		68.5789	1.2695
																53.0526	1.4816		68.6316	1.2695
																53.1053	1.4816		68.6842	1.2695
																53.1053	1.4816		68.7368	1.2694
																53.1579	1.4816		68.7895	1.2694
																53.2105	1.4816		68.8421	1.2694
																53.2632	1.4817		68.8421	1.2694
																53.3158	1.4817		68.8947	1.2692
																53.3684	1.4817		68.9474	1.2692
																53.4211	1.4817		69	1.2692
																53.4737	1.4817		69.0526	1.2691
																53.5263	1.4817		69.1053	1.2691
																53.5789	1.4817		69.1579	1.2691
																53.6316	1.4817		69.2105	1.2689
																53.6842	1.4817		69.2632	1.2689
																53.7368	1.4817		69.3158	1.2689
																53.7895	1.4817		69.3684	1.2688
																53.7895	1.4817		69.4211	1.2688
																53.8421	1.4819		69.4737	1.2686
																53.8947	1.4817		69.4737	1.2686
																53.9474	1.4819		69.5263	1.2686
																54	1.4819		69.5789	1.2684
																54.0526	1.4819		69.6316	1.2684
																54.1053	1.4819		69.6842	1.2684
																54.1579	1.4819		69.7368	1.2683
																54.2105	1.4819		69.7895	1.2683
																54.2632	1.4819		69.8421	1.2683
																54.3158	1.4819		69.8947	1.2681
																54.3684	1.4819		69.9474	1.2681
																54.4211	1.4819		70	1.268
																54.4211	1.482		70.0526	1.268
																54.4737	1.4819		70.1053	1.2678
																54.5263	1.482		70.1579	1.2678
																54.5789	1.482		70.1579	1.2678
																54.6316	1.482		70.2105	1.2677
																54.6842	1.482		70.2632	1.2677
																54.7368	1.482		70.3158	1.2675
																54.7895	1.482		70.3684	1.2675
																54.8421	1.482		70.4211	1.2674
																54.8947	1.482		70.4737	1.2674
																54.9474	1.482		70.5263	1.2674
																55	1.482		70.5789	1.2672
																55.0526	1.4822		70.6316	1.2672
																55.1053	1.4822		70.6842	1.2671
																55.1053	1.4822		70.7368	1.2671
																55.1579	1.4822		70.7895	1.2669
																55.2105	1.4822		70.7895	1.2669
																55.2632	1.4822		70.8421	1.2667
																55.3158	1.4822		70.8947	1.2667
																55.3684	1.4822		70.9474	1.2666
																55.4211	1.4822		71	1.2666
																55.4737	1.4822		71.0526	1.2664
																55.5263	1.4824		71.1053	1.2664
																55.5789	1.4824		71.1579	1.2663
																55.6316	1.4824		71.2105	1.2663
																55.6842	1.4824		71.2632	1.2661
																55.7368	1.4824		71.3158	1.2661
																55.7368	1.4824		71.3684	1.266
																55.7895	1.4824		71.4211	1.266
																55.8421	1.4824		71.4737	1.2658
																55.8947	1.4824		71.5263	1.2658
																55.9474	1.4824		71.5263	1.2657
																56	1.4824		71.5789	1.2657
																56.0526	1.4825		71.6316	1.2657
																56.1053	1.4825		71.6842	1.2655
																56.1579	1.4825		71.7368	1.2653
																56.2105	1.4825		71.7895	1.2653
																56.2632	1.4825		71.8421	1.2652
																56.3158	1.4825		71.8947	1.2652
																56.3684	1.4825		71.9474	1.265
																56.4211	1.4825		72	1.265
																56.4211	1.4827		72.0526	1.2649
																56.4737	1.4825		72.1053	1.2649
																56.5263	1.4827		72.1579	1.2647
																56.5789	1.4827		72.2105	1.2647
																56.6316	1.4827		72.2105	1.2646
																56.6842	1.4827		72.2632	1.2646
																56.7368	1.4827		72.3158	1.2646
																56.7895	1.4827		72.3684	1.2644
																56.8421	1.4827		72.4211	1.2644
																56.8947	1.4827		72.4737	1.2643
																56.9474	1.4827		72.5263	1.2643
																57	1.4828		72.5789	1.2641
																57.0526	1.4827		72.6316	1.2641
																57.1053	1.4828		72.6842	1.264
																57.1053	1.4828		72.7368	1.2638
																57.1579	1.4828		72.7895	1.2638
																57.2105	1.4828		72.8421	1.2638
																57.2632	1.4828		72.8421	1.2636
																57.3158	1.4828		72.8947	1.2635
																57.3684	1.4828		72.9474	1.2635
																57.4211	1.4828		73	1.2633
																57.4737	1.483		73.0526	1.2632
																57.5263	1.483		73.1053	1.2632
																57.5789	1.483		73.1579	1.263
																57.6316	1.483		73.2105	1.263
																57.6842	1.483		73.2632	1.2629
																57.7368	1.483		73.3158	1.2629
																57.7895	1.483		73.3684	1.2627
																57.7895	1.483		73.4211	1.2626
																57.8421	1.483		73.4737	1.2626
																57.8947	1.4831		73.5263	1.2624
																57.9474	1.4831		73.5789	1.2624
																58	1.4831		73.6316	1.2622
																58.0526	1.4831		73.6316	1.2621
																58.1053	1.4831		73.6842	1.2621
																58.1579	1.4831		73.7368	1.2619
																58.2105	1.4831		73.7895	1.2619
																58.2632	1.4831		73.8421	1.2618
																58.3158	1.4831		73.8947	1.2616
																58.3684	1.4833		73.9474	1.2616
																58.4211	1.4833		74	1.2615
																58.4737	1.4833		74.0526	1.2615
																58.4737	1.4833		74.1053	1.2613
																58.5263	1.4833		74.1579	1.2612
																58.5789	1.4833		74.2105	1.2612
																58.6316	1.4833		74.2632	1.261
																58.6842	1.4834		74.2632	1.261
																58.7368	1.4833		74.3158	1.2609
																58.7895	1.4834		74.3684	1.2607
																58.8421	1.4834		74.4211	1.2607
																58.8947	1.4834		74.4737	1.2605
																58.9474	1.4834		74.5263	1.2605
																59	1.4834		74.5789	1.2604
																59.0526	1.4834		74.6316	1.2602
																59.1053	1.4834		74.6842	1.2602
																59.1053	1.4836		74.7368	1.2601
																59.1579	1.4836		74.7895	1.2601
																59.2105	1.4836		74.8421	1.2599
																59.2632	1.4836		74.8947	1.2598
																59.3158	1.4836		74.9474	1.2598
																59.3684	1.4836		75	1.2596
																59.4211	1.4836		75.0526	1.2595
																59.4737	1.4836		75.0526	1.2595
																59.5263	1.4838		75.1053	1.2593
																59.5789	1.4838		75.1579	1.2593
																59.6316	1.4838		75.2105	1.2591
																59.6842	1.4838		75.2632	1.259
																59.7368	1.4838		75.3158	1.259
																59.7368	1.4838		75.3684	1.2588
																59.7895	1.4838		75.4211	1.2587
																59.8421	1.4838		75.4737	1.2587
																59.8947	1.4839		75.5263	1.2585
																59.9474	1.4839		75.5789	1.2585
																60	1.4839		75.6316	1.2584
																60.0526	1.4839		75.6842	1.2582
																60.1053	1.4839		75.7368	1.2582
																60.1579	1.4839		75.7368	1.2581
																60.2105	1.4839		75.7895	1.2579
																60.2632	1.4839		75.8421	1.2579
																60.3158	1.4839		75.8947	1.2578
																60.3684	1.4841		75.9474	1.2578
																60.4211	1.4841		76	1.2576
																60.4737	1.4841		76.0526	1.2574
																60.4737	1.4841		76.1053	1.2574
																60.5263	1.4841		76.1579	1.2573
																60.5789	1.4841		76.2105	1.2571
																60.6316	1.4841		76.2632	1.2571
																60.6842	1.4841		76.3158	1.257
																60.7368	1.4842		76.3684	1.257
																60.7895	1.4842		76.4211	1.2568
																60.8421	1.4842		76.4737	1.2567
																60.8947	1.4842		76.4737	1.2567
																60.9474	1.4842		76.5263	1.2565
																61	1.4842		76.5789	1.2564
																61.0526	1.4842		76.6316	1.2564
																61.1053	1.4844		76.6842	1.2562
																61.1579	1.4844		76.7368	1.2562
																61.1579	1.4844		76.7895	1.256
																61.2105	1.4844		76.8421	1.2559
																61.2632	1.4844		76.8947	1.2559
																61.3158	1.4844		76.9474	1.2557
																61.3684	1.4844		77	1.2557
																61.4211	1.4845		77.0526	1.2556
																61.4737	1.4845		77.1053	1.2554
																61.5263	1.4845		77.1579	1.2554
																61.5789	1.4845		77.1579	1.2553
																61.6316	1.4845		77.2105	1.2551
																61.6842	1.4845		77.2632	1.2551
																61.7368	1.4845		77.3158	1.255
																61.7368	1.4847		77.3684	1.2548
																61.7895	1.4847		77.4211	1.2548
																61.8421	1.4847		77.4737	1.2547
																61.8947	1.4847		77.5263	1.2547
																61.9474	1.4847		77.5789	1.2545
																62	1.4847		77.6316	1.2543
																62.0526	1.4847		77.6842	1.2543
																62.1053	1.4847		77.7368	1.2542
																62.1579	1.4848		77.7895	1.254
																62.2105	1.4848		77.8421	1.254
																62.2632	1.4848		77.8947	1.2539
																62.3158	1.4848		77.8947	1.2537
																62.3684	1.4848		77.9474	1.2537
																62.4211	1.4848		78	1.2536
																62.4211	1.4848		78.0526	1.2534
																62.4737	1.485		78.1053	1.2534
																62.5263	1.485		78.1579	1.2533
																62.5789	1.485		78.2105	1.2533
																62.6316	1.485		78.2632	1.2531
																62.6842	1.485		78.3158	1.2529
																62.7368	1.485		78.3684	1.2529
																62.7895	1.485		78.4211	1.2528
																62.8421	1.4852		78.4737	1.2526
																62.8947	1.4852		78.5263	1.2526
																62.9474	1.4852		78.5263	1.2525
																63	1.4852		78.5789	1.2525
																63	1.4852		78.6316	1.2523
																63.0526	1.4852		78.6842	1.2522
																63.1053	1.4852		78.7368	1.2522
																63.1579	1.4853		78.7895	1.252
																63.2105	1.4853		78.8421	1.2519
																63.2632	1.4853		78.8947	1.2519
																63.3158	1.4853		78.9474	1.2517
																63.3684	1.4853		79	1.2516
																63.4211	1.4853		79.0526	1.2516
																63.4737	1.4855		79.1053	1.2514
																63.5263	1.4855		79.1579	1.2512
																63.5789	1.4855		79.2105	1.2512
																63.6316	1.4855		79.2105	1.2511
																63.6316	1.4855		79.2632	1.2509
																63.6842	1.4855		79.3158	1.2509
																63.7368	1.4856		79.3684	1.2508
																63.7895	1.4856		79.4211	1.2508
																63.8421	1.4856		79.4737	1.2506
																63.8947	1.4856		79.5263	1.2505
																63.9474	1.4856		79.5789	1.2505
																64	1.4856		79.6316	1.2503
																64.0526	1.4856		79.6842	1.2502
																64.1053	1.4858		79.7368	1.2502
																64.1579	1.4858		79.7895	1.25
																64.2105	1.4858		79.8421	1.2498
																64.2632	1.4858		79.8947	1.2498
																64.3158	1.4858		79.9474	1.2497
																64.3158	1.4858		80	1.2495
																64.3684	1.4858		80	1.2495
																64.4211	1.4859		80.0526	1.2494
																64.4737	1.4859		80.1053	1.2492
																64.5263	1.4859		80.1579	1.2492
																64.5789	1.4859		80.2105	1.2491
																64.6316	1.4859		80.2632	1.2491
																64.6842	1.4859		80.3158	1.2489
																64.7368	1.4861		80.3684	1.2488
																64.7895	1.4861		80.4211	1.2488
																64.8421	1.4861		80.4737	1.2486
																64.8947	1.4861		80.5263	1.2484
																64.9474	1.4861		80.5789	1.2484
																65	1.4861		80.6316	1.2483
																65	1.4862		80.6842	1.2481
																65.0526	1.4862		80.7368	1.2481
																65.1053	1.4862		80.7895	1.248
																65.1579	1.4862		80.8421	1.2478
																65.2105	1.4862		80.8421	1.2478
																65.2632	1.4862		80.8947	1.2477
																65.3158	1.4862		80.9474	1.2477
																65.3684	1.4864		81	1.2475
																65.4211	1.4864		81.0526	1.2474
																65.4737	1.4864		81.1053	1.2474
																65.5263	1.4864		81.1579	1.2472
																65.5789	1.4864		81.2105	1.2471
																65.6316	1.4865		81.2632	1.2471
																65.6316	1.4865		81.3158	1.2469
																65.6842	1.4865		81.3684	1.2467
																65.7368	1.4865		81.4211	1.2467
																65.7895	1.4865		81.4737	1.2466
																65.8421	1.4865		81.5263	1.2464
																65.8947	1.4867		81.5263	1.2464
																65.9474	1.4867		81.5789	1.2463
																66	1.4867		81.6316	1.2463
																66.0526	1.4867		81.6842	1.2461
																66.1053	1.4867		81.7368	1.246
																66.1579	1.4867		81.7895	1.246
																66.2105	1.4867		81.8421	1.2458
																66.2632	1.4869		81.8947	1.2457
																66.3158	1.4869		81.9474	1.2457
																66.3684	1.4869		82	1.2455
																66.3684	1.4869		82.0526	1.2455
																66.4211	1.4869		82.1053	1.2453
																66.4737	1.487		82.1579	1.2452
																66.5263	1.487		82.2105	1.245
																66.5789	1.487		82.2105	1.245
																66.6316	1.487		82.2632	1.2449
																66.6842	1.487		82.3158	1.2447
																66.7368	1.4872		82.3684	1.2447
																66.7895	1.4872		82.4211	1.2446
																66.8421	1.4872		82.4737	1.2446
																66.8947	1.4872		82.5263	1.2444
																66.9474	1.4872		82.5789	1.2443
																67	1.4872		82.6316	1.2443
																67.0526	1.4873		82.6842	1.2441
																67.0526	1.4873		82.7368	1.244
																67.1053	1.4873		82.7895	1.244
																67.1579	1.4873		82.8421	1.2438
																67.2105	1.4873		82.8947	1.2436
																67.2632	1.4875		82.9474	1.2436
																67.3158	1.4875		83	1.2435
																67.3684	1.4875		83.0526	1.2433
																67.4211	1.4875		83.1053	1.2432
																67.4737	1.4875		83.1579	1.243
																67.5263	1.4875		83.2105	1.243
																67.5789	1.4875		83.2632	1.2429
																67.6316	1.4876		83.3158	1.2427
																67.6842	1.4876		83.3684	1.2427
																67.6842	1.4876		83.4211	1.2426
																67.7368	1.4876		83.4737	1.2426
																67.7895	1.4876		83.5263	1.2424
																67.8421	1.4878		83.5789	1.2422
																67.8947	1.4878		83.6316	1.2422
																67.9474	1.4878		83.6842	1.2421
																68	1.4878		83.7368	1.2419
																68.0526	1.4878		83.7895	1.2419
																68.1053	1.4879		83.8421	1.2418
																68.1579	1.4879		83.8947	1.2416
																68.2105	1.4879		83.8947	1.2416
																68.2632	1.4879		83.9474	1.2415
																68.3158	1.4879		84	1.2415
																68.3684	1.4879		84.0526	1.2413
																68.4211	1.4881		84.1053	1.2412
																68.4737	1.4881		84.1579	1.2412
																68.5263	1.4881		84.2105	1.241
																68.5263	1.4881		84.2632	1.2409
																68.5789	1.4881		84.3158	1.2409
																68.6316	1.4883		84.3684	1.2409
																68.6842	1.4883		84.4211	1.2407
																68.7368	1.4883		84.4737	1.2407
																68.7895	1.4883		84.5263	1.2405
																68.8421	1.4883		84.5263	1.2404
																68.8947	1.4884		84.5789	1.2404
																68.9474	1.4884		84.6316	1.2402
																69	1.4884		84.6842	1.2401
																69.0526	1.4884		84.7368	1.2401
																69.1053	1.4884		84.7895	1.2399
																69.1579	1.4884		84.8421	1.2398
																69.1579	1.4886		84.8947	1.2398
																69.2105	1.4886		84.9474	1.2396
																69.2632	1.4886		85	1.2395
																69.3158	1.4886		85.0526	1.2395
																69.3684	1.4886		85.1053	1.2393
																69.4211	1.4887		85.1579	1.2391
																69.4737	1.4887		85.2105	1.2391
																69.5263	1.4887		85.2632	1.239
																69.5789	1.4887		85.3158	1.239
																69.6316	1.4889		85.3684	1.2388
																69.6842	1.4889		85.3684	1.2387
																69.7368	1.4889		85.4211	1.2387
																69.7895	1.4889		85.4737	1.2385
																69.8421	1.4889		85.5263	1.2384
																69.8421	1.489		85.5789	1.2384
																69.8947	1.489		85.6316	1.2382
																69.9474	1.489		85.6842	1.2382
																70	1.489		85.7368	1.2381
																70.0526	1.489		85.7895	1.2379
																70.1053	1.4892		85.8421	1.2379
																70.1579	1.4892		85.8947	1.2378
																70.2105	1.4892		85.9474	1.2376
																70.2632	1.4892		86	1.2376
																70.3158	1.4892		86	1.2374
																70.3684	1.4893		86.0526	1.2374
																70.4211	1.4893		86.1053	1.2373
																70.4737	1.4893		86.1579	1.2371
																70.5263	1.4893		86.2105	1.2371
																70.5263	1.4893		86.2632	1.237
																70.5789	1.4893		86.3158	1.2368
																70.6316	1.4895		86.3684	1.2368
																70.6842	1.4895		86.4211	1.2367
																70.7368	1.4895		86.4737	1.2365
																70.7895	1.4895		86.5263	1.2365
																70.8421	1.4896		86.5789	1.2364
																70.8947	1.4896		86.6316	1.2362
																70.9474	1.4896		86.6842	1.2362
																71	1.4896		86.7368	1.236
																71.0526	1.4896		86.7368	1.2359
																71.1053	1.4898		86.7895	1.2359
																71.1579	1.4898		86.8421	1.2357
																71.2105	1.4898		86.8947	1.2357
																71.2105	1.4898		86.9474	1.2356
																71.2632	1.49		87	1.2354
																71.3158	1.49		87.0526	1.2353
																71.3684	1.49		87.1053	1.2353
																71.4211	1.49		87.1579	1.2351
																71.4737	1.49		87.2105	1.2351
																71.5263	1.49		87.2632	1.235
																71.5789	1.4901		87.3158	1.2348
																71.6316	1.4901		87.3684	1.2348
																71.6842	1.4901		87.4211	1.2347
																71.7368	1.4901		87.4211	1.2345
																71.7895	1.4903		87.4737	1.2345
																71.8421	1.4903		87.5263	1.2343
																71.8947	1.4903		87.5789	1.2343
																71.9474	1.4903		87.6316	1.2342
																71.9474	1.4904		87.6842	1.234
																72	1.4904		87.7368	1.234
																72.0526	1.4904		87.7895	1.2339
																72.1053	1.4904		87.8421	1.2337
																72.1579	1.4904		87.8947	1.2337
																72.2105	1.4904		87.9474	1.2336
																72.2632	1.4906		88	1.2336
																72.3158	1.4906		88.0526	1.2334
																72.3684	1.4906		88.1053	1.2333
																72.4211	1.4906		88.1053	1.2333
																72.4737	1.4907		88.1579	1.2331
																72.5263	1.4907		88.2105	1.2329
																72.5789	1.4907		88.2632	1.2329
																72.6316	1.4907		88.3158	1.2328
																72.6316	1.4909		88.3684	1.2328
																72.6842	1.4909		88.4211	1.2326
																72.7368	1.4909		88.4737	1.2325
																72.7895	1.4909		88.5263	1.2325
																72.8421	1.4909		88.5789	1.2323
																72.8947	1.491		88.6316	1.2322
																72.9474	1.491		88.6842	1.2322
																73	1.491		88.7368	1.232
																73.0526	1.491		88.7895	1.2319
																73.1053	1.4912		88.8421	1.2319
																73.1579	1.4912		88.8421	1.2317
																73.2105	1.4912		88.8947	1.2316
																73.2632	1.4912		88.9474	1.2316
																73.3158	1.4914		89	1.2314
																73.3158	1.4914		89.0526	1.2312
																73.3684	1.4914		89.1053	1.2312
																73.4211	1.4914		89.1579	1.2311
																73.4737	1.4914		89.2105	1.2309
																73.5263	1.4915		89.2632	1.2309
																73.5789	1.4915		89.3158	1.2308
																73.6316	1.4915		89.3684	1.2308
																73.6842	1.4915		89.4211	1.2306
																73.7368	1.4915		89.4737	1.2305
																73.7895	1.4917		89.5263	1.2305
																73.8421	1.4917		89.5263	1.2303
																73.8947	1.4917		89.5789	1.2303
																73.9474	1.4918		89.6316	1.2302
																74	1.4918		89.6842	1.23
																74	1.4918		89.7368	1.23
																74.0526	1.4918		89.7895	1.2298
																74.1053	1.492		89.8421	1.2297
																74.1579	1.492		89.8947	1.2297
																74.2105	1.492		89.9474	1.2295
																74.2632	1.492		90	1.2294
																74.3158	1.492		90.0526	1.2294
																74.3684	1.4921		90.1053	1.2292
																74.4211	1.4921		90.1579	1.2291
																74.4737	1.4921		90.2105	1.2291
																74.5263	1.4921		90.2105	1.2289
																74.5789	1.4923		90.2632	1.2289
																74.6316	1.4923		90.3158	1.2288
																74.6842	1.4923		90.3684	1.2286
																74.7368	1.4923		90.4211	1.2286
																74.7895	1.4924		90.4737	1.2285
																74.7895	1.4924		90.5263	1.2283
																74.8421	1.4924		90.5789	1.2283
																74.8947	1.4924		90.6316	1.2281
																74.9474	1.4924		90.6842	1.228
																75	1.4926		90.7368	1.228
																75.0526	1.4926		90.7895	1.2278
																75.1053	1.4926		90.8421	1.2278
																75.1579	1.4926		90.8947	1.2277
																75.2105	1.4927		90.9474	1.2275
																75.2632	1.4927		91	1.2275
																75.3158	1.4927		91	1.2274
																75.3684	1.4929		91.0526	1.2272
																75.4211	1.4929		91.1053	1.2272
																75.4211	1.4929		91.1579	1.2271
																75.4737	1.4929		91.2105	1.2271
																75.5263	1.4929		91.2632	1.2269
																75.5789	1.4931		91.3158	1.2267
																75.6316	1.4931		91.3684	1.2267
																75.6842	1.4931		91.4211	1.2266
																75.7368	1.4931		91.4737	1.2266
																75.7895	1.4932		91.5263	1.2264
																75.8421	1.4932		91.5789	1.2263
																75.8947	1.4932		91.6316	1.2263
																75.9474	1.4934		91.6842	1.2261
																76	1.4934		91.6842	1.226
																76.0526	1.4934		91.7368	1.226
																76.0526	1.4934		91.7895	1.2258
																76.1053	1.4935		91.8421	1.2257
																76.1579	1.4935		91.8947	1.2257
																76.2105	1.4935		91.9474	1.2255
																76.2632	1.4935		92	1.2255
																76.3158	1.4937		92.0526	1.2254
																76.3684	1.4937		92.1053	1.2252
																76.4211	1.4937		92.1579	1.2252
																76.4737	1.4938		92.2105	1.225
																76.5263	1.4938		92.2632	1.2249
																76.5789	1.4938		92.3158	1.2249
																76.6316	1.4938		92.3684	1.2247
																76.6842	1.4938		92.3684	1.2246
																76.7368	1.494		92.4211	1.2246
																76.7368	1.494		92.4737	1.2244
																76.7895	1.494		92.5263	1.2244
																76.8421	1.494		92.5789	1.2243
																76.8947	1.4941		92.6316	1.2241
																76.9474	1.4941		92.6842	1.2241
																77	1.4941		92.7368	1.224
																77.0526	1.4943		92.7895	1.224
																77.1053	1.4943		92.8421	1.2238
																77.1579	1.4943		92.8947	1.2236
																77.2105	1.4943		92.9474	1.2236
																77.2632	1.4943		92.9474	1.2235
																77.3158	1.4945		93	1.2233
																77.3158	1.4945		93.0526	1.2233
																77.3684	1.4945		93.1053	1.2232
																77.4211	1.4946		93.1579	1.223
																77.4737	1.4946		93.2105	1.223
																77.5263	1.4946		93.2632	1.2229
																77.5789	1.4946		93.3158	1.2229
																77.6316	1.4948		93.3684	1.2227
																77.6842	1.4948		93.4211	1.2226
																77.7368	1.4948		93.4737	1.2226
																77.7895	1.4948		93.5263	1.2224
																77.8421	1.4949		93.5789	1.2224
																77.8947	1.4949		93.6316	1.2223
																77.9474	1.4949		93.6316	1.2221
																77.9474	1.4951		93.6842	1.2221
																78	1.4951		93.7368	1.2219
																78.0526	1.4951		93.7895	1.2218
																78.1053	1.4951		93.8421	1.2218
																78.1579	1.4952		93.8947	1.2216
																78.2105	1.4952		93.9474	1.2215
																78.2632	1.4952		94	1.2215
																78.3158	1.4954		94.0526	1.2213
																78.3684	1.4954		94.1053	1.2213
																78.4211	1.4954		94.1579	1.2212
																78.4737	1.4954		94.2105	1.221
																78.5263	1.4955		94.2632	1.221
																78.5789	1.4955		94.3158	1.2209
																78.6316	1.4955		94.3684	1.2207
																78.6316	1.4955		94.4211	1.2207
																78.6842	1.4957		94.4211	1.2205
																78.7368	1.4957		94.4737	1.2204
																78.7895	1.4957		94.5263	1.2204
																78.8421	1.4958		94.5789	1.2202
																78.8947	1.4958		94.6316	1.2202
																78.9474	1.4958		94.6842	1.2201
																79	1.4958		94.7368	1.2199
																79.0526	1.496		94.7895	1.2199
																79.1053	1.496		94.8421	1.2198
																79.1579	1.496		94.8947	1.2198
																79.2105	1.4962		94.9474	1.2196
																79.2632	1.4962		95	1.2195
																79.3158	1.4962		95.0526	1.2195
																79.3158	1.4962		95.1053	1.2193
																79.3684	1.4963		95.1579	1.2192
																79.4211	1.4963		95.1579	1.2192
																79.4737	1.4963		95.2105	1.219
																79.5263	1.4965		95.2632	1.219
																79.5789	1.4965		95.3158	1.2188
																79.6316	1.4965		95.3684	1.2187
																79.6842	1.4965		95.4211	1.2187
																79.7368	1.4966		95.4737	1.2185
																79.7895	1.4966		95.5263	1.2184
																79.8421	1.4968		95.5789	1.2184
																79.8947	1.4968		95.6316	1.2182
																79.9474	1.4968		95.6842	1.2182
																80	1.4968		95.7368	1.2181
																80	1.4969		95.7368	1.2179
																80.0526	1.4969		95.7895	1.2179
																80.1053	1.4969		95.8421	1.2178
																80.1579	1.4969		95.8947	1.2178
																80.2105	1.4971		95.9474	1.2176
																80.2632	1.4971		96	1.2176
																80.3158	1.4971		96.0526	1.2174
																80.3684	1.4972		96.1053	1.2173
																80.4211	1.4972		96.1579	1.2171
																80.4737	1.4972		96.2105	1.2171
																80.5263	1.4974		96.2632	1.2171
																80.5789	1.4974		96.3158	1.2171
																80.6316	1.4974		96.3684	1.217
																80.6842	1.4976		96.4211	1.2168
																80.6842	1.4976		96.4737	1.2168
																80.7368	1.4976		96.5263	1.2167
																80.7895	1.4977		96.5263	1.2165
																80.8421	1.4977		96.5789	1.2165
																80.8947	1.4977		96.6316	1.2164
																80.9474	1.4977		96.6842	1.2164
																81	1.4979		96.7368	1.2162
																81.0526	1.4979		96.7895	1.2161
																81.1053	1.4979		96.8421	1.2161
																81.1579	1.498		96.8947	1.2159
																81.2105	1.498		96.9474	1.2159
																81.2632	1.498		97	1.2157
																81.2632	1.4982		97.0526	1.2157
																81.3158	1.4982		97.1053	1.2156
																81.3684	1.4982		97.1579	1.2154
																81.4211	1.4982		97.1579	1.2154
																81.4737	1.4983		97.2105	1.2153
																81.5263	1.4983		97.2632	1.2151
																81.5789	1.4983		97.3158	1.2151
																81.6316	1.4985		97.3684	1.215
																81.6842	1.4985		97.4211	1.215
																81.7368	1.4985		97.4737	1.2148
																81.7895	1.4986		97.5263	1.2147
																81.8421	1.4986		97.5789	1.2147
																81.8947	1.4986		97.6316	1.2145
																81.9474	1.4988		97.6842	1.2143
																81.9474	1.4988		97.7368	1.2143
[truncated: 5,232 more rows]

## Sheet: Figure 3a
2 Theta	1	2	3	4	5	6	7	8	9	10	11	12	13	14	15	16	17	18	19	20	21	22	23	24	25	26	27	28	29	30	31	32	33	34	35	36	37	38	39	40	41	42	43	44	45	46	47	48	49
7.00253	-19.2926	120.707	218.707	132.707	4.70735	-16.2926	-91.2926	-70.2926	73.7074	53.7073	2.70735	228.707	210.707	162.707	71.7074	25.7074	300.707	211.707	249.707	34.7073	236.707	170.707	204.707	20.7074	225.707	83.7074	105.707	120.707	147.707	121.707	130.707	18.7074	-40.2927	17.7074	173.707	117.707	167.707	198.707	-7.29265	130.707	-4.29265	54.7073	201.707	93.7074	186.707	52.7073	75.7074	9.70735	61.7073
7.02853	2.85846	145.829	100.267	4.36666	-106.802	92.9853	87.2907	-121.407	117.64	51.1065	87.2334	183.533	-27.532	96.7416	230.489	157.757	195.138	36.833	285.72	171.707	113.317	-45.7503	52.6048	161.668	205.285	136.551	-16.6929	89.3943	100.553	215.144	95.434	100.263	29.3822	82.4318	136.454	125.007	168.077	143.632	131.688	117.216	-0.95301	-28.0898	197.126	183.184	107.871	225.35	190.926	29.8783	87.8188
7.05453	-14.1966	84.6964	149.434	138.708	44.3702	-51.597	154.136	-18.6375	104.724	66.1485	145.295	13.8793	106.688	57.24	44.2563	-100.295	236.593	88.3745	239.399	126.399	-28.6962	204.346	154.362	80.1329	119.192	73.7361	172.596	61.0217	21.0536	156.657	79.7637	13.2322	-23.4624	135.394	136.446	131.327	190.99	133.645	126.585	-50.1604	2.38663	66.5212	175.883	63.8871	124.109	106.887	261.057	-2.87912	208.025
7.08053	-67.5473	-21.9398	104.244	24.4174	9.97648	30.2259	5.42944	-93.8031	172.732	58.0835	-45.2906	107.839	125.339	40.3216	192.172	-71.2263	125.269	113.101	137.911	170.446	39.6426	104.06	126.738	120.536	213.869	59.2323	221.446	167.541	6.2323	96.6313	130.268	157.351	-32.9165	118.381	57.2565	125.024	107.405	106.649	127.786	77.797	20.2798	-24.3268	57.4471	51.143	143.25	120.339	225.947	-13.857	202.083
7.10653	125.168	65.4542	200.176	-10.5053	-50.3543	158.986	-12.2594	-105.418	192.471	79.3118	67.3032	43.0029	45.5189	165.025	280.732	9.89077	295.041	106.502	138.066	184.669	112.288	200.097	130.987	70.3282	144.201	106.24	-92.7573	151.979	-9.18	164.327	207.089	23.9002	-30.8944	24.0745	121.446	-30.3854	123.431	154.201	166.597	187.819	-92.1317	3.91492	45.5422	69.4309	194.121	86.6138	52.329	-53.1878	162.812
7.13253	20.4581	29.6381	196.001	89.2956	-74.3046	-43.5807	76.8909	-112.098	31.0379	-16.3852	192.303	141.296	178.46	68.8628	189.516	18.3063	231.275	73.2908	215.536	226.421	69.9357	113.317	182.875	126.528	83.5807	134.215	-37.0177	29.9047	93.1963	149.497	171.588	65.1234	-49.4534	14.8521	183.478	-5.0828	204.387	258.246	70.6644	175.447	87.9297	107.246	198.567	-1.67514	168.043	299.392	113.032	43.4444	71.2675
7.15853	-39.6232	-12.5163	164.888	91.1619	0.16108	18.3397	176.911	-32.1366	130.137	35.3518	54.092	39.7106	122.913	98.721	145.424	-79.8252	209.114	113.304	225.567	132.056	131.875	71.3051	156.769	101.71	66.8168	133.102	-88.5637	275.028	-36.5033	181.84	52.3655	-17.6586	-35.9692	96.7443	90.9962	58.0541	21.771	253.579	151.506	143.888	-31.8605	67.7814	174.948	115.303	66.2939	168.913	85.8884	74.3164	60.3405
7.18453	-143.206	57.8756	82.3359	-32.4691	-42.1645	59.5844	58.6003	-65.7896	7.01705	115.598	9.93253	85.4036	-38.8993	115.251	226.112	68.7635	215.738	67.9049	250.487	143.043	57.197	65.571	159.015	143.098	190.986	191.917	37.6388	49.3518	15.7785	247.57	97.4036	61.0421	-0.27669	163.709	28.53	112.543	191.749	69.0455	95.8773	237.209	107.319	45.7518	99.7802	106.543	234.305	179.835	109.418	-3.73358	192.43
7.21053	13.5332	-135.192	46.2821	129.898	34.7567	50.6945	47.8214	-148.431	118.264	-61.5411	-141.478	99.7894	43.566	50.3779	104.696	-74.0018	183.52	45.3295	151.394	22.2199	199.883	97.8843	68.5211	-83.4928	168.441	-24.2866	62.3925	192.771	209.39	71.3002	49.1872	90.6781	-75.5902	52.6643	7.17079	-9.46256	78.6168	111.821	93.5038	124.982	47.7747	29.012	162.789	53.1872	18.4278	166.933	207.407	55.1061	100.474
7.23653	160.083	-6.25612	6.69333	22.0876	-182	49.1213	-23.0025	-53.8804	94.4254	42.3336	29.0826	71.8896	158.584	106.049	161.424	-38.7009	82.6765	23.0859	274.173	117.673	223.96	143.835	200.369	137.457	121.408	22.6024	125.049	311.762	159.551	37.818	20.4431	165.888	-132.967	134.102	10.5855	87.4945	47.0859	117.032	22.9975	82.2468	20.1752	57.1744	198.174	87.2814	196.654	146.907	132.248	-39.1449	82.0143
7.26253	-13.0594	142.617	80.8682	71.6542	-70.2836	30.4851	27.1504	-101.248	28.347	-18.5615	79.8294	122.547	110.851	43.9424	118.859	16.8449	240.946	47.5239	270.287	82.4618	233.508	149.302	94.5981	43.3996	8.4074	49.2185	13.3996	21.5419	38.102	129.181	55.3333	141.874	-35.8108	70.4385	89.769	86.6913	96.7457	98.4851	158.724	60.4851	-56.3631	-63.005	177.08	13.0338	153.347	240.884	223.487	-46.797	10.24
7.28853	109.308	5.43467	41.6647	17.3019	-97.0994	-24.6805	-4.53593	-126.828	-17.4268	-84.1347	127.423	91.3549	145.75	124.075	-10.058	-28.0079	199.193	91.7501	152.96	159.729	232.989	59.7945	137.895	87.7855	90.3106	49.9891	25.7147	98.3459	124.656	89.883	-4.37072	85.3195	77.3282	116.222	-16.1494	78.644	186.511	186.747	69.65	106.877	23.0746	93.0332	213.968	78.7117	14.9243	258.007	249.915	51.7648	-32.8634
7.31453	147.402	62.0195	57.2826	100.876	2.97117	-21.1695	147.065	16.4941	23.9487	-89.9788	34.4758	-8.8814	29.5716	87.5699	39.4483	0.49658	224.735	135.901	131.212	179.83	37.5732	119.615	197.115	160.329	120.64	138.233	-75.6907	98.0453	98.3792	-12.7623	77.9953	51.8313	-7.64327	148.687	103.161	-11.7149	183.045	212.235	78.2826	201.233	43.8305	31.3326	79.072	132.187	63.4483	197.475	214.26	105.544	65.3284
7.34053	-97.7282	85.5748	35.2503	68.2171	-20.8148	24.9311	-10.0474	1.66923	24.4126	-3.26038	85.9644	35.1253	49.221	39.7011	43.2836	15.9618	192.056	95.3461	181.899	123.152	28.9298	84.2171	163.572	242.674	168.802	35.5363	-119.105	103.478	35.152	188.778	62.6373	23.2503	14.35	38.4073	111.058	79.2888	169.315	263.286	57.9924	14.9193	-67.7217	-23.9119	98.8341	142.865	77.7357	178.186	62.3089	-20.8839	-21.5275
7.36653	-48.0122	55.1577	85.2665	72.2121	-60.5645	33.6012	21.5719	-33.259	168.542	-40.0641	51.9636	123.099	54.0179	0.29661	91.1	-158.644	103.354	166.377	145.964	56.3251	158.459	106.295	118.269	118.688	193.101	56.7669	-24.0959	150.517	29.4623	134.77	29.602	-7.67577	-71.3963	-14.2866	65.9636	32.0196	139.463	140.855	121.183	3.10079	32.987	-49.0649	25.659	37.1042	183.932	90.7703	101.155	-83.1753	-10.2883
7.39253	-41.4121	62.1648	164.895	-7.46344	15.9603	48.7182	-21.5238	-31.7934	-57.9942	-80.947	38.4391	-16.1102	70.4206	-73.696	106.909	-91.421	177.918	-33.5429	205.639	71.0811	111.155	44.8575	69.6902	71.7135	123.899	-29.5286	139.5	56.1086	144.305	162.104	74.616	-66.2262	67.4582	-12.9422	97.5509	86.937	113.118	142.379	50.5366	48.8067	58.2066	6.12769	184.333	21.0996	66.7643	23.625	267.012	138.361	-40.6493
7.41853	1.36249	14.1433	170.047	-12.1285	-73.6963	22.1743	-6.82735	-80.8567	-38.2889	-105.731	6.49185	183.071	100.538	22.297	216.297	-29.7963	51.4478	-51.0336	189.857	100.855	178.695	138.773	150.948	17.1433	217.614	60.6145	74.7636	9.17434	149.475	23.2416	93.7128	46.5981	-82.0432	-8.01718	13.7636	-5.6963	129.808	126.428	71.9501	-91.4409	-10.2053	40.1726	166.667	-11.1906	121.853	136.598	214.7	46.5427	-54.7946
7.44453	-142.976	-106.41	97.4937	25.734	-58.0973	27.7944	-45.2414	-104.977	-44.3018	-58.3022	71.6495	47.2533	151.71	-13.5426	164.662	112.83	189.589	-42.0248	150.072	173.324	126.65	119.915	112.289	150.143	109.964	156.637	84.5895	135.336	50.554	78.288	202.396	-18.1328	-23.5675	-12.0007	65.1556	20.7099	87.4333	86.4091	88.9631	-128.157	0.26424	85.722	190.409	92.7216	87.108	190.746	234.071	14.5054	-100.073
7.47053	-154.751	-133.572	46.3937	-28.2482	-116.355	18.0357	-22.4302	-115.857	-30.394	49.2817	106.07	-10.8211	68.5386	-101.855	69.8596	16.3255	108.361	-4.50181	159.785	73.1823	142.927	2.28926	197.46	43.0045	132.819	61.4679	20.5378	150.857	61.7484	120.82	23.114	-63.5709	-62.1412	61.2825	83.4637	79.6406	72.6069	113.855	47.8225	69.1351	41.4982	-20.6391	78.2539	185.176	156.211	129.181	214.251	14.9995	-95.501
7.49653	19.3246	48.3082	97.9638	17.1523	-118.913	-50.0035	-64.774	-66.9624	21.6032	19.6031	19.8407	3.39002	37.3654	52.1361	103.849	-42.733	187.595	64.5868	46.8735	162.333	121.324	88.2754	103.496	55.9228	144.538	168.374	51.9802	120.324	115.792	133.218	39.7753	61.3737	-81.5772	8.75059	105.824	-53.7167	84.7097	114.423	98.7753	55.9227	72.4474	-20.9296	157.406	178.005	96.6358	83.89	65.0948	15.7261	-45.2083
7.52253	6.99447	-5.89255	101.675	19.0722	-75.0253	21.6633	49.9394	-6.00974	98.8229	2.48459	80.854	84.2431	51.9281	67.2473	78.4224	-51.5076	210.492	86.3095	113.076	185.088	122.309	87.6442	34.6131	65.2939	151.508	25.1583	-29.8848	158.982	155.15	150.325	10.8116	36.7882	-47.6362	72.4493	30.1385	9.28194	43.2084	190.846	44.1618	127.259	58.0566	29.1809	137.208	100.154	152.838	72.2862	195.612	-66.4646	-61.1574
7.54853	-41.9502	2.92177	93.1318	-19.9502	-99.3669	-72.1133	122.63	-14.1175	59.259	58.4624	126.797	70.2164	124.545	52.7569	128.837	-35.7025	139.218	6.13519	224.336	79.1779	134.756	89.3812	28.423	75.7561	125.758	-14.3686	-18.495	164.923	9.67998	151.298	-62.074	2.88246	-28.2439	-44.4874	63.5042	23.9653	179.708	190.674	46.464	73.2599	15.4666	49.9645	113.799	179.044	190.464	201.292	91.5963	54.3753	75.7502
7.57453	-44.1303	29.0319	5.84626	-76.0683	-52.6644	-25.5582	-6.87339	-64.5049	38.5806	-54.366	64.2622	86.849	139.707	40.6721	72.1353	-22.5669	138.814	-33.145	144.649	97.9551	109.693	113.722	69.7015	103.849	196.224	86.8931	64.315	95.8256	97.2529	171.159	21.1114	37.7015	16.2649	-30.1363	5.13532	26.5245	33.5692	135.023	3.36831	76.5038	5.05257	-45.6611	195.259	77.4157	63.7254	154.537	125.752	-0.40741	8.30353
7.60053	-25.5888	-21.365	46.262	-37.0866	16.457	-33.1242	22.8927	-126.962	-20.6803	-52.7505	45.9755	24.7429	58.1661	155.515	59.1498	-20.5681	94.0375	-30.8502	130.096	33.2532	194.046	114.029	147.577	8.55602	172.668	73.5272	7.2532	120.424	76.0914	134.755	31.4526	34.5397	-35.0828	5.04194	6.04194	30.5191	138.105	63.3197	3.32407	16.0582	9.83441	-70.481	84.9128	126.328	62.7059	119.855	194.054	37.4902	-2.27342
7.62653	1.66717	-57.9973	73.9536	11.3333	-67.993	-13.2379	-0.61506	-29.4328	9.8087	-74.9489	106.76	-0.75996	96.2841	158.575	182.71	-31.8549	46.8129	88.1384	104.099	45.6189	82.9137	184.95	135.575	43.3316	94.0527	12.0519	-21.5218	134.335	55.7638	97.4316	22.0019	7.71716	-86.9489	61.8562	101.711	-52.232	108.387	112.855	42.6189	-49.9006	4.71631	-16.8582	155.282	84.529	30.1468	26.6731	175.813	-68.3727	-12.4261
7.65253	14.2061	56.2533	228.835	26.4542	-68.2279	20.0047	2.48523	-131.663	7.64783	-27.9099	77.8182	63.3615	40.7483	56.4536	221.694	31.1134	86.5707	27.19	161.113	122.361	3.09733	54.5463	122.183	52.6634	74.6944	3.70998	-56.8949	28.1667	64.7177	132.051	60.0435	-50.1896	-52.6929	13.2755	89.3376	12.9275	-9.80224	182.819	38.1517	21.6639	-4.57692	-57.2051	237.315	43.6401	151.54	124.517	123.082	-66.4526	-30.5925
7.67853	5.92363	0.59132	136.844	75.0592	-28.0073	23.1178	50.6071	-123.263	-28.8529	26.1868	-52.7012	58.5992	69.7374	78.2533	134.012	13.2428	75.8572	18.3145	157.341	100.533	133.78	48.0911	70.1125	44.1178	109.445	-26.337	-54.3317	58.6097	115.801	194.543	77.022	-22.1669	-21.3636	35.3491	105.993	3.98484	31.2878	88.0089	28.1178	84.4448	109.067	-10.3903	167.98	144.163	209.668	106.95	153.833	-81.6269	-16.8796
7.70453	-63.9396	-45.4965	202.621	85.0924	-76.6186	40.7159	47.3789	-99.9261	51.4614	-11.1013	-5.19905	107.517	64.5221	72.5221	64.148	88.2651	46.9147	10.5752	212.374	226.976	96.5617	54.164	87.822	100.517	108.504	-14.6237	-31.7483	105.108	52.1506	79.9037	9.13203	-29.0137	-24.1039	19.2011	103.504	83.6577	69.8591	114.838	69.8751	82.7715	131.379	22.1986	84.5061	25.7445	224.199	23.7209	183.591	-66.4274	62.159
7.73053	-60.5066	-68.0037	151.168	22.388	-87.1167	64.6607	17.2189	-102.282	46.0532	-1.50661	70.3812	109.552	131.879	48.885	115.769	-13.2739	157.765	61.3804	268.549	203.944	162.544	134.101	211.544	97.4968	46.9989	23.6599	65.3226	83.7194	21.6064	33.4951	-34.7258	71.377	13.4925	47.7704	96.8842	45.111	103.938	217.046	91.106	122.103	23.9462	-20.1685	178.432	48.49	108.17	53.7695	190.495	-61.2823	0.22314
7.75653	-75.221	-75.2921	53.4541	-29.7823	-92.5514	-60.3467	-12.2352	-54.4344	30.7079	-8.3862	24.7418	53.2747	58.8557	34.8731	217.631	-68.8534	173.505	91.2549	126.861	114.166	137.742	171.406	89.1774	66.3403	110.178	77.4431	-54.8511	35.383	27.1181	52.2264	133.634	97.0383	29.4201	-6.38068	24.4826	-22.466	52.0296	143.431	24.3316	81.0154	9.63673	3.73081	169.001	27.4257	48.8873	101.486	90.9924	38.5601	36.9332
7.78253	65.7907	-10.596	123.604	-31.3778	-33.0007	-24.7168	50.0226	-126.216	-38.7412	-91.7645	59.4877	-4.13633	16.3849	60.5851	143.44	-108.136	216.571	46.3287	90.7758	35.7101	152.822	227.167	12.9569	56.3849	111.78	128.501	0.78111	131.758	86.6783	53.4686	55.1931	28.2821	-135.961	-2.60558	107.46	67.8415	195.349	79.3149	-31.3037	166.651	57.0131	-36.0993	102.138	-20.6014	119.641	62.924	74.6688	69.2546	11.0077
7.80853	10.3723	62.8579	131.616	-91.9275	23.2401	39.4705	19.227	-144.069	-27.6814	15.3331	2.06991	-41.3057	43.1629	30.2296	102.621	-76.7573	225.618	28.2362	201.866	99.0176	114.766	176.764	-27.5387	60.3134	116.162	18.5254	101.705	161.849	32.2244	80.2401	-5.07143	4.92857	-122.752	11.8514	-21.4052	70.2296	42.8186	128.321	-83.6932	83.6785	-63.2455	12.8618	88.0058	66.481	212.398	96.8592	146.091	5.6118	29.011
7.83453	-65.6762	-78.9034	72.4843	-67.9202	-9.88072	24.2289	-17.709	-147.439	84.029	50.2289	27.6346	12.9996	12.5317	16.9882	162.54	-41.1394	149.915	118.252	183.057	97.9441	145.81	126.784	149.672	132.824	153.193	26.9996	20.7904	242.569	36.4301	95.5758	17.6854	64.5397	-48.6174	11.8459	73.8798	31.7362	80.7081	141.561	19.3284	64.7476	-27.2411	7.9916	72.1012	120.083	193.119	43.7249	277.949	-0.67956	-74.6367
7.86053	-27.6776	-69.3592	43.1544	-6.7838	-86.9251	-46.6153	-65.1463	-64.9964	36.4291	24.4465	66.9862	145.127	97.8177	24.6057	156.942	-59.6597	148.836	6.55318	217.119	76.5349	30.6593	111.5	159.863	127.562	125.871	34.7031	17.287	176.288	67.6765	131.871	51.4375	5.137	49.6054	5.17211	42.5796	45.7649	46.7034	90.836	44.2873	82.2252	-35.2348	49.4108	140.57	137.676	87.1547	75.1541	176.243	15.6234	8.11848
7.88653	-11.0219	-115.202	51.8573	0.00225	-111.745	-39.6128	-41.3359	-82.0332	-5.74492	7.66489	88.8332	98.5215	86.9788	10.0385	149.219	-40.5887	156.978	11.7842	231.038	106.411	46.4226	112.243	98.7373	84.7494	103.617	56.074	38.6045	142.821	33.846	161.195	-10.9487	-5.58869	129.688	70.5192	51.2181	34.7373	58.2423	54.689	25.9539	-16.4664	-93.8649	60.3758	43.7509	133.002	17.7736	181.82	141.038	-63.563	41.8098
7.91253	-39.8195	-52.3175	95.8416	-8.62703	-18.33	-25.9325	-20.9743	-20.9827	46.5487	28.0926	104.164	47.6784	131.352	93.0173	30.2726	-26.3216	158.206	78.0926	175.641	113.498	77.8876	123.775	119.62	112.452	105.247	9.32279	-1.17932	173.524	76.2976	98.4483	28.6574	36.7453	-2.75247	5.11779	104.524	17.1094	84.7202	73.0926	-11.9157	21.101	7.77876	59.4692	94.4315	31.6868	29.0926	163.503	129.306	-68.1584	42.26
7.93853	-11.2122	-16.8491	81.2949	13.1467	25.2208	60.0692	-63.133	-110.838	30.9386	32.364	93.2216	88.145	56.9453	82.8686	79.4238	-5.78173	96.0835	24.5123	108.581	152.716	142.714	93.6521	164.646	103.795	146.217	30.0009	-52.8483	123.94	64.3674	77.4331	111.788	45.2208	-123.847	32.9984	-43.4077	74.4289	104.218	151.928	4.3598	60.9352	18.2966	48.5788	177.29	-64.6326	138.783	170.645	78.9377	36.2124	36.5788
7.96453	-19.9012	-44.4465	111.74	-10.9642	17.3124	-8.97219	39.0517	-97.1235	-35.0272	7.12338	-0.06271	88.5919	90.2052	-10.3806	173.753	-48.6847	57.211	-0.60001	101.83	141.934	131.745	85.1342	228.474	98.7671	75.9757	43.2878	-55.0685	78.3508	58.3616	112.323	84.7454	9.46589	-62.0852	35.3399	-84.7919	180.523	123.337	107.367	-2.83824	55.4768	-59.9888	-55.8216	184.578	38.8489	196.805	139.48	87.589	89.0713	23.3124
7.99053	-74.3865	-54.5011	87.7938	-31.0093	-36.3373	-78.5011	36.9905	-60.452	-42.4355	41.8433	32.3515	43.9742	103.761	-19.7142	192.991	-52.8453	46.4005	46.6137	111.745	48.2364	145.106	96.1055	239.302	45.3184	114.319	-0.5176	-49.37	181.384	49.8103	130.237	46.4005	74.2204	-19.4847	-2.33722	-38.5667	73.8592	163.253	109.335	63.3515	78.417	-10.3862	-14.0747	178.384	42.1053	131.843	23.7773	15.2855	-28.108	65.5974
8.01653	-49.2955	-70.2116	27.9148	-45.8246	-93.8591	-94.2116	30.7351	-95.6331	-22.6904	18.6197	79.6621	75.9957	119.8	90.5208	151.202	11.3175	40.5012	60.0796	127.44	26.1833	122.072	72.7539	169.65	91.8732	128.428	30.6087	6.12598	181.294	35.6621	63.4548	-1.79792	86.4933	-35.7595	-63.2194	25.2217	101.203	93.1597	169.153	84.9148	12.8072	89.8348	-11.2846	35.1173	15.666	24.9069	51.8081	54.6817	-19.9658	60.0106
8.04253	-0.21696	-77.104	51.4949	-21.7424	-36.9373	-116.182	58.4991	-68.6958	18.4638	19.0514	45.3127	57.8225	114.519	99.8225	138.958	27.6121	67.0203	31.7717	163.417	29.0245	58.9158	113.779	175.907	128.803	116.355	21.266	30.4214	145.515	26.0401	111.553	16.7167	15.4412	-86.3371	-55.5051	57.8805	79.5895	97.0006	140.235	130.207	-65.8625	84.8847	31.2845	110.529	36.7364	10.6234	101.277	131.577	29.0712	35.2618
8.06853	-99.2591	-65.0628	77.6666	-18.1289	-70.0066	-100.42	-11.5156	-115.482	44.8189	8.2278	93.8489	103.153	76.6506	50.2438	141.142	58.0032	111.546	77.7647	192.124	17.7007	110.815	173.208	149.687	117.073	62.3822	71.5603	-32.3132	146.294	34.4963	101.857	75.3259	-77.4315	-127.197	-72.6359	78.6145	95.7467	89.805	74.4482	175.412	-34.9126	33.1596	25.9072	168.432	24.2779	75.1215	86.0234	235.797	-36.8042	-1.55176
8.09453	-143.698	-28.6144	20.0626	-3.94749	-90.1985	-63.9466	38.9604	-97.9525	-8.77086	-11.4445	143.972	61.5673	107.217	39.2224	156.637	-58.2603	160.552	17.7346	189.14	64.7998	182.803	128.146	128.554	92.3086	67.05	107.725	-75.6102	72.481	72.219	43.1404	107.471	-136.109	-72.2019	-77.6973	33.7296	111.144	127.797	88.5512	33.5731	28.9688	-10.4412	61.2968	166.302	18.2216	94.3906	19.0626	194.235	-32.95	-12.5291
8.12053	-129.582	-38.9419	93.6866	-92.1963	-48.928	-45.3948	131.232	-71.3418	14.6593	-59.8622	122.658	-47.6887	52.164	30.4184	151.525	-7.32618	109.204	20.6995	202.232	145.886	159.031	90.1785	101.605	151.846	146.886	50.2979	10.6063	15.2851	95.4585	65.4055	75.3113	-60.8337	23.4725	7.09935	27.1389	156.406	53.0302	124.765	-0.03395	35.685	50.1395	82.4847	191.312	38.4987	104.512	49.6861	154.566	-8.15498	87.1797
8.14653	-78.5701	-48.5167	120.366	-52.0306	14.2323	-9.36051	50.0532	-106.068	20.2682	-27.7383	122.3	9.29109	-11.6022	52.6956	104.283	94.0026	87.0761	76.9612	180.776	85.3069	154.188	106.356	33.5219	157.69	152.227	28.793	76.271	48.1468	125.569	64.2976	-26.5929	-26.4634	-38.2004	16.9585	-54.7786	77.431	6.16154	130.834	32.2416	-4.33655	26.1387	-10.3393	157.466	46.0173	86.2829	126.061	148.283	12.5687	29.8823
8.17253	-38.0973	65.8344	54.8513	-57.1917	-14.3029	-36.805	-10.832	-77.6037	-37.6837	-28.4655	91.6044	93.382	23.7544	57.0652	99.2565	20.6786	120.08	68.4747	152.331	59.3778	126.837	68.1765	73.0712	96.1908	93.2464	37.2236	68.6887	56.2978	80.3576	74.0054	-18.5708	42.7645	-36.0729	11.2379	-21.8817	-18.4739	51.1866	110.958	-19.2001	48.0526	13.2523	-22.7107	93.2464	73.2194	56.3492	200.234	99.5303	-50.9078	-36.7806
8.19853	-29.3413	76.8611	78.3809	-30.303	-69.3	-83.6486	-10.715	-71.5658	24.8668	-67.4078	105.078	116.484	88.5759	12.2599	65.6912	11.5552	106.044	105.186	112.476	106.941	177.215	81.8831	93.2806	104.248	92.5095	55.1815	103.924	91.3396	3.32635	185.846	56.0737	-2.97339	-20.678	-6.89372	90.638	59.9954	-18.4875	130.489	36.4976	21.1846	-13.2467	-2.88932	110.991	62.9113	160.328	219.065	142.124	-99.1877	18.6837
8.22453	-11.9931	20.3387	45.363	50.531	-75.868	-75.7239	3.55011	-113.075	-14.8628	-72.0026	128.459	134.675	100.392	11.0838	71.0308	0.64174	129.093	89.7716	70.531	76.6465	170.488	133.007	122.305	138.877	95.7234	54.5262	79.9014	172.425	42.2375	142.065	93.6799	-36.6905	-42.7864	-22.921	37.2284	92.2523	-6.08473	113.642	80.8532	65.4728	-76.868	89.0642	116.382	59.1511	144.873	146.373	126.296	-57.9162	28.5262
8.25053	0.72359	22.3439	60.2372	19.871	-78.4188	-97.5087	22.3439	-127.514	-25.1933	-5.71532	107.678	49.1676	22.1151	7.29983	181.571	-22.8018	107.876	18.7761	69.7236	72.2439	144.956	156.722	77.5489	115.873	86.866	48.2948	5.87102	161.446	76.6795	74.0524	89.0134	35.0084	-48.0341	4.00835	12.005	102.529	60.9151	90.7219	-3.83749	83.5947	22.1847	106.117	64.9659	97.1507	84.9101	144.861	136.571	-36.0374	-1.27304
8.27653	-5.52312	32.6258	101.118	25.0124	-84.9541	-131.33	36.7363	-128.761	33.7974	61.8083	110.002	40.3655	50.5864	24.8852	194.455	5.13962	177.553	35.8852	99.9572	85.4493	167.311	100.875	43.2442	44.7313	134.344	73.2777	17.6919	159.83	66.9463	63.1347	103.178	25.7422	-27.1148	39.9572	-15.7934	96.7865	100.371	99.6149	-32.4738	11.4325	14.0192	7.95221	76.1229	70.7037	72.6761	162.228	144.831	18.758	27.968
8.30253	-49.071	-23.3429	28.3008	6.33968	-78.2019	-139.853	9.34745	-76.4028	29.2787	34.464	117.682	124.263	97.9213	49.5728	95.7814	-22.6292	231.711	74.1776	182.636	62.5961	172.349	93.1399	145.574	101.908	142.96	62.464	12.8979	129.161	38.4174	73.07	94.3708	35.9068	-2.42723	106.008	-22.9455	43.0378	87.2853	93.6815	61.2021	44.3952	3.85359	1.86024	71.4174	69.969	48.2942	101.867	144.07	-5.40506	74.7204
8.32853	-51.3092	-1.52763	21.052	-38.4288	-37.7548	-96.5265	6.07613	-63.9458	36.1255	-1.34426	83.4757	186.425	63.5712	105.208	67.7754	-44.1643	195.763	62.692	133.863	116.762	174.789	150.077	138.753	215.306	122.957	72.5942	87.2067	105.534	38.6425	123.053	90.1244	70.4867	-15.4529	88.2836	80.3769	-1.12691	130.906	125.173	104.343	96.2573	37.6931	16.6557	143.267	30.9829	107.016	70.9444	170.837	-56.7307	-9.84806
8.35453	-26.892	-10.3118	78.4057	3.96412	-28.0569	-64.5409	9.61346	-112.86	14.4272	-0.88677	-12.5885	87.8959	87.5706	122.188	120.927	20.8684	191.358	81.895	34.0813	153.39	158.305	135.331	89.5973	172.023	116.879	73.1613	130.699	146.012	62.2676	102.103	139.954	40.5815	2.82595	9.97506	69.6349	26.613	131.077	147.236	103.15	154.315	10.0546	3.07606	192.348	15.8417	134.007	48.4539	122.714	2.73543	-47.387
8.38053	0	-71.6212	99.5529	91.5859	-77.9024	-83.6106	-26.8177	-146.265	-4.08472	5.01881	-39.2588	45.8153	75.46	61.9671	187.422	79.82	136.158	111.493	100.758	149.311	103.021	156.896	113.087	55.4517	129.785	89.7059	57.2859	148.027	6.24468	71.2776	78.9529	-26.1094	63.5341	34.9565	-7.40354	103.302	94.7141	145.82	35.3588	128.176	34.4929	7.76823	150.199	86.6047	115.76	26.1906	124.785	-6.12591	25.0353
8.40653	15.236	56.9665	44.7078	103.167	-82.3815	-15.7816	-27.1961	-145.238	0.08777	25.1914	10.9446	80.5722	23.6977	45.5916	220.947	3.71287	115.552	109.91	117.562	97.4264	79.8308	156.597	94.167	42.9024	108.135	107.562	32.5225	158.231	-67.0849	69.9446	-0.30481	-26.8457	34.3894	38.9547	23.7247	110.592	84.498	169.515	37.033	69.8013	18.52	52.4753	155.878	47.4189	90.1299	25.5916	124.488	-76.5146	37.3397
8.43253	-2.1751	92.2267	5.99283	67.7364	-92.6879	21.8548	-52.7029	-102.721	-3.8003	51.7394	73.2522	37.6061	60.8924	72.3497	173.309	16.3077	111.291	126.185	130.063	79.3287	143.093	92.0228	117.792	61.9373	35.2912	119.155	-27.3341	148.111	-2.22601	91.8219	70.9719	42.2642	-80.1541	54.8804	61.1052	70.1172	64.4202	115.144	153.922	63.3856	-41.3251	75.657	112.934	83.8684	30.483	2.83388	69.0228	-28.394	16.2941
8.45853	-5.49929	36.94	62.0496	-3.15276	-96.6241	-41.4993	-43.5094	-109.943	-1.50518	12.6171	164.048	78.7292	135.605	133.163	154.936	69.6263	129.38	116.726	147.955	157.723	165.83	62.7216	154.728	66.1567	59.1567	162.616	-5.8475	136.608	86.725	90.5015	169.05	77.9434	-79.7311	89.1744	26.5041	42.6086	102.176	94.9291	80.6238	8.61622	-14.2969	7.61959	59.6145	163.503	38.6002	50.8195	89.0446	14.0623	32.8237
8.48453	-73.5281	62.464	79.5213	-68.7244	-30.5279	-29.1589	6.68528	-160.503	-27.5773	-65.6756	125.054	32.5541	133.841	82.1767	196.775	-14.5852	193.497	107.497	88.2427	148.292	138.152	105.431	85.3163	100.136	143.095	87.5867	81.3739	161.112	85.5379	103.923	122.226	30.8981	13.3003	76.3494	57.0709	-6.52815	111.932	175.907	28.3576	8.74285	38.0784	-10.9539	93.6364	131.3	156.768	156.358	123.488	-45.6509	6.05371
8.51053	-96.5519	-16.9409	37.9145	-56.5954	-49.5013	-47.7353	-16.5385	-102.611	-30.9392	-44.9961	69.0806	-9.06576	111.214	32.9865	146.812	11.422	193.462	125.715	117.79	198.505	94.875	163.385	128.343	62.9232	157.339	111.947	72.8576	173.96	126.394	152.271	26.2054	7.43945	65.1683	115.772	47.9366	-17.6657	174.669	112.077	31.4244	30.7635	2.74142	-24.5931	149.735	89.9714	180.746	164.943	86.9888	-78.6238	-75.8143
8.53653	-0.98481	-140.908	57.6944	-85.8349	-68.9328	-75.5473	-10.3035	25.5318	86.8923	48.1401	131.969	37.4445	132.896	60.7776	148.986	44.6256	194.307	113.58	181.184	217.609	168.157	211.061	285.963	90.0861	148.259	210.653	64.211	165.921	153.261	198.234	105.18	28.4609	61.1881	103.042	-22.9389	137.547	53.1255	93.2548	13.161	-29.1495	86.136	-69.2306	99.2401	16.7047	120.163	121.823	142.913	-64.0348	-33.5202
8.56253	-9.50436	-90.1017	128.915	-40.5996	-81.1081	-47.8899	-8.81158	-76.9938	89.4956	55.0784	178.117	167.989	136.864	83.7077	302.326	114.689	271.144	163.447	324.987	242.392	282.693	300.837	317.924	193.07	252.373	216.506	166.062	225.992	202.619	224.799	225.767	14.7394	103.572	175.182	73.7161	208.301	53.0997	142.184	63.1017	-21.9068	75.1185	-11.8009	93.8602	21.3305	155.409	97.3707	177.593	-58.0997	-45.3878
8.58853	-72.6815	13.3449	68.7919	44.8186	-107.892	-43.0233	-38.3128	-177.418	6.97629	49.3447	172.686	178.635	136.845	168.608	290.134	207.134	308.818	199.16	435.739	284.66	299.608	279.818	331.74	306.029	309.292	252.24	266.266	318.845	248.634	220.45	241.213	92.8714	170.477	244.739	73.0814	183.161	189.924	76.5026	69.8185	29.2921	-9.89201	-50.5502	116.476	103.345	144.239	58.2658	65.3972	-106.866	1.05596
8.61453	-62.5595	6.88284	-23.5726	42.9666	-122.638	-32.8999	30.2022	-140.874	-27.9522	18.4326	30.6499	169.786	140.137	161.514	177.077	185.631	291.278	169.689	431.215	184.221	257.969	206.362	400.566	317.323	218.807	237.872	197.1	276.344	200.802	264.134	216.967	74.0137	128.014	112.16	43.0688	157.181	191.922	108.54	53.0478	-29.8161	-6.6407	-56.1511	43.4064	85.3383	60.5766	113.011	39.6813	-64.7847	92.176
8.64053	-77.0633	-17.327	-33.4508	23.5526	-75.332	-82.5814	30.0513	-119.579	-4.45585	-55.3034	9.42031	93.6705	85.4515	147.558	219.938	19.5703	186.83	176.571	344.337	180.443	213.562	217.303	251.575	167.815	171.056	129.938	99.0572	199.812	93.5677	206.7	170.185	2.16673	4.80615	-8.82569	91.1802	57.8112	182.328	177.183	5.68905	-39.0868	-4.07169	-9.68501	-16.5797	4.43378	30.5509	190.938	97.9249	-56.065	7.92747
8.66653	-52.6578	19.3624	17.1659	-16.6388	-15.2071	-52.8501	-0.08399	-94.9958	90.7648	-61.5549	67.472	137.698	-2.84088	116.888	127.405	7.57615	71.4947	105.925	185.035	117.706	192.816	210.588	86.2155	138.115	181.976	80.7274	92.6766	155.917	50.9546	117.67	133.268	82.9319	-57.7337	-13.945	97.4065	49.5749	105.408	116.945	0.64841	82.2755	-16.1562	-6.48264	44.7568	-10.2285	49.2675	133.078	121.173	-50.4906	33.3263
8.69253	-8.05603	13.8888	34.752	-118.698	-45.6031	-82.3814	-82.4304	-131.525	100.732	91.9475	52.4262	140.547	66.1136	79.1656	67.9606	92.2111	112.912	123.485	186.276	116.065	170.595	176.853	98.5862	155.934	183.68	42.1591	87.006	120.449	108.759	134.964	79.7323	66.8757	-103.114	-32.5996	110.048	40.8202	176.644	44.6641	65.8757	42.0026	-43.945	81.4555	83.358	-12.5738	33.7227	110.882	104.433	-19.1308	26.905
8.71853	-84.4124	35.2517	53.9948	-76.7842	-110.181	-5.96057	-40.3944	-108.969	70.0035	34.8544	45.0835	150.863	77.3492	80.9948	168.198	48.0743	133.552	113.614	141.313	146.41	129.118	226.596	209.881	167.915	147.863	22.9594	78.8092	93.7471	97.261	98.9153	27.2604	46.8712	43.8353	42.8805	81.3851	-22.5186	119.854	46.4733	55.5348	-26.5278	32.9768	42.6502	134.438	-1.96983	30.5881	65.3144	162.295	-32.5539	1.3225
8.74453	-26.3137	-19.969	29.9748	4.39044	-208.224	-50.8455	-74.9634	-167.482	88.7744	-92.3979	47.3006	51.3174	68.0272	64.0141	237.791	74.4617	165.216	120.16	204.027	191.924	213.669	289.272	90.0721	194.304	142.095	47.2556	49.7744	122.346	24.2388	131.754	13.1545	29.5908	71.7744	3.44099	2.03838	28.3455	81.0159	28.4803	46.8699	5.60029	86.2051	-27.5327	133.252	23.9092	31.7818	-3.21257	172.533	-39.2986	-26.1694
8.77053	-39.6739	-70.5818	-17.1614	-0.87844	-153.242	-47.498	-103.74	-139.186	65.0929	-68.015	79.7322	97.2137	110.998	4.16538	213.913	39.5518	143.011	87.1186	224.553	99.1895	224.903	287.011	177.623	121.117	193.384	57.2265	81.3911	169.106	65.3088	162.494	31.1397	37.9495	13.2876	94.8401	39.8899	113.489	157.08	145.876	38.8771	-74.052	70.745	-21.4142	186.712	38.0091	60.1329	55.4325	73.8273	-90.2082	-26.0037
8.79653	-118.615	-51.7413	73.28	-109.537	-152.516	-17.2021	-42.1645	-90.2398	79.4743	-48.8736	75.7276	125.126	73.3747	46.8487	234.396	27.4581	93.4041	87.3095	142.898	172.646	175.326	267.994	189.914	159.965	170.994	86.7164	169.162	165.197	90.3533	73.6656	84.5446	21.0888	-29.073	92.6981	39.8243	153.561	176.507	158.922	42.5954	-18.5125	25.1132	27.5903	35.3339	61.1183	-31.3131	37.8243	86.8223	-31.5369	25.8029
8.82253	-16.5486	-61.9462	89.5351	-32.9712	-60.7912	-94.9837	-65.7453	-133.034	35.7024	-33.967	69.0831	97.577	44.8321	83.5058	227.121	69.5684	146.121	145.117	163.51	239.577	162.828	296.1	151.828	181.644	225.368	147.874	68.9952	187.464	2.36349	97.6605	31.9451	34.33	11.7107	37.4765	92.9033	75.8614	106.054	80.033	65.6438	50.1835	12.7693	-17.1093	72.443	88.4221	51.2128	144.355	39.6563	11.4305	44.1752
8.84853	-75.8588	-5.1407	68.0359	-84.3418	-105.642	-130.66	-99.1516	-78.3968	39.8831	-59.513	87.3077	67.3926	88.5162	83.7431	189.558	162.305	232.004	153.244	266.031	148.221	42.7615	207.511	234.997	175.218	179.666	89.7853	139.427	221.505	39.5876	140.965	34.078	84.6059	71.3022	42.0149	17.8063	92.4897	127.988	76.0597	24.0516	93.004	90.0597	-40.835	98.8987	51.735	128.445	207.946	105.896	-77.9247	0.85115
8.87453	-122.244	65.0578	66.7773	-170.255	-26.6667	-29.3693	-125.24	-67.3752	58.9415	-73.6625	69.351	237.209	126.347	129.342	200.485	108.496	154.908	171.788	202.492	175.637	57.1909	225.329	286.784	191.057	141.05	125.33	175.925	205.603	139.621	149.472	27.9062	94.6383	15.3409	56.9213	5.77053	64.7849	92.4959	65.3577	-41.6583	-14.0795	111.059	-107.516	80.3518	17.4791	148.625	163.658	90.0519	-111.667	-10.2328
8.90053	-1.17642	26.7651	13.2027	-9.53821	10.3757	-2.63059	-52.0572	-52.4948	-54.8091	-35.1598	57.8884	178.192	134.651	132.916	179.862	81.029	201.219	126.256	173.289	160.478	167.461	281.311	221.597	210.143	191.321	183.478	136.002	331.484	176.711	220.954	107.099	52.386	52.8615	50.51	45.683	54.969	69.7154	18.2991	-4.17642	-4.46313	85.4081	-87.8518	35.7698	79.2778	153.03	33.6396	134.732	-32.4466	38.3805
8.92653	15.4351	-68.8343	-30.9386	-46.809	-95.9979	46.7993	-82.5432	-97.234	45.703	-13.7988	147.305	142.046	180.542	97.9057	84.514	124.429	227.796	223.835	185.76	228.207	261.799	201.788	204.758	217.087	193.423	122.256	160.262	238.095	121.555	171.046	149.416	86.6342	102.41	88.4706	104.325	166.463	98.5886	94.8565	37.1498	65.6595	-6.08846	-67.8973	27.9195	80.3446	22.3011	133.766	128.758	-27.4664	44.4706
8.95253	-75.1386	0.55899	49.8836	-67.0902	-146.324	-11.0453	-116.417	-79.6502	54.9774	54.7205	203.373	165.723	164.606	116.49	125.398	101.327	330.141	215.77	281.304	243.325	256.655	274.281	210.398	205.42	225.769	179.978	127.232	296.956	118.909	197.793	151.653	136.651	105.604	43.3276	94.1866	65.3736	37.9103	88.4891	41.4674	47.4913	-40.6497	33.0956	62.8631	1.69828	-82.5087	140.605	101.652	-90.6502	14.1656
8.97853	-109.94	-41.678	11.6014	6.45319	-148.072	-52.6291	-57.2514	-96.022	10.1909	9.61796	170.519	212.962	145.043	145.519	224.995	117.421	301.273	273.666	309.453	212.11	385.338	311.994	332.126	246.699	228.027	162.519	92.2246	354.568	174.962	236.503	211.634	67.8961	9.22405	114.044	44.4368	111.519	120.584	73.9618	87.0105	103.666	-33.3828	140.749	149.88	-36.4811	14.2402	79.2073	61.7317	-89.071	85.7482
9.00453	-119.29	-82.08	123.254	-43.2297	-167.963	-114.571	-6.94691	-97.8582	-16.4632	147.263	213.985	248.815	170.315	245.841	303.191	170.743	272.28	266.876	296.82	375.333	336.492	319.177	437.366	350.654	277.317	181.476	284.581	302.901	199.504	259.64	249.324	115.831	85.5275	193.322	50.1584	204.997	60.9458	127.985	60.5158	7.70741	-35.1361	174.99	139.948	-31.4632	20.2891	52.8405	15.5182	-25.003	46.4129
9.03053	-34.1892	-80.4686	40.3399	-99.0651	-57.9443	-12.8328	-85.5691	-131.257	-14.7856	3.46231	175.842	164.05	243.398	247.816	330.516	242.409	331.265	318.44	340.59	333.199	324.827	298.068	387.9	441.976	405.965	348.279	277.222	407.071	218.007	300.72	276.44	197.908	125.712	144.076	169.586	176.225	170.095	83.0605	73.4702	37.4702	-13.062	-53.4796	15.8659	-28.8814	38.0543	37.409	125.632	-62.591	-3.77162
9.05653	-73.7736	-98.8773	22.7192	-6.26916	-180.785	-82.7879	-185.996	-10.4392	66.7769	-12.0186	227.688	235.858	317.904	287.725	262.826	250.607	453.296	396.454	405.662	356.186	331.93	347.878	479.783	387.506	412.183	356.497	390.342	387.762	254.535	379.172	368.071	296.059	152.506	187.618	289.296	167.056	178.022	120.981	45.8864	31.2841	-8.62075	-33.8946	93.434	53.6155	200.812	33.287	151.201	-79.6813	-87.2461
9.08253	3.19088	-31.7836	43.2022	-74.9898	-228.671	-102.495	-38.8175	-21.6424	52.4395	128.796	282.211	248.948	394.657	281.547	362.541	327.4	419.846	400.671	462.615	377.058	465.437	449.126	431.773	429.137	440.406	468.022	435.197	539.267	281.437	451.643	389.089	198.002	164.649	173.352	234.194	108.106	159.431	238.493	35.3803	130.344	-96.23	-58.8033	25.1656	34.5327	107.346	36.3236	-8.41062	-70.0603	-101.348
9.10853	-86.9315	-33.1345	-23.8573	-51.6164	-197.165	-102.235	-92.8683	-108.312	-3.57595	206.88	180.454	277.928	382.324	344.565	516.643	318.209	494.583	478.583	448.768	581.654	600.469	550.554	506.916	551.665	564.206	543.313	513.398	553.609	403.317	306.469	313.121	253.128	193.098	251.376	232.454	233.535	150.283	221.187	44.8908	212.64	-114.18	2.12413	58.3727	-2.70569	54.5386	-88.1278	84.9759	-31.3123	-20.2423
9.13453	-37.5073	-123.706	15.4566	-47.9564	-122.616	-142.988	-75.7199	-194.015	87.5485	201.733	308.176	356.613	509.661	442.026	495.168	404.721	596.785	547.611	712.689	581.785	644.885	618.208	736.639	610.863	600.318	668.613	661.935	607.903	411.031	387.414	327.113	212.981	291.234	301.721	341.725	285.08	223.703	214.166	112.23	53.3564	42.7431	59.6208	13.7751	86.3564	148.283	30.9409	158.22	-115.337	-9.83817
9.16053	-106.145	-61.1438	-23.4399	-45.4949	-127.438	-117.853	-53.7902	-94.4373	124.271	118.675	373.796	475.913	465.442	497.559	670.03	467.263	648.741	537.495	762.439	689.498	760.617	749.379	766.675	784.971	814.911	805.911	785.382	712.735	591.913	670.205	546.147	387.383	306.674	341.325	334.913	282.326	272.09	195.914	106.859	16.6752	32.0883	50.4464	18.3833	25.8547	-25.7352	220.096	93.6797	0.73804	19.2083
9.18653	-62.9251	-53.6089	45.7343	-109.109	-140.934	-3.08405	-82.6005	-103.616	49.3717	308.212	433.878	564.553	585.885	638.709	792.544	653.221	631.678	857.553	980.564	909.531	906.887	1041.35	956.045	934.541	994.047	992.707	965.521	898.196	698.882	873.536	675.558	532.027	509.236	410.063	433.045	345.699	316.733	251.712	32.6989	193.556	146.4	-16.9436	119.718	105.045	81.074	34.572	86.736	11.7368	37.074
9.21253	-126.017	-17.2091	40.3909	-86.4959	-155.113	-124.232	-86.8129	-44.279	173.542	413.31	575.51	643.066	676.391	789.655	930.776	764.855	990.206	987.589	1048.25	1151.11	1037.67	1316.43	1104.16	1138.66	1162.23	1184.35	1257.09	1153.28	839.627	1057.7	737.859	755.393	497.342	467.097	566.74	537.863	310.44	361.032	217.815	264.125	133.585	26.2248	176.504	200.998	33.3192	6.36638	58.5494	-33.1959	-39.9657
9.23853	-83.0035	-6.97898	132.1	-133.763	-135.605	-150.817	-13.6577	-111.017	77.9452	436.265	756.143	779.588	837.921	975.24	1130.74	1133.49	1307.8	1403.93	1450.04	1461.63	1483.43	1482.61	1387.03	1597.62	1622.28	1589.51	1522.43	1496.61	1211.75	1235.44	999.79	842.374	687.987	813.293	728.599	607.425	439.187	396.492	233.73	400.168	169.007	63.3713	126.891	135.984	154.585	135.076	107.796	-58.9383	-80.0815
9.26453	-80.5405	-94.1285	-25.3349	-45.1285	-210.24	-133.752	-45.1293	-132.736	214.785	608	827.976	1097.39	1128.65	1251.5	1535.82	1423.01	1644.13	1765.07	1665.64	1792.23	1753.36	1799.7	1765.38	2073.46	2078.03	2180.27	1930.76	1879.47	1681.23	1642.79	1472.21	1135.23	991.737	1088.78	941.086	757.291	709.649	585.77	293.112	299.512	62.7356	175.17	185.324	163.357	282.989	108.828	128.23	-117.163	66.9229
9.29053	-176.189	0.47881	-76.7988	29.058	-183.732	-29.2784	-66.9953	-166.784	215.405	822.896	1168.24	1375.23	1404.48	1784.25	1984.4	1895.93	2177.25	2268.79	2330.94	2334.16	2409.08	2501.38	2452.48	2568.43	2719.49	2746.09	2687.97	2589.72	2332.02	2119.58	1877.44	1610.88	1447.2	1494.19	1156.58	1024.45	843.383	783.637	518.903	332.778	250.756	214.795	165.966	40.6699	131.376	107.21	202.078	-83.5544	149.238
9.31653	-1.97101	70.534	43.0414	-28.2546	-242.951	-74.568	-74.2373	-42.4138	294.26	1219.16	1460.5	1795.6	2074.75	2391.07	2624.66	2614.39	2881.38	2984.07	3210.22	3077.45	3254.91	3399.76	3248.23	3518.04	3698.21	3753.21	3769.1	3494.08	3122.55	2808.08	2624.06	2403.18	2044.65	1789.7	1661.79	1534.17	1189.95	1130.31	658.598	624.643	299.554	230.504	194.385	205.041	177.554	183.265	210.589	96.5489	68.4493
9.34253	-48.9528	-32.8247	-30.508	-32.6807	-117.537	-130.104	18.567	-124.237	565.898	1722.66	2246.34	2701.19	3105.7	3345.55	3730.68	3780.26	4137.32	4207.09	4664.43	4560.82	4862.86	4805.73	4833.91	5139.36	5340.66	5686.62	5364.57	5101.28	4556.28	4165.14	3961.82	3366.92	3054.99	2820.29	2424.2	2293.55	1871.4	1744.62	979.782	742.078	423.158	389.977	289.257	143.689	271.2	205.298	203.932	37.7229	152.298
9.36853	37.7328	-47.0675	-25.9008	-60.9594	-149.271	-166.089	-188.157	-40.0163	980.651	2684.66	3633.24	4437.04	5030.69	5524.11	6052.19	6232.33	6700.85	6904.33	7275.78	7441.75	7489.48	7779.2	7586.46	7987.23	8363.64	8714.88	8658.36	8276.34	7460.66	7006.57	6339.15	5565.63	5021.16	4848.59	4325.38	3778.35	3362.19	2732.77	1795.68	1407.19	809.316	551.698	462.043	303.779	343.347	324.173	381.473	-6.20091	264.572
9.39453	-117.905	-5.37987	-65.3341	-65.776	-138.687	9.1932	-25.5955	-117.423	1647.03	5480.73	7029.07	8419.99	9459.91	10284.3	11387.6	11498.3	12521.4	12844.6	13383.8	13908.6	13968.1	14303.6	14223.3	14422.8	15495.1	15587.7	15435	15383	14065.3	13384.9	12170.7	11168.4	10315	9715.23	8908.76	7785.2	6749.15	5564.95	4089.8	2731.13	1811.03	1282.02	965.026	845.759	639.609	586.489	664.38	460.763	432.721
9.42053	29.777	-42.4965	-94.4311	69.2246	-193.126	1.3948	-58.0489	40.3712	2830.61	11941.3	16009	19026.8	21580.2	23287	25693	25949.8	27775.3	28381.7	29644.3	29994.6	30610.2	30918.7	30880.4	31402.5	32705	32713.9	32428.8	32573.7	31208	30149.8	28147.8	25866	23994.6	22731.8	21340.5	19059.2	16223	13411	9964.43	6603.84	4136.5	2856.91	2474.42	1889.17	1571.03	1531.19	1484.66	1001.92	974.881
9.44653	-24.9634	6.29629	-70.1371	-28.2999	-186.492	-49.2612	-54.867	-71.2908	4205.11	22229.5	32505.6	39961.5	45451	50770	55379.3	57040.6	60395.4	61709.8	64049	65139	66036.8	67059.3	66527.6	66630.8	67712.2	66675.7	65703.4	66476	64849.9	64191.7	60052	56264.2	52154.3	49024.2	45323.7	40614.2	34016.9	28046.6	21453.8	14791.4	9773.84	7021.26	5539.57	4635.18	4087.77	3557.74	3259.93	2403.04	2234.46
9.47253	-66.5987	-47.4923	26.4096	-68.5737	-214.369	-134.59	-140.213	1.66415	4934.66	30031.5	46204.1	60723.3	71302.2	80312.1	89373	92677.3	99155	101859	105597	107338	109378	111725	110689	109689	108038	105711	103684	104858	102807	102040	95960.8	88337.7	80560.9	74940.4	67603.4	60298.6	49821	40289.3	30115.7	21908.2	15587	10929.1	8537.24	7074.1	6040.87	5009.17	4311.48	3526.8	2917.76
9.49853	-140.619	-150.388	-21.5477	-51.7816	-169.809	-176.853	-50.2155	53.6997	4470.7	27454	42435.8	56737.2	68300.6	78910.3	89047.8	92742.4	100027	104206	107556	110120	111783	113448	112509	110002	107132	103556	101872	102435	99200.2	100046	92103.1	84880.8	76733.7	69797.8	62643.3	53564.1	43645.8	33768.4	24176.2	17278.6	11664	7588.34	5275.51	4091.68	3384.85	2791.82	2322.79	1586.22	1390.88
9.52453	-31.1364	4.08878	-46.4444	-103.359	-62.9353	-89.0209	-65.7793	-31.7746	3205.48	15828	22985.9	29357.2	34229.6	38572.5	42854.8	44366.3	47090.1	49034.8	50666.6	51660.5	51900.2	53115	52640.9	50901.2	49552.4	46703.7	46105.8	46265.1	44837.9	44540	41386.1	37701.8	34351.1	31264.7	27857.9	23445.1	18820.8	14231.7	10024.5	6939.65	4414.63	2494.9	1750.65	1283.76	952.755	824.884	565.681	361.482	243.311
9.55053	-95.2373	-53.4917	11.3091	-94.1938	-95.0499	-72.1603	56.9126	-109.006	1675	6241.83	8427.33	9886.79	11254.6	12020.8	13033.9	13322.2	13981.6	14299	14887.9	14708.4	15208.2	15421.7	15247.5	14328.5	14193.5	13769.4	13331.7	13345.3	12767.7	12531.2	11750.3	10433.9	9215.18	8564.34	7337.94	6382.38	4929.64	3867.95	2549.26	1792.81	1098.02	776.818	541.469	366.151	318.421	294.709	288.201	130.477	111.36
9.57653	-100.946	-32.6101	57.8246	-27.7163	-59.3001	-40.2824	-14.7247	-5.1923	930.287	3011.64	3555.98	4251.31	4625.35	5075.95	5354.15	5440.51	5862.4	6016.92	6144.96	6293.86	6296.72	6634.83	6279.54	5995.41	6000.79	5751.01	5501.5	5537.21	5255.72	5246.8	4862.02	4166.7	3738.14	3446	2948.29	2542.1	1981.48	1569.24	1038.42	864.544	532.87	276.568	140.265	197.24	192.541	110.151	159.177	8.31067	22.3098
9.60253	-123.311	-37.9818	-88.1094	-38.3525	-101.56	-81.0006	-80.9096	-263.109	475.018	1737.79	2080.03	2458.92	2723	2984.37	3273.21	3213.06	3463.3	3588.8	3609.24	3477.11	3691.57	3978.96	3885.46	3649.31	3510.76	3329.3	3163.04	3293.51	3041.39	3036.66	2829.74	2230.95	2159.17	1915.63	1601.69	1518.27	1090.97	943.861	535.119	367.669	222.059	60.2069	239.174	128.842	30.7663	37.1759	252.334	-55.0783	67.5754
9.62853	-38.6048	-166.142	22.3392	-86.3164	-48.5359	43.309	-72.4391	-152.661	346.858	943.307	1443.96	1553.55	1700.8	1880.98	2150.02	2071.06	2478.72	2285.41	2490.01	2595.5	2486.2	2569.64	2539.51	2283.55	2330.15	2217	2145.79	2207.94	2068.69	2098.62	1773.88	1584.98	1413.2	1228.07	1049.78	1039.62	701.426	668.179	419.83	194.955	226.57	83.5286	130.815	105.63	125.374	56.5373	37.0475	59.3306	-117.019
9.65453	-110.978	57.3991	28.0677	2.05337	-137.773	-42.8093	-65.9444	83.2542	202.891	692.183	908.661	1103.61	1163.67	1312.06	1496.1	1474.4	1656.16	1640.98	1768.92	1820.58	1615.74	1894.35	1747.78	1795.07	1623.74	1538.4	1434.8	1584.72	1447.7	1466.83	1239.64	1166.24	913.226	854.68	784.364	671.62	446.243	489.314	327.263	244.524	145.13	114.754	121.249	111.068	19.4322	173.703	179.389	-49.5316	-28.9466
9.68053	-125.992	-34.1883	-79.8803	-106.836	-105.07	-112.76	-164.1	-72.7364	150.822	453.001	785.318	886.451	900.463	1063.13	1261.78	1097.02	1284.82	1164.24	1260.92	1221.94	1339.66	1284.23	1381.71	1366.2	1180.47	1147.3	1110.78	1153.22	1038.72	1014.69	996.023	745.049	750.22	602.265	486.321	488.704	449.546	356.626	119.341	170.372	11.6696	83.4039	77.6679	1.16369	3.02993	76.8997	94.6358	-194.088	-29.278
9.70653	-204.187	-105.474	15.0359	-72.9531	-122.166	-163.144	-100.911	-73.8359	127.962	300.112	630.271	673.123	731.622	812.336	900.974	759.113	889.996	879.293	915.272	1073.7	1080.59	1140.54	959.89	985.485	895.325	892.367	880.601	885.75	862.75	925.845	617.549	526.154	438.41	396.835	432.792	289.676	428.93	453.94	213.972	50.154	7.29173	30.9516	100.462	34.0788	12.9087	71.3556	3.19643	-38.975	-60.7188
9.73253	15.1123	-90.9335	26.4431	-13.7327	-58.9838	-100.026	-159.544	-90.469	74.121	269.908	348.87	482.811	458.494	552.782	806.418	560.021	735.012	756.757	782.134	830.238	682.808	775.552	712.987	624.05	610.828	758.301	600.703	673.69	661.355	750.351	545.414	425.878	430.694	572.828	224.816	327.853	159.535	313.096	208.196	79.3552	94.9702	60.4389	44.2883	147.882	87.556	-22.1217	41.9786	-48.5527	70.0454
9.75853	44.2924	-110.533	-16.2911	-62.8252	-64.2064	-52.1052	-114.261	-69.8111	19.2265	147.005	280.434	361.539	425.518	464.572	544.459	467.935	455.288	600.61	590.525	719.815	602.796	738.518	708.069	694.669	454.248	551.354	448.041	615.071	415.321	676.003	370.749	380.605	239.784	329.097	226.758	292.398	136.949	219.142	39.5418	73.7418	-6.87468	5.43358	67.9301	36.6947	46.7606	83.3748	90.7913	-154.875	38.3983
9.78453	-8.54455	-37.9339	-132.597	29.6473	-74.4438	-42.5542	-101.739	-116.915	69.4232	89.2704	251.605	331.481	346.998	366.108	472.702	462.939	319.835	547.839	539.592	530.968	486.342	550.215	545.611	500.017	458.137	345.708	355.491	458.994	423.521	401.705	434.128	136.793	91.9456	251.134	175.332	221.442	65.5658	101.342	70.2868	80.4458	-51.5315	43.2251	37.975	15.8646	4.53015	45.7769	48.8386	-35.3267	-66.3368
9.81053	-34.7822	-17.7182	112.022	-46.1993	-65.2886	-43.4292	-137.708	-59.227	26.0796	14.9414	260.64	256.156	253.302	220.24	403.512	339.023	358.847	452.588	486.366	397.808	415.369	437.233	424.949	374.164	456.642	333.428	350.428	450.356	348.371	383.499	316.88	180.845	143.773	81.2455	152.003	59.6011	131.985	130.635	76.2127	46.1487	-69.3551	-29.7005	-21.1327	46.9928	1.49915	10.9338	-15.7747	-85.9895	-14.0838
9.83653	-113.174	-55.5167	-3.03745	-16.2023	-154.951	-50.3703	-108.795	-5.34371	45.0207	86.2104	223.402	290.472	240.548	239.368	224.468	212.413	361.141	357.804	309.387	442.249	338.418	487.841	231.447	366.896	356.864	358.776	272.908	316.881	203.37	363.771	188.577	206.184	139.793	182.868	190.472	231.671	97.5648	88.9725	-25.891	-87.3636	-67.2671	-17.5716	65.9059	-38.1955	102.091	-13.9843	92.0306	-96.4518	-6.26714
9.86253	-92.2162	-62.1068	11.8752	-90.6076	-91.606	-70.4607	-34.606	-145.84	68.4239	109.881	95.148	212.758	322.297	247.979	252.229	221.607	223.428	239.685	269.088	369.392	228.045	295.464	341.815	243.965	309.46	289.752	284.698	276.454	219.692	364.344	200.332	121.307	49.5813	220.784	138.197	123.148	109.973	170.931	-2.67351	40.535	-97.3632	-57.2658	-47.2178	77.1811	180.577	34.4974	58.0086	-62.8564	-3.65554
9.88853	-42.6901	6.7755	-77.9768	-92.1282	-71.8378	-154.193	-51.6814	-133.46	126.296	103.494	19.6778	242.324	193.991	253.075	190.083	240.655	296.748	337.315	262.987	233.078	277.789	284.568	174.857	216.305	223.807	320.324	211.097	254.71	148.894	236.078	203.48	70.3461	57.6553	81.5988	127.19	93.5076	187.066	164.305	48.2085	123.775	23.5916	-65.0131	27.748	23.9819	73.4562	72.8305	-18.3085	-122.322	-71.714
9.91453	-63.5206	-48.8461	-26.5392	-52.6454	-223.605	-86.4312	-28.9759	-144.968	-25.9372	-9.72471	94.901	174.267	152.479	183.933	187.584	249.361	234.267	260.382	227.592	349.78	291.361	245.26	217.35	98.7205	65.8385	295.813	201.363	277.135	121.589	218.586	213.916	107.021	21.0375	66.1404	97.8133	104.582	203.25	8.50631	57.6952	-42.9338	51.4709	16.901	31.0308	36.6919	82.4693	61.1438	62.1219	-178.627	-119.74
9.94053	-19.7253	-41.3614	-76.3	-60.4823	-142.999	-25.3314	-24.4218	-110.271	-40.0279	22.3959	135.578	219.305	230.547	255.668	205.396	179.518	130.791	175.882	251.82	257.731	261.063	296.941	184.397	217.395	177.759	116.944	206.972	219.185	146.063	216.942	186.7	107.427	7.03282	98.3355	116.669	120.76	2.58012	60.8805	135.153	59.6073	-63.1783	-85.6632	18.3965	179.425	104.154	152.85	28.0029	-55.9988	-54.877
9.96653	-16.2171	120.259	-41.1676	-14.8233	-133.086	-13.3973	-65.4468	-110.824	46.4064	19.7009	198.472	196.848	172.75	92.6181	156.996	50.3561	87.8484	184.504	196.307	251.078	207.734	127.143	114.963	118.963	222.324	60.2418	193.488	246.013	118.98	183.373	83.3398	69.8975	-55.4305	44.1761	117.652	104.144	33.4718	11.3072	73.2744	-30.4799	-43.9873	-37.315	55.4881	71.5364	48.1761	29.8478	72.6521	-12.5448	16.0784
9.99253	-120.973	-20.0981	-15.2861	69.2626	-73.0572	30.7641	-122.719	-87.9914	68.4067	34.2782	54.9269	165.331	113.858	123.507	231.416	46.5603	193.761	187.817	89.8988	271.714	163.883	234.811	154.777	130.162	250.868	138.275	139.422	212.306	52.974	196.855	170.172	39.0493	23.4287	45.2656	55.974	135.316	23.0618	-0.61839	48.2155	14.8017	-38.1827	-32.3363	126.237	-13.3206	75.0337	-9.07922	98.855	-6.46478	118.582
10.0185	-31.4971	-39.8316	-75.2996	28.8885	-174.693	4.41582	-89.8711	-109.943	7.5494	-5.92331	38.0174	213.166	229.483	136.772	178.304	37.4901	135.965	191.772	138.052	180.287	159.225	261.621	165.074	222.825	171.324	-38.6515	167.035	270.052	103.656	208.017	139.832	117.731	5.26484	-2.71542	32.7921	39.4948	28.8665	63.0523	49.7724	-34.0545	4.82695	-10.5494	14.2695	0.99769	123.827	28.2799	3.04186	-121.938	32.4948
10.0445	-30.5247	-83.3756	-53.3402	39.2344	-147.915	-79.1001	-113.111	-84.6965	-65.9965	-10.5474	68.4644	201.119	72.37	142.131	304.546	17.4753	200.971	71.2672	118.05	174.843	144.832	150.497	181.039	94.6118	208.12	157.007	178.97	143.485	72.9808	188.119	169.694	127.901	51.9589	-12.7429	108.971	37.0389	-44.5828	-11.491	-29.6174	-2.11018	-93.6292	136.581	8.87802	39.4989	136.131	35.9353	82.4307	19.0406	41.7862
10.0705	24.536	-68.289	-39.8724	43.4943	2.45283	-50.389	-23.1514	-66.8974	-111.502	-36.8683	97.711	104.627	60.0526	124.423	125.031	84.1444	54.8065	104.049	50.3067	138.523	171.515	158.515	211.028	58.3734	126.457	63.0232	82.6525	178.853	64.6651	141.378	92.9192	80.2317	15.2317	-18.3099	62.3067	45.4693	-14.5598	67.0194	-8.02233	-7.60158	-48.0014	53.3858	14.1526	19.1317	140.811	69.661	147.099	69.5651	20.9609
10.0965	-11.2822	-30.9962	-61.7049	46.511	-40.0404	-135.979	-105.352	-163.075	-36.8414	-21.4656	38.3329	104.896	77.3419	87.4642	113.365	5.65925	103.978	143.908	187.975	194.954	69.9128	133.103	192.476	95.5578	66.2717	66.1846	105.654	221.546	68.3302	290.348	89.1612	66.957	-108.641	43.3159	84.4616	39.6801	13.0767	135.389	59.0389	-8.30825	-6.09239	-14.8245	128.928	7.49929	126.488	58.2106	143.126	-70.9532	-86.3525
10.1225	-104.748	-92.1803	-42.1081	-49.5066	-69.9556	-17.9935	-61.8326	-117.214	17.2225	-1.81995	100.689	126.608	100.036	80.6122	127.087	69.7819	68.3876	139.282	152.82	191.807	94.3623	186.502	135.006	13.1587	76.2267	6.4384	173.074	154.154	43.7139	162.129	40.0062	19.6715	-23.3198	79.464	76.4258	145.443	46.7479	102.909	58.0444	32.2691	-63.3243	113.197	86.6291	15.5148	28.9214	-8.51499	77.485	-28.7393	68.854
10.1485	-11.1132	-75.0533	-27.0354	9.71012	-72.0294	-59.9725	-45.8288	-124.011	-19.3946	-120.137	113.575	23.2521	140.345	153.917	44.4347	50.2012	37.785	229.102	81.2131	157.794	128.554	117.234	97.5904	64.9167	141.926	52.7251	83.2491	129.977	50.1622	46.6293	52.9526	21.1622	22.3568	-29.9425	-35.5473	33.6742	58.1682	95.5694	40.782	-31.3737	32.4885	50.2431	-33.5503	51.746	148.665	-20.4306	57.5754	-10.8288	56.8119
10.1745	-40.6912	-114.428	26.2568	-79.0074	-68.1119	-53.796	-35.7961	-47.164	-7.37493	-65.0061	65.3615	56.7306	4.4661	91.4139	29.2565	-6.63854	80.3094	181.677	90.6251	120.73	84.993	253.836	159.625	144.52	44.8347	44.2563	82.9935	154.783	124.783	9.57218	92.8883	16.0459	-52.0072	-26.6907	49.8362	-23.9542	117.362	-0.3757	-25.4281	-34.2697	-12.6913	-11.1648	47.3098	72.5724	112.098	61.257	42.5196	-39.4805	115.573
10.2005	-122.753	-86.9535	-3.366	-16.5027	-8.2441	-119.989	-56.8771	-78.5002	-8.5064	-26.1197	75.1167	96.6759	73.8679	21.9567	55.4554	134.862	104.983	132.107	6.86062	134.337	116.724	176.237	65.2535	97.3655	115.852	102.992	119.912	118.634	49.1833	60.6377	92.9345	36.1167	-37.6308	-54.35	-38.983	-39.8451	54.554	47.5675	35.4652	13.1648	-18.4584	105.577	110.59	48.2251	68.3434	47.4296	70.4714	-57.6246	125.155
10.2265	-59.5706	-31.2827	40.2618	-31.7121	-15.0105	-28.5549	-89.3194	-211.676	-18.6178	-38.8534	17.9685	9.18315	127.168	121.215	99.7906	-10.4818	50.3559	62.2774	76.5131	129.304	106.759	102.827	80.0262	86.0052	110.984	-2.83259	85.7486	61.4397	-24.8692	104.555	111.628	54.3927	-72.5603	-24.1309	27.1309	37.8901	89.8011	42.6806	54	-73.4347	19.712	112.602	62.3559	53.1623	95.712	57.089	-10.9687	-55.5341	45.8847
10.2525	31.5021	-68.4936	34.6158	1.98983	-50.4619	25.1596	-0.10948	-86.2937	37.1452	29.3394	-56.0518	62.6963	63.7539	87.0331	67.3438	-0.49795	139.007	102.905	160.866	88.4215	168.021	212.201	95.1668	20.0331	75.5769	6.74954	33.9021	2.82441	-20.3598	68.5841	72.0647	107.788	-58.2433	-9.31375	-34.518	47.9726	97.5309	100.742	61.0042	22.7596	6.09634	-3.47196	29.4532	93.1136	53.2273	99.8733	82.4416	-68.7871	88.7423
10.2785	36.4707	-90.782	-6.52422	30.4623	-134.013	-36.2647	-98.7475	-57.5276	74.7108	19.9754	18.4404	142.951	49.464	49.4707	113.199	15.7176	155.721	160.205	115.984	93.4615	128.483	195.482	141.703	8.71336	111.454	94.6957	61.7049	33.2037	9.95936	149.44	28.7243	56.485	-5.54611	31.7049	53.1835	-0.27149	30.4842	135.462	-81.4931	65.9652	-33.2749	-31.0356	5.47157	95.9686	64.7083	86.4732	120.966	-35.5444	109.216
10.3045	13.7683	-68.0593	-38.9311	11.1095	-108.164	-82.8906	-103.742	-122.924	15.6769	-48.1846	43.6061	103.815	107.275	-8.74537	60.2782	32.2819	38.0653	132.832	117.721	29.9776	101.866	142.011	128.67	84.2922	66.5958	38.8796	65.1669	170.603	33.3224	170.427	49.1198	64.8596	45.7786	-36.6002	96.2244	111.302	-2.3128	116.109	14.0593	107.478	11.2752	-15.8972	-54.4852	84.6467	112.998	144.373	64.5553	-59.4683	0.02473
10.3305	-10.8945	-32.6379	-51.0256	74.6187	-86.9962	-1.86267	-132.253	-134.157	-49.2528	-48.9374	69.822	22.0387	61.389	-30.5657	56.9824	58.0626	88.8673	156.311	84.4772	65.9395	48.9879	151.982	89.1563	80.1563	132.218	9.62416	52.5948	110.432	-32.4505	183.873	62.2739	23.528	-18.2901	-23.3091	73.9959	9.36513	17.4423	111.734	57.7846	86.3167	-16.3624	47.4796	-4.30113	176.977	178.18	108.959	107.859	12.7577	-53.9747
10.3565	-42.5578	-102.999	-21.396	6.60004	-49.3558	-114.522	-62.3943	-12.2733	55.8868	-67.2778	15.841	57.2448	68.604	37.0452	128.285	13.8014	105.362	137.522	9.16113	2.24032	45.0435	36.0791	192.407	94.1238	84.0005	31.9637	51.0831	84.1634	-18.0357	184.163	15.4015	-22.7178	-12.5159	19.2839	105.964	92.4473	118.086	45.2409	70.0435	-20.6799	-55.6777	109.964	19.483	144.241	160.922	75.4026	87.7216	-62.6403	-17.5957
10.3825	-34.0455	19.5837	57.9514	30.5605	-106.518	-50.791	-23.8273	-97.8766	36.4526	-56.2051	55.111	120.678	79.0717	29.4071	65.1496	37.5181	65.1172	63.4233	72.1241	42.3423	5.75558	135.903	209.508	68.697	33.3192	6.40709	23.0879	6.12027	-13.8697	186.463	93.7756	-28.5374	-3.7687	-5.30301	5.74556	48.9183	22.1233	83.8211	1.64147	40.4857	-25.4526	85.0162	66.7787	121.752	118.798	37.1172	115.228	-61.192	48.1989
10.4085	-59.1474	51.9532	-22.7666	10.9496	-45.6162	14.1649	-105.26	-106.428	58.7734	-2.42763	4.7414	142.662	59.156	-6.64472	78.7734	49.4594	4.14888	56.2654	122.465	140.678	47.2761	184.858	116.14	63.8633	36.2636	-36.6465	13.8615	140.104	30.7734	146.05	144.264	-31.8404	-106.065	-54.2479	20.3766	-47.6536	33.8775	48.4451	21.4736	74.4594	-0.13671	22.5492	25.8455	49.5421	173.578	79.7752	49.0394	-61.4436	72.2619
10.4345	17.7434	-1.40513	-27.2647	82.7434	-85.3692	-13.1928	-98.5744	1.67268	45.1169	-8.2195	26.8501	112.188	29.2318	27.8061	0.23288	21.7805	51.965	22.9046	118.966	128.214	24.3118	127.17	126.187	60.0369	66.8594	-35.5652	45.001	97.7375	48.8687	127.63	30.596	-30.2288	-4.41661	-83.1754	-14.1128	-1.27397	69.9128	112.053	-80.9261	85.4348	31.2399	28.8594	14.1251	88.726	153.312	109.152	68.5404	-23.1232	-14.0328
10.4605	-7.79374	-57.9001	-0.6374	37.4766	-84.7437	-13.1537	-33.5387	-12.5477	59.8136	35.3056	31.4689	89.7149	25.3216	34.2723	-11.4651	-24.4984	128.461	-12.1294	51.6079	94.2313	-28.4164	117.486	47.5503	33.7476	161.199	6.25627	79.2889	52.3216	60.1249	98.6246	24.8219	31.0679	56.7969	-31.9731	40.5189	26.1166	39.8623	95.0506	-27.9481	53.0999	18.0263	95.9859	-15.1787	63.7309	46.1569	81.2639	96.6003	-14.3671	-6.17806
10.4865	-66.7194	6.22806	68.4678	93.3067	-70.2437	-45.7867	-47.7643	-24.1539	40.9174	88.2544	64.6738	91.8012	64.6401	49.8911	86.2281	-28.4947	88.7601	68.9322	98.8648	95.4828	-38.5396	107.678	36.9697	97.8535	5.34829	-13.4347	113.573	179.464	46.3256	110.914	36.7113	80.2207	38.6776	32.3105	0.32941	1.64393	145.112	96.5952	8.01846	-8.80922	-93.4533	35.2845	39.5015	-16.195	53.3667	83.5278	72.2919	-14.8692	18.4491
10.5125	-82.6451	51.6203	93.7315	23.4299	-6.27522	-55.0958	-54.4353	-20.3056	-6.04608	33.9665	50.3305	23.6641	143.762	39.2008	128.318	12.3423	42.4847	116.299	147.565	46.4973	19.4779	29.9851	45.75	77.5344	69.8352	-22.4168	22.3001	153.812	75.3052	189.385	107.953	64.5773	46.1881	101.855	33.9902	34.5891	111.868	103.071	26.7559	14.2496	-29.0595	47.157	76.9784	-7.6577	78.9784	106.528	81.1325	6.49057	57.6448
10.5385	-29.4471	20.0758	48.269	3.24042	0.88264	-52.0464	-17.8675	-27.9498	7.83135	38.5898	45.5672	31.1438	52.5988	19.4479	48.8856	31.2064	63.8314	136.772	108.667	117.141	68.0729	57.6608	57.82	99.9506	-14.6397	34.6012	85.3567	147.289	71.4849	179.317	133.243	54.8087	4.46225	-15.8699	23.4139	144.081	82.7717	137.289	-23.8502	97.408	-1.67133	70.3513	102.627	91.2261	103.326	116.508	70.4366	-44.5974	123.746
10.5645	10.3651	29.0219	37.6464	114.805	-39.7922	0.92895	-48.2928	-27.6819	-24.5741	56.9116	41.5832	55.1148	30.6786	22.1619	75.945	84.6477	103.178	170.819	68.4581	116.941	66.9426	114.537	87.6154	81.3478	-10.3511	44.5362	83.4098	114.301	57.1929	65.1434	1.18923	24.442	-41.1045	-24.3362	17.9748	137.301	124.506	133.77	-34.1813	90.3949	-48.6361	48.8955	120.599	129.99	111.63	105.943	43.0987	-15.3833	18.4234
10.5905	-0.35567	59.1804	-15.2448	86.2029	-48.6497	-23.199	-4.94678	-49.9243	26.2526	75.8569	78.5629	64.5039	76.4876	75.8701	91.7064	96.3829	83.2456	75.5589	1.01669	19.5559	61.9353	167.409	79.4907	14.0462	62.8569	94.5924	47.6738	131.978	89.4714	77.746	-34.8979	40.7328	18.0532	27.2883	82.0237	36.4023	55.0035	123.827	-3.92741	30.1998	-61.5418	16.5985	126.827	121.367	122.919	56.7847	110.36	-71.7809	40.9128
10.6165	18.7896	65.1288	-10.6568	37.7496	-33.5928	37.1111	16.988	-44.5224	90.236	13.7369	89.9544	94.444	33.9816	23.9081	78.8536	75.0584	30.7096	14.716	118.087	6.92717	96.756	212.961	109.206	38.0344	98.8232	65.0488	101.622	149.679	95.5752	119.578	68.4199	95.3768	29.4344	58.2024	77.2264	46.1384	114.735	120.646	24.236	66.588	-3.51605	35.2728	95.0888	65.4648	111.367	64.5144	27.9689	-27.3017	71.1592
10.6425	83.8293	55.8504	-7.58893	0.75002	-112.953	45.5325	28.3942	-28.543	116.453	35.3774	105.616	115.901	9.95493	20.6076	71.2395	33.3609	49.8879	138.967	84.3402	109.925	111.683	198.081	132.348	40.3023	40.4865	55.1139	63.93	130.963	98.1767	183.879	43.4321	136.951	0.1851	12.9258	76.5616	34.4195	169.352	117.792	73.0553	50.8672	38.7332	76.1725	58.909	64.3356	217.691	85.4026	79.076	7.74581	90.6118
10.6685	113.75	37.5288	16.61	71.4988	-63.684	-4.48076	52.966	-49.6874	31.3999	6.23616	78.082	89.1011	84.2587	55.7593	48.9231	71.4462	68.7402	124.804	34.9995	113.068	29.0247	140.688	110.918	45.5861	65.8644	35.8896	36.1775	108.327	50.0629	168.063	28.4033	46.3856	-31.8894	46.8644	166.672	55.4271	127.096	133.976	54.6829	-9.29318	45.5527	57.2982	119.662	118.004	208.015	103.778	119.284	69.273	54.4572
10.6945	51.2603	45.4586	68.5062	47.0279	-65.0142	-53.7343	46.316	-46.7683	16.1923	5.6013	130.29	112.055	72.5796	112.512	64.5062	19.1176	34.176	89.9152	76.0048	105.506	20.0551	139.142	106.184	27.8119	71.9464	129.707	42.5904	53.9913	48.1896	156.733	80.4614	-4.3593	-66.4123	109.686	98.5211	101.503	127.369	72.8037	23.9546	-38.3199	60.5035	-1.91636	138.54	119.633	191.509	72.1733	124.417	12.1597	69.6937
10.7205	31.132	73.7398	103.74	60.6886	-39.7303	-48.3136	1.43986	-18.4224	70.3887	47.1854	96.9777	166.875	138.65	150.05	72.4276	33.3375	86.6886	143.916	114.294	161.66	81.8487	94.2899	63.0743	-4.99128	42.8876	82.8811	30.7521	54.2675	95.132	133.21	67.7643	35.1998	-1.82474	122.212	79.2286	105.076	105.697	28.6987	32.3476	24.783	42.5754	10.2409	90.9943	110.118	107.314	83.1464	138.752	3.71528	97.0087
10.7465	38.8887	38.0479	64.0496	62.6208	-109.92	18.5803	13.1549	13.5905	46.6157	40.8903	35.8836	167.892	164.192	170.448	105.011	134.009	87.4784	86.6342	106.324	101.636	108.455	47.1717	66.2973	19.443	67.5888	-5.40282	7.89204	72.4582	97.1768	109.74	-14.8047	40.1768	55.7412	94.8971	111.89	98.7429	101.875	45.0226	66.3023	82.3107	32.1667	55.7345	83.0226	75.1869	92.1431	134.733	130.743	9.18858	72.3208
10.7725	-25.785	3.14792	-69.8285	-18.6308	-97.4567	40.2388	61.7922	14.9938	23.1993	-31.8364	83.4879	158.954	68.215	67.1596	99.1044	75.5391	49.1479	70.0492	28.0925	60.7211	101.484	92.733	172.48	21.136	128.12	36.1915	39.3654	114.488	80.974	125.251	-15.7571	-17.5597	76.6697	53.9424	91.3613	113.863	79.7368	48.4127	105.108	116.211	6.47198	185.769	90.9029	147.053	138.219	165.618	112.187	-32.5161	91.5788
10.7985	-39.9791	19.0319	-69.423	30.8471	22.0856	21.2215	21.9086	17.9292	41.9292	-48.3251	102.054	105.357	85.4474	51.231	41.3731	46.0477	46.8376	146.394	54.3716	55.8865	63.8218	122.978	146.033	125.441	122.552	52.3621	159.053	129.195	89.8265	140.762	18.697	46.4901	6.13606	24.8107	86.4537	85.7949	28.7459	132.912	32.482	104.411	24.7018	144.823	68.0919	227.248	128.427	199.199	121.199	-13.9412	77.4489
10.8245	-27.2895	-38.6801	-8.29539	64.5951	37.5448	-1.9966	-9.21844	13.462	106.222	51.7965	91.4117	126.299	112.882	92.5892	66.4325	68.7934	111.299	113.11	74.1809	80.0183	65.6928	106.876	57.8377	176.518	58.6779	70.3999	183.225	133.279	91.5005	185.146	21.8703	157.941	-45.9699	66.2225	97.8259	38.0862	92.2935	114.746	38.045	64.2519	87.7757	83.184	130.294	143.702	128.119	134.867	181.935	40.1899	54.3674
10.8505	0	-34.4881	40.0985	97.9175	-33.7328	-9.42143	7.51558	9.83056	50.2788	26.5663	102.768	162.535	23.1058	89.6141	114.642	53.9486	148.598	71.0825	21.5981	75.8067	82.9486	96.1376	98.008	85.7712	103.016	140.972	75.6372	158.705	99.1456	175.744	77.945	154.031	-23.2954	68.7437	114.831	15.6336	142.724	28.6966	8.12531	114.854	101.697	79.2122	187.634	91.3975	165.154	89.181	185.842	25.2122	107.972
10.8765	90.1983	10.3934	12.9768	114.793	-72.6141	0.56227	30.1233	-1.99498	-34.4809	-2.14688	74.8793	119.832	41.6693	63.2283	145.904	132.277	107.354	142.285	70.0651	136.36	59.5697	118.861	69.1532	59.0801	136.617	140.142	24.778	145.005	117.562	150.864	135.256	115.829	-36.4734	19.8718	147.339	16.2565	163.335	32.3428	13.5361	175.127	66.7461	76.2921	145.487	147.986	165.703	69.6635	110.405	-31.9518	146.782
10.9025	94.5004	52.7846	-0.77369	67.2928	-56.8226	4.06089	19.4549	30.2496	5.9233	-24.9425	119.856	121.132	123.271	80.8079	139.408	189.665	73.3161	128.546	102.967	168.802	24.688	141.084	18.0387	52.0598	77.3616	66.7801	72.4583	133.247	62.2207	134.967	149.712	68.7801	-24.2166	53.5981	112.802	103.367	153.617	104.994	104.294	126.337	45.6658	101.944	146.295	167.711	182.551	121.624	80.8989	16.5992	64.7545
10.9285	38.472	83.4408	34.4651	62.5343	-76.573	-4.51762	14.5828	0.73819	87.6694	-0.1851	126.776	132.469	81.3369	143.046	45.7832	81.6966	40.9356	90.0984	116.645	154.645	-3.02974	142.012	132.337	45.0603	73.0984	42.5413	115.531	108.901	-1.51416	144.13	79.7486	52.0672	-8.03667	111.06	12.849	124.323	44.2711	166.015	126.555	54.9425	19.4062	68.9148	146.406	177.597	155.275	180.417	115.583	55.4235	50.2231
10.9545	17.085	69.3147	29.2819	75.3147	-76.4883	2.16729	-6.39081	-26.9306	94.0682	98.7246	32.3635	106.642	87.9711	154.397	60.0862	-24.3249	4.1669	130.167	125.413	186.528	59.6762	133.069	161.002	69.741	79.7242	60.2656	95.8389	101.512	6.16729	166.61	62.9383	95.4625	50.2172	78.1993	47.5616	84.1837	25.0858	160.528	81.8713	91.4793	83.8404	55.1837	170.512	150.281	111.02	140.134	104.937	88.4465	142.397
10.9805	-47.3374	52.9853	20.286	66.6955	-43.6558	0.28605	-19.9709	48.2827	54.5978	43.1698	32.5834	67.094	135.551	152.743	76.1335	21.3156	40.6778	137.442	75.8404	163.25	77.8437	117.369	107.127	73.8876	72.1993	34.9381	31.5649	107.359	55.3661	91.5068	81.7098	124.116	7.53539	55.174	134.043	55.2641	69.8876	112.674	40.4638	173.728	66.4629	90.837	175.072	108.199	162.138	116.032	107.812	71.532	98.0139
11.0065	-42.4472	35.389	-27.0084	57.861	-52.2092	16.2349	15.5572	57.2067	47.7581	16.5621	56.174	110.104	61.4821	95.9775	33.5714	81.6459	101.029	121.702	89.291	143.422	14.7815	55.5616	110.454	64.4217	105.548	68.1043	39.3939	71.2066	126.707	60.5948	27.8142	111.095	-42.7041	46.9121	95.7205	38.0433	105.73	112.674	63.0853	176.183	31.0389	114.253	76.8327	105.679	189.838	126.02	173.627	63.8239	45.5153
11.0325	37.4211	52.4211	17.8793	26.4446	-13.5265	28.3818	35.8897	8.76134	23.9328	10.887	55.1868	176.705	3.26926	29.7116	58.7876	68.7116	144.992	102.629	76.3555	159.2	30.8897	16.8203	111.579	79.7379	94.527	71.8673	60.9132	111.474	101.956	85.0847	46.3648	120.206	12.6095	9.95249	55.2627	108.606	93.6526	161.256	52.3949	119.685	109.85	77.7548	67.0677	112.744	161.458	129.388	153.893	98.7417	114.758
11.0585	35.1739	29.3764	74.2806	40.4174	12.5946	27.1254	36.6527	32.8695	43.8114	8.48652	72.2321	114.361	94.0501	12.3388	72.8915	43.2006	119.303	103.753	18.1897	178.477	42.9558	41.0248	117.339	104.355	82.769	-2.15096	83.3217	128.552	-15.2139	89.2478	88.78	137.887	-3.62976	33.1787	95.1945	73.6165	41.8224	146.27	78.689	63.0358	66.8443	82.2102	111.738	110.898	169.072	82.2273	105.136	54.849	159.45
11.0845	10.2454	31.4247	30.9939	34.8203	-18.3384	59.5517	50.9074	91.939	52.8291	41.4273	96.913	89.2542	181.456	12.0287	38.1816	21.9737	29.9939	138.777	42.968	201.737	39.9535	60.6414	63.5227	77.2511	83.0401	14.9737	133.211	53.4968	-39.4944	105.708	87.7078	129.511	16.3205	54.8783	83.4677	39.997	69.3957	99.462	99.2511	83.9623	36.0141	135.667	99.2656	100.295	190.115	73.546	126.491	0.77982	124.176
11.1105	-3.54977	79.5597	28.773	-17.2703	-13.9763	50.2888	44.6031	-18.4631	37.7355	23.0842	81.92	114.185	112.093	57.3032	17.9688	-14.9964	54.1418	121.275	83.4185	152.776	116.505	48.8422	65.0784	72.0582	65.5482	3.94017	105.205	52.7672	19.2513	128.949	18.874	124.669	27.4444	61.9862	52.0582	137.064	127.917	90.1418	65.9603	125.321	-5.80907	128.747	87.3666	123.398	185.871	79.8883	98.5713	-67.6392	94.4963
11.1365	42.4064	33.824	11.1405	60.0405	-47.8783	20.3393	1.90993	-85.9477	71.2334	57.364	57.4629	124.09	48.4629	67.8487	106.662	6.79116	45.7993	54.6311	48.8428	13.0475	112.272	14.5746	117.83	71.1098	96.457	29.8041	78.004	41.3581	37.8981	133.532	9.38762	99.1652	-23.0078	47.5381	87.0099	86.3898	138.551	113.898	116.382	73.271	-14.3759	132.482	109.463	91.7181	169.663	73.7299	102.897	-13.9783	95.4946
11.1625	45.3621	33.4304	-19.1857	54.4809	-42.1517	-0.75059	-8.42879	-3.63761	32.0063	-17.9147	66.0911	165.227	76.8878	41.3116	167.419	102.227	44.3287	72.2326	44.9784	20.4925	-12.4625	98.2666	112.498	24.0235	124.871	93.7127	65.9839	28.3455	33.3116	112.594	73.9668	93.0121	-34.2249	41.871	91.0856	26.419	72.8991	146.018	107.537	46.8991	47.1364	128.978	149.848	78.1364	134.12	93.577	145.532	27.2381	98.4077
11.1885	-55.4498	51.4693	38.3918	22.6506	-34.3049	17.0155	-44.6265	-15.3426	13.1535	-97.0096	38.3553	111.092	67.695	65.2355	154.136	51.3119	92.9721	112.928	149.506	65.2173	-9.64474	148.802	153.688	45.9904	118.079	86.0976	121.896	72.5753	13.3621	85.256	35.9277	86.8775	7.5388	68.89	106.733	59.4248	59.2047	193.255	30.1033	84.7259	17.4944	67.9219	136.765	68.6198	166.047	117.191	139.254	32.6004	100.494
11.2145	-13.2297	34.2294	102.542	78.9556	-51.5549	50.0374	49.5926	-8.97022	89.2446	-32.2743	25.6304	55.2598	82.6372	91.6523	51.0525	38.3406	52.7265	109.334	171.06	126.807	-9.02162	147.526	171.06	58.1191	103.622	104.778	151.267	77.5858	17.8369	44.7105	107.71	76.0449	-50.9778	35.1342	109.045	56.852	68.7332	126.794	41.2454	133.045	-5.54815	94.2438	144.192	86.8369	175.526	167.697	199.593	53.793	51.1486
11.2405	24.2036	83.9689	6.6116	98.9076	-44.086	62.9795	73.341	25.1888	105.352	15.637	52.7364	61.8421	110.831	93.4848	59.062	58.6877	12.1317	148.108	122.265	231.724	6.20996	198.99	125.709	46.8315	138.662	116.02	122.474	62.3621	38.2691	158.398	172.417	31.0344	42.2818	24.2713	77.4277	47.8611	106.525	86.6899	-17.7605	114.821	44.7195	122.707	194.29	135.586	181.07	135.326	151.29	43.2649	43.4996
11.2665	-11.3357	76.5017	-18.4441	56.6823	26.8022	61.9648	21.2735	27.6101	70.9188	-5.88911	119.791	38.2177	102.001	68.2998	62.4722	13.6561	-4.60669	184.727	97.6282	188.101	58.4377	167.526	80.909	67.4475	106.129	81.3194	91.5822	79.4836	17.6757	162.764	89.1914	3.47541	47.753	47.5182	46.129	35.4212	91.638	106.745	15.9483	77.1733	35.0732	25.4935	169.083	96.1914	155.666	129.047	124.965	30.1832	68.6938
11.2925	-13.8638	90.4734	7.32206	35.7118	48.4119	9.38633	-22.2163	52.8348	35.208	7.75675	21.9081	34.0283	93.4464	65.8694	31.631	46.3221	51.8093	105.464	141.055	134.2	52.5709	52.6953	61.463	117.517	87.9081	77.9247	57.9067	64.7312	90.0131	123.598	51.5619	78.7028	-66.642	9.24258	67.4554	96.6773	134.402	35.8888	74.0311	93.1797	31.1182	82.6413	155.031	84.6849	196.013	131.562	112.296	13.5978	130.208
11.3185	60.8801	108.881	25.9455	82.6454	6.12086	-24.2395	-11.9453	74.713	40.47	18.2338	-0.29744	134.299	89.1216	116.538	96.1216	67.0629	34.7115	134.763	228.769	102.702	37.2962	40.9396	77.3616	140.414	60.0562	95.7048	66.0607	20.3519	86.4136	75.6506	43.6491	96.2969	-54.5277	36.2375	72.002	80.236	175.003	60.1781	67.3534	131.125	40.8311	90.707	140.237	140.647	180.415	89.7709	132.174	11.1743	106.532
11.3445	103.44	118.146	12.9395	115.039	-29.1596	56.3569	40.6049	16.1379	63.9272	86.4519	60.4974	104.08	63.7619	25.3362	100.258	15.7536	-7.69268	163.15	178.754	195.762	50.0511	96.7329	4.02632	124.787	113.241	134.13	91.9974	89.6833	84.1875	51.2743	63.2247	75.4148	-28.0605	42.5924	79.1916	71.5512	135.179	80.3941	92.39	60.39	-21.4324	108.477	155.878	147.609	142.126	35.2205	165.894	41.1214	70.7536
11.3705	27.5042	4.83306	59.8011	52.8221	-28.2233	38.4697	4.10886	37.1484	30.4773	81.5025	43.791	81.1821	55.8179	72.452	137.161	15.7724	27.7935	116.463	163.119	172.497	63.4832	120.789	20.8314	105.476	75.4798	93.1619	104.167	129.478	81.4663	79.7783	87.8171	41.4865	8.47644	65.8011	79.8162	13.8095	73.4773	86.4899	101.135	69.468	40.1198	117.14	113.853	124.783	137.112	51.4714	117.802	29.4318	41.7969
11.3965	-49.8955	-23.443	56.5024	28.5842	6.79149	38.5807	42.1146	12.7814	-0.34451	11.3358	68.7031	8.12504	64.5264	97.4548	78.2576	97.3052	58.659	138.72	177.761	102.057	32.5501	150.026	-20.5689	76.9786	59.3358	44.5365	42.8903	101.826	49.8357	125.009	65.5671	18.3835	-40.3786	91.5842	61.5059	44.7883	62.3664	38.5807	61.9275	65.5024	72.795	108.904	9.76783	165.441	194.258	87.3257	148.37	82.7438	105.697
11.4225	-23.4946	63.1469	44.6035	97.3356	-66.1286	29.1959	-14.7814	28.1696	8.29791	27.9054	76.5658	75.3884	171.626	56.2677	126.453	94.6072	105.347	114.947	107.498	71.294	6.71667	140.087	56.4564	28.9808	83.4224	62.3884	88.83	102.192	-25.5776	113.505	87.9658	54.845	-35.1775	89.2374	96.1092	117.475	79.4111	80.5621	31.4753	58.6148	26.9582	110.532	69.7809	145.702	195.158	157.751	180.283	-0.67197	182.909
11.4485	18.9142	37.2579	31.7988	131.741	-73.6755	-4.88953	-1.11024	0.60161	30.3472	23.6025	72.0279	33.6758	172.913	61.1358	208.889	67.2588	127.692	68.7263	79.7912	22.332	-42.1102	143.857	76.1265	-5.20038	86.2006	36.7499	102.577	124.504	-19.7665	127.405	54.61	42.594	83.4786	-21.9468	73.0279	80.5292	90.6109	141.217	115.265	86.824	-18.2821	75.4542	116.594	99.2166	195.119	96.7002	92.4298	-13.3318	107.045
11.4745	17.5732	14.4299	6.11092	104.843	0.96311	15.9933	36.1622	-38.1395	-25.5912	36.1237	33.58	48.5823	129.404	87.6268	121.558	109.188	41.3892	167.31	119.925	74.2738	-10.9984	168.295	63.5672	35.0423	71.5498	25.5091	54.3379	120.818	-25.69	109.565	9.81756	70.8477	-8.83779	3.29946	-5.61079	124.989	137.565	103.685	52.1388	144.486	69.3379	26.445	89.1087	88.6743	176.507	85.3145	73.2331	2.2693	107.246
11.5005	-84.4437	6.01178	-11.5839	92.7442	-17.5074	53.9829	-27.3164	8.88099	48.3937	12.0849	73.8333	122.276	132.54	-9.16027	23.6234	37.2728	31.3176	123.598	126.155	127.817	-43.9658	117.044	111.865	7.41308	60.7283	9.34943	73.327	127.359	-16.9658	141.146	25.7124	96.1515	-37.7366	31.1167	3.30816	71.155	153.556	127.76	43.5752	161.416	60.8333	44.5563	56.9641	178.61	117.27	136.26	105.566	-14.1856	119.062
11.5265	-54.3664	74.5482	-34.4779	96.7417	-9.76182	7.63189	-28.8873	-4.96398	12.9594	-36.1381	60.266	33.2817	159.428	31.2068	106.912	43.9315	110.376	71.2904	120.829	107.778	42.0343	127.956	63.9228	31.2121	101.196	81.9315	83.3148	154.667	46.8793	150.459	82.4106	-2.41694	-6.86461	17.9925	129.829	81.1458	119.083	168.59	-26.4692	110.897	24.2904	51.3845	119.214	195.332	217.667	74.4367	87.9071	75.3775	66.2312
11.5525	21.8752	130.833	-16.6643	42.6993	-63.7858	-10.3507	40.8796	72.6076	102.29	-72.263	133.139	27.9129	145.604	107.834	25.8291	57.7664	81.8168	59.1515	86.3357	126.151	35.662	73.1221	39.4528	2.50676	86.6787	65.7164	38.3563	136.754	14.348	53.4318	77.9089	98.4861	-55.4428	40.0554	109.57	113.959	26.7747	143.194	39.666	83.5405	30.076	67.7203	106.972	121.018	213.988	110.779	121.382	137.616	92.1138
11.5785	54.4729	97.5317	-49.6268	126.37	-43.237	29.4505	2.3662	11.2486	69.2116	12.7521	144.911	64.1381	11.5719	70.7266	98.1381	84.7266	45.6454	55.6601	72.9062	117.84	14.0314	90.9029	32.7151	107.491	78.572	28.7668	89.5611	112.311	69.8256	86.2704	50.0864	99.0096	-19.9316	-3.10854	91.5132	124.679	101.973	43.2998	80.3074	98.9323	60.425	121.201	74.524	60.0205	204.704	85.4397	60.1234	101.157	129.388
11.6045	0	72.0626	16.0562	50.2687	0.29991	51.0373	-27.1438	-28.4937	109.125	-0.60012	7.98735	84.7374	58.469	4.8124	108.987	25.15	58.9624	97.3126	176.312	126.787	65.4437	70.075	109.012	-21.3002	91.8312	58.3752	66.4064	184.368	77.0062	114.725	148.087	75.6439	-43.7874	81.2246	86.7374	70.0747	137.056	102.344	44.7063	63.3561	53.5813	101.3	109.575	55.5187	203.15	79.1438	108.206	73.5187	186.112
11.6305	27.4073	134.87	8.7456	95.5166	-10.2295	4.98943	-33.6374	-16.488	98.492	-13.1748	-3.71718	76.8601	138.552	5.63112	42.5667	27.1586	34.8501	114.671	86.9348	107.248	33.8652	72.5069	62.0143	-66.1997	101.457	133.815	97.0592	71.7307	41.8403	64.462	72.8403	161.676	-10.3537	-51.518	83.069	-9.44357	122.263	124.019	65.0143	14.6013	71.9448	62.0095	72.7854	55.5515	106.139	107.95	190.651	36.8403	134.497
11.6565	47.5281	110.067	58.471	153.764	10.7975	14.3212	-29.4058	-83.9125	57.8582	63.4122	80.8564	83.5888	54.2186	76.8582	4.72887	43.6798	67.0652	55.7405	58.6191	107.456	-30.0053	64.0384	31.0045	19.1579	106.5	71.5888	1.60396	94.8885	2.41397	123.126	44.8332	101.285	-82.2328	-35.3184	121.949	95.4844	134.708	171.261	65.5754	64.7119	2.24535	22.6075	145.905	127.905	177.887	119.636	182.245	-32.3657	123.079
11.6825	-27.0587	65.0323	55.2337	10.7594	-39.0629	25.7594	56.831	73.4056	29.0896	80.8099	7.15111	57.6979	99.3609	50.6574	118.522	40.2253	-14.3468	95.4182	36.2126	119.702	13.7189	71.5833	-64.8657	42.1385	67.1595	25.1553	-30.9972	100.418	68.8141	64.7316	172.427	-46.5414	-110.327	13.6532	121.395	56.435	90.0155	109.395	51.9582	138.352	-40.7133	91.649	164.411	149.407	129.492	135.028	134.151	-20.3973	8.63638
11.7085	-6.42284	5.80432	15.9281	118.885	-46.8069	102.459	-39.4607	126.971	41.9031	10.1543	21.2115	110.5	107.866	40.8653	84.1515	40.6815	-7.62505	123.725	66.2124	145.379	16.8053	60.9068	-7.60474	63.7037	24.5209	1.88743	12.5162	124.848	3.68336	51.5384	172.399	64.3574	20.3352	7.11088	45.5393	56.4378	73.5799	56.3943	17.1497	147.236	-27.3785	86.3159	29.8468	42.9881	186.028	92.7221	134.947	90.0102	53.4571
11.7345	104.722	40.6378	-12.4868	175.246	-64.6223	43.8171	-18.3329	16.0882	170.927	-63.9189	67.5168	76.7074	106.319	66.4765	100.096	58.0222	56.755	61.7257	73.5168	27.1578	-13.1829	93.1397	62.3081	20.4179	-38.2743	-19.9263	132.107	51.6085	-42.6114	94.0003	67.8648	8.14328	39.6964	9.27142	65.8905	48.9308	74.7109	150.553	88.3812	44.4288	-46.4173	64.832	4.92725	65.9015	242.312	109.868	135.341	28.2238	91.6488
11.7605	-3.14428	74.6712	-1.03868	87.6193	-69.039	-13.8545	9.64482	-17.7753	42.9613	57.1716	2.59317	81.5926	114.935	23.5401	109.356	-14.0381	77.9871	86.2503	15.225	-17.2479	-38.0636	184.618	90.5398	-4.51214	-4.17039	54.7246	90.2497	78.6181	-58.7225	66.1455	35.0141	40.7507	47.2494	11.4881	85.6709	42.6712	24.9622	117.724	-5.4866	-10.6174	-61.1698	100.961	95.4876	75.8296	190.303	5.0672	106.199	-7.2757	104.408
11.7865	-42.4734	4.39808	9.12167	126.56	-80.1178	-3.22692	-47.4664	23.259	64.7995	27.472	44.7361	81.6058	105.664	24.928	81.1692	76.0741	38.0847	36.4615	77.6727	117.206	102.958	80.9104	51.6903	20.5354	28.8981	81.1305	0.07413	6.63223	-9.15298	78.1674	66.4333	39.3787	-79.1547	67.884	9.84526	6.38575	116.27	99.7344	-33.44	30.2766	-2.70403	63.2396	125.615	66.8928	144.866	80.553	198.167	5.21146	84.0847
11.8125	-110.556	-53.9672	-3.9252	180.063	-60.0751	-28.1164	-21.0208	11.1031	94.2537	-59.296	34.2124	154.364	31.0755	49.9249	-11.5009	106.981	22.1443	20.2109	30.623	8.36227	9.19863	73.3492	46.5679	-46.3083	165.254	73.1031	60.5687	130.282	-53.5689	66.7873	37.8438	17.9104	-51.8144	-9.30751	72.6903	82.2399	36.7193	167.871	33.3775	61.5274	-17.062	104.418	202.241	37.2935	40.3768	56.2942	166.076	55.7483	70.7743
11.8385	14.4278	69.6187	38.5219	65.2183	-61.156	-28.0566	11.4303	-4.3498	89.7471	66.1711	26.5219	108.048	23.6423	47.6084	64.6999	-31.6769	2.77068	141.163	68.9591	86.2104	27.9906	79.6109	99.8622	-10.1821	84.9198	70.6241	66.4539	69.2655	-8.66657	91.5951	-54.5382	64.3098	-90.7084	-33.2554	197.302	78.268	44.9015	113.179	-9.92042	74.4224	36.145	97.0403	82.7549	131.87	60.2419	92.3413	110.153	-51.4177	83.7682
11.8645	98.179	-0.13758	-49.7432	84.9092	-35.7625	-60.5519	2.30771	-29.8485	82.9016	22.2217	-55.2394	111.269	3.19418	66.6711	10.1123	31.1006	41.3311	76.3937	69.7214	101.558	44.5382	1.753	42.8039	71.062	15.2568	117.886	83.8039	148.694	-27.4817	1.14737	-22.0048	-3.09077	-78.1142	59.4212	105.757	56.007	53.0655	73.8624	21.8039	57.4873	49.3469	73.6594	88.636	83.3469	118.69	67.6085	140.273	31.1556	204.507
11.8905	27.1777	-2.11154	-6.07242	99.2159	-76.6877	16.9462	-16.8214	-34.419	25.7348	55.1963	37.4269	150.024	80.928	34.7734	45.1204	68.8698	58.1386	40.2932	186.083	143.371	13.466	23.4842	4.69656	-62.2452	55.4278	103.794	51.4846	98.3523	73.9662	77.9458	-29.65	23.3305	-64.3426	-21.3039	46.1195	40.6202	78.6579	65.5619	-13.0729	83.6961	11.3687	48.1572	33.5238	42.5419	168.966	81.0808	117.985	-39.1693	80.1586
11.9165	-24.9305	30.9196	-37.4545	71.0745	-110.973	43.2961	-131.5	-31.5741	43.4233	65.9322	72.0493	61.1386	16.1411	45.7671	-26.4798	43.2961	88.6474	-8.46966	28.9322	55.4082	-21.3121	99.0442	2.53286	-100.505	14.5127	-6.11077	69.7005	-84.238	12.9473	135.331	11.2658	93.3981	-22.5413	19.2886	47.8125	-22.5691	84.6853	76.6222	-0.07793	130.398	68.2472	110.214	4.40818	102.069	146.464	107.922	96.0063	15.2557	23.7974
11.9425	-71.6237	35.5882	-20.2632	9.91724	-53.0837	50.0149	-8.23182	-35.9194	52.0482	42.2444	64.8506	145.276	94.1944	119.129	57.6382	38.0796	151.949	43.2772	5.24438	93.4244	-59.3785	100.572	50.6053	55.7039	103.457	82.3587	-7.05086	11.621	-55.0509	37.5882	94.5553	143.472	-114.706	40.9325	6.71961	-38.739	57.7529	193.308	6.76914	182.309	-132.772	-1.83753	61.0158	59.852	49.3601	101.227	191.095	104.521	28.2772
11.9685	38.8503	27.5117	63.7696	115.592	-62.432	66.1406	-69.8432	-6.58527	126.891	59.4067	39.568	75.931	32.4552	37.1568	117.35	-19.7222	106.318	75.1164	37.8181	89.2375	-16.1819	52.7052	102.35	125.479	57.6407	61.5036	7.92295	-0.33513	-44.3755	6.76155	54.9228	13.0923	-55.3433	15.2777	6.50347	19.4713	127.995	34.7295	55.7778	65.3584	-67.2221	39.7052	176.334	197.302	184.842	46.0923	55.5439	-83.4802	58.6487
11.9945	6.06868	155.777	-13.6227	81.8452	-149.036	-19.755	-70.9717	-97.1512	18.8452	-36.2669	-51.9717	100.289	65.3706	37.1673	36.2824	47.6314	94.3265	47.174	90.7233	130.252	26.8519	107.676	28.2114	0.92661	133.119	92.55	50.1434	33.4214	-38.1922	-31.0324	-3.70046	34.7503	-111.592	-16.9785	-54.7513	18.6553	123.872	150.435	78.3571	70.5941	56.2959	94.0111	22.9333	106.428	164.038	72.2114	115.682	30.9095	16.3706
12.0205	-74.2107	79.805	-38.4049	82.72	-83.7648	-71.26	-45.0302	36.3045	24.8197	-118.54	-23.3954	51.3454	65.9698	72.0999	16.7148	-9.65561	73.1555	65.4797	163.065	65.0096	5.4902	48.7851	62.2205	39.7851	34.5249	-15.8099	18.8648	24.7148	-59.4804	155.685	51.6654	39.3098	-86.79	25.7599	20.6298	26.7295	44.6403	102.865	112.125	-14.7207	-0.52026	33.3748	44.655	74.805	26.9498	108.515	45.2646	-12.8151	8.98023
12.0465	31.5984	47.5147	-85.7769	54.019	-144.275	-86.8039	-30.6836	88.3077	43.4367	-93.9183	18.866	-40.801	89.3251	59.71	34.1721	69.1874	-26.2456	83.6648	89.6138	99.9651	-55.2033	17.226	-45.8943	3.72163	33.4665	-56.2514	22.8178	40.5205	-8.82502	63.5955	-44.1224	56.5657	-118.654	12.1123	39.7996	85.5598	-20.2485	109.671	72.2144	78.7668	27.3492	48.2231	34.8776	50.9228	35.046	15.7216	84.0912	-2.06848	-56.2274
12.0725	74.5792	-3.6347	-37.8437	54.1305	-70.9377	-57.3938	-62.7619	-54.371	-55.7982	60.8109	-11.9211	20.0033	154.556	-49.462	73.2608	-18.7785	97.3352	28.4366	20.72	42.6382	-22.4982	109.909	92.7065	35.2412	-2.88606	-0.6058	10.6062	56.9154	55.7944	80.329	52.6216	11.3942	-88.5665	-76.3225	104.355	-35.3649	75.326	120.814	7.78818	47.4169	83.1625	90.814	144.326	92.4852	60.6517	52.3229	42.267	141.95	-3.28929
12.0985	-77.8054	94.3345	-46.4542	94.0959	10.654	18.6482	-3.25907	10.1887	-90.5765	13.4648	137.678	23.4353	20.2262	65.7211	117.747	-31.2038	17.0605	48.6246	24.8256	-18.1663	-0.65745	193.105	-13.977	48.8691	-29.2156	7.05462	86.8138	64.2122	-59.5035	84.1828	-83.7561	17.1216	-25.9829	-77.5647	48.6975	-52.8349	122.735	31.5141	-19.3497	37.6857	-12.8349	2.28732	179.419	44.4965	111.189	134.009	8.81013	-24.5824	130.709
12.1245	-86.6963	-3.85786	47.414	42.7344	-45.5473	-20.8644	6.60174	11.1907	34.2813	17.8769	11.0968	110.929	70.6989	-23.502	108.608	-22.2105	64.3818	70.5662	-41.2885	44.4205	38.2328	-42.8677	-14.133	9.78296	16.5985	71.3818	46.4658	-1.3595	12.7895	103.052	-78.4566	53.1389	-6.18809	14.9123	30.1711	15.6923	147.246	56.0062	98.7147	49.456	54.7862	45.896	1.31027	120.731	115.589	12.4626	141.097	116.421	72.5532
12.1505	26.5894	-20.1629	33.7233	21.2693	-16.5243	0.0957	-40.8891	-24.1014	1.50011	-46.6937	-4.6768	7.3232	-16.606	14.3662	21.0924	-102.9	-29.7122	-38.6246	79.3156	-4.62456	20.6526	6.34932	-17.1444	-32.2615	-13.2505	-22.6414	0.92305	-6.70293	-70.9784	84.9079	-40.2353	57.3417	49.7065	12.6787	118.174	-32.5429	48.4832	36.9432	191.593	58.6079	-8.93375	147.582	75.137	115.988	147.617	-17.4552	121.006	67.3047	40.1218
12.1765	18.5269	-20.3274	-50.3344	113.552	-106.902	-125.355	-6.27645	5.99661	48.7604	-60.258	36.4365	48.6147	24.3741	133.09	107.61	68.0291	13.1608	60.2697	40.1169	92.4619	-62.6864	75.5892	-68.2211	45.8579	-67.2211	18.8763	160.817	7.53129	14.1449	87.5892	65.0686	45.6331	-87.9086	-43.1957	74.6841	-69.0034	43.2556	38.9088	-31.6469	-0.69786	51.7236	59.5129	138.997	93.6656	64.1029	4.5752	43.9018	157.675	-56.6934
12.2025	-64.4817	-58.5494	-50.9378	32.0932	-88.7935	-11.7203	-43.7459	17.3784	89.0987	-57.6426	25.788	47.4762	-61.9333	-80.7669	-10.2486	41.5549	106.664	119.819	91.9544	84.6526	36.7258	71.6271	11.2386	-23.2075	12.1454	-12.0311	-101.192	40.202	-81.3684	83.5804	-33.6947	81.4406	-33.8291	35.7002	112.13	-56.4406	177.063	-28.8757	-5.40953	22.1764	13.4306	53.0466	148.327	92.394	194.378	75.0887	13.2231	-33.9378	82.8702
12.2285	-68.7324	-3.72677	-20.401	64.5372	76.2229	31.9081	-64.3898	4.31816	57.925	-9.18733	-24.7436	166.599	95.2227	-39.3898	0.72256	-22.8056	48.4474	71.6215	-73.6821	151.942	-17.4628	74.3294	-10.9908	53.6495	-15.4572	12.4249	-23.0135	79.3687	48.2171	83.6102	75.4642	71.9812	3.38556	-83.0528	83.863	5.66639	17.6552	5.42488	58.4698	-3.17634	-59.2831	82.1665	5.74502	80.071	181.178	-19.0359	-8.59222	-3.79417	163.981
12.2545	-104.486	-38.4901	2.26015	76.3075	-143.685	-67.2103	-39.7485	-22.5246	-38.2232	-125.137	-62.4772	13.0266	51.5486	-14.7485	45.1654	104.804	44.3764	98.2429	75.709	58.7639	-5.69249	49.4668	-92.2878	85.2214	-2.69679	4.39363	67.963	61.4367	3.55294	108.252	74.3635	-14.2662	-11.5762	0.99319	153.058	40.2085	50.2171	-2.60637	58.3592	59.0879	-15.8303	28.5917	54.1482	9.66489	129.583	67.9803	156.64	-50.4385	77.7338
12.2805	70.716	45.0392	-86.4709	18.088	-58.0035	-34.2352	-126.499	135.958	24.338	87.1753	-0.64782	79.281	-61.1295	48.338	48.2059	-17.973	-26.727	104.163	113.708	28.6754	16.9213	64.0351	55.1144	1.45793	-75.6986	-10.538	-63.8449	164.755	28.8786	88.5331	-27.286	3.97822	-7.80836	-25.3673	63.5433	-58.3287	48.277	7.10627	-54.1295	-4.82663	30.5798	19.3766	27.6327	2.34815	171.637	154.996	19.2405	-14.2779	124.566
12.3065	-29.3263	-18.2682	11.6746	22.0172	-114.437	-4.58659	-51.7458	20.0601	49.5342	-11.3505	122.119	59.6451	93.2739	17.9107	-27.9784	-15.9587	23.8579	18.2631	-27.3603	11.5485	-19.9444	78.7757	17.1281	-76.9542	-30.9972	104.288	126.38	-17.3218	-21.6063	71.5485	-46.4274	-73.9301	-70.3165	-143.94	-1.29231	-0.33525	69.6066	63.7372	144.187	23.4134	-35.2199	89.3991	19.3311	83.1334	169.21	58.553	82.5199	45.6647	34.3839
12.3325	81.0408	-33.4957	-52.6217	95.4378	-85.063	-14.5979	-50.9386	-158.771	76.1073	5.34583	1.38858	-53.0203	4.29826	30.5503	-37.7001	-31.4276	110.995	30.5162	6.69845	39.0392	-47.0528	126.358	85.5741	61.0868	113.95	-20.4751	-19.6574	85.2452	49.4718	-30.3951	95.0186	105.622	0.47184	-8.8451	126.462	-44.3713	99.0051	32.1858	83.3442	92.6081	-48.5638	66.8791	61.5281	85.0273	115.901	63.7547	36.6968	120.438	47.4821
12.3585	-74.7362	34.749	-35.0072	27.1723	-29.5911	13.5968	-84.5435	27.0737	58.7526	99.6051	-4.99535	176.182	-10.5554	-13.0596	-45.7314	43.4411	77.5885	18.4886	8.87266	87.7169	6.40894	-2.10003	166.309	0.90831	65.3804	74.3412	57.1331	106.125	-48.4639	135.13	16.7442	-86.9324	-101.288	-81.5198	169.157	15.101	82.7086	80.6289	9.21628	69.1045	17.837	50.6206	131.749	13.2163	133.037	57.2246	11.9725	9.15205	27.8406
12.3845	-10.2917	2.80096	42.4387	16.2374	16.3258	-33.4442	-66.3262	-92.8612	-8.41977	-46.6211	99.8212	18.4033	43.6788	-12.3557	13.4092	65.7277	24.7176	13.0756	-60.258	67.1	65.571	71.277	-0.48887	-31.5225	32.5314	83.5364	-55.5622	34.9037	-16.2967	-1.94464	-42.0668	39.0959	-52.2673	-110.738	27.9475	14.0217	-0.50317	94.159	-102.993	109.434	13.2374	-7.90502	72.3646	36.2963	130.968	88.0268	118.659	-80.3953	126.145
12.4105	56.4181	128.013	-89.0479	40.0356	-21.5595	-46.6024	-66.2408	-85.326	-14.1769	-33.7729	-7.58002	-29.6872	91.6311	-37.5809	15.7592	32.0575	113.439	30.4824	4.97127	98.461	-27.7291	-29.1546	9.35476	-40.7939	60.6525	-38.9416	-15.4966	74.6949	0.67396	137.609	34.269	34.5253	-19.3475	0.97081	73.9927	99.8221	14.3548	54.4405	37.6726	107.015	98.8221	149.715	5.03648	148.162	53.9302	-17.9631	68.5258	-59.0921	85.8235
12.4365	-6.10438	-19.9495	-5.79142	31.3961	-30.8989	-50.194	14.1675	58.2254	-44.9811	67.6185	-0.59543	2.78181	100.142	22.6427	3.54367	-1.90733	84.3877	13.9862	24.4046	33.8956	-2.92314	15.4541	68.0115	5.82291	-30.039	22.0526	-5.93157	137.79	-3.97267	11.4278	-72.49	-19.2108	-70.2108	10.4372	-65.9822	39.8218	95.2412	58.9947	30.9125	82.5026	-84.3678	1.2718	130.258	10.1654	188.447	18.118	88.6669	62.9957	22.3793
12.4625	-31.6848	16.0389	-26.9317	-34.5843	-58.099	-56.0238	-41.8353	-80.8017	32.1936	80.0557	16.9678	80.612	-5.81851	54.0473	5.22308	-35.6806	23.7462	11.5578	82.2857	144.846	-26.1827	15.8089	10.1646	96.5241	129.244	93.4489	-78.8311	18.7715	-13.689	73.7794	-47.6222	103.842	-102.015	-51.8353	62.6705	32.6415	155.537	134.612	28.5578	51.152	-39.049	20.5452	-19.8811	69.0305	55.6125	125.934	122.545	20.2441	88.0305
12.4885	-40.8877	33.053	-33.2621	-17.9767	-115.927	-81.1091	-53.9813	-3.09075	-34.0544	-18.4334	-16.9858	21.1968	2.49137	5.60546	62.4663	-54.9516	-20.6114	7.73793	60.1717	38.4387	-11.415	0.8612	-16.4836	-37.9403	0.24693	-13.0293	-60.2575	49.0576	-80.8032	24.1671	29.6878	63.6991	-66.568	4.90465	88.9594	-1.17306	68.8178	8.12365	22.0188	40.206	-46.326	133.037	1.61924	40.0142	118.501	210.594	145.304	71.5599	114.304
12.5145	-56.0907	-77.806	42.4529	74.7965	-154.917	-4.85766	-64.6083	68.1094	57.7612	-43.0907	18.6976	-6.36597	62.5235	-6.02243	16.2575	40.0718	103.448	-4.40126	7.05048	-47.2578	-47.3989	19.8717	35.0411	-83.2271	25.5941	92.6906	31.0035	58.6317	2.79646	4.8058	-26.3966	-42.1519	-77.9871	49.8011	48.1187	-32.5377	64.6317	48.0411	62.4905	70.6294	18.5917	111.083	-38.6742	121.418	146.872	121.434	169.665	62.9093	144.94
12.5405	-64.9501	7.54917	-146.558	70.0709	-93.2531	11.2346	-63.1981	-49.8612	4.42417	-2.30341	27.575	-21.2694	68.2557	45.4486	54.4697	-7.36999	66.7224	57.9738	77.3854	-12.4169	-118.349	-34.5969	32.2767	-31.8917	-57.6261	-16.2015	62.4194	130.066	-24.9794	-1.29051	-6.37475	-29.0344	-71.8788	9.81479	-46.3992	90.0322	19.9282	84.2849	-21.5127	75.0288	-21.7314	123.1	37.7047	46.0335	113.68	18.8277	93.2394	124.974	50.6219
12.5665	23.4475	-22.9231	-43.9809	96.9603	-57.793	33.9473	-119.949	106.727	55.6422	-14.5009	-21.9361	88.3632	31.2133	101.123	54.7719	56.0384	88.9603	36.2263	89.6615	61.4085	-15.6368	14.1357	11.7458	7.46679	42.3632	110.045	29.9665	159.194	-49.2542	15.5641	-45.0465	-33.858	-35.0267	18.0576	95.4413	60.447	109.584	74.8822	23.1357	108.343	78.9801	58.408	98.876	74.4798	109.908	99.954	76.8952	56.7651	41.5381
12.5925	-6.54754	-95.8153	0.78881	5.5835	6.59028	-41.9491	-117.679	-35.4862	-32.2832	-37.0132	34.1904	112.588	40.6549	-10.8175	52.1876	59.854	-25.8175	50.1218	45.7191	165.392	36.3226	92.9907	-8.41311	-47.0149	44.0537	54.5177	24.921	-29.6207	7.72357	9.25393	-14.6774	48.1246	-64.7472	33.7882	57.1184	88.5892	79.5858	90.2551	26.5875	-27.4851	74.8535	113.057	107.654	116.323	195.725	58.3186	105.389	37.2539	17.6532
12.6185	-1.19471	77.1617	-55.1644	37.9333	16.6671	-82.4635	-97.3405	-27.7752	14.4986	49.7724	96.074	-5.28235	18.8205	76.1945	69.8028	93.9384	32.0639	39.1018	92.7876	107.841	49.5214	102.097	47.9283	-17.6345	-1.88554	-2.5991	30.8078	-24.9184	-135.697	14.6646	-6.61931	76.2324	-134.448	-15.5966	68.3731	86.9561	15.406	85.0993	54.9409	88.7523	20.4034	99.6772	-8.71201	78.9712	150.549	63.5189	-1.57132	13.534	-41.8805
12.6445	-7.76888	58.5819	-5.17325	94.8176	-40.8867	-35.6418	69.9905	-77.3462	14.5374	51.9968	86.9157	110.197	-31.8776	38.6538	107.421	-35.7978	6.59103	-54.7611	-38.879	94.8529	19.3659	21.248	114.439	-29.0843	-13.5346	48.9799	-21.6525	17.1147	-48.6679	73.2862	-52.8776	17.7258	-99.5699	-68.337	21.735	25.5727	100.548	46.4379	21.591	98.9968	-138.194	11.0137	78.404	103.034	117.835	113.124	110.963	72.3673	26.6108
12.6705	-64.6488	9.41609	2.24133	125.349	-11.2379	-16.3677	14.2215	-11.2496	42.7188	-68.4191	13.2863	102.785	40.772	-5.72535	87.644	72.6621	20.5125	142.008	13.4243	13.4062	-38.301	81.0765	7.41785	48.772	5.67558	60.426	-18.8569	17.7305	14.2729	64.3395	-48.0199	9.93683	-85.5524	12.3044	189.183	-19.7253	141.86	-54.9848	86.5657	-13.0497	-64.1415	135.358	34.8188	135.371	81.7855	63.0035	98.6008	0.73228	113.403
12.6965	-15.1494	-82.8771	-31.6022	82.3386	-53.1425	-55.0453	-77.7799	-48.6235	-23.4719	23.4336	-68.3368	-29.2278	3.54948	-53.8723	27.8955	-19.7847	2.97606	56.9451	16.9002	132.282	27.5638	26.8362	25.0022	-58.7468	-21.1211	-23.8771	-33.0618	-26.5263	-66.0122	53.0353	7.40742	6.34337	73.4383	-30.8937	63.8645	48.7368	32.3504	77.8222	9.50679	57.2771	-36.2514	-4.5786	84.5046	117.322	111.04	135.007	23.6632	-22.9647	72.0684
12.7225	-20.6082	19.4805	-14.1194	33.1474	-32.5827	5.00361	-23.3622	72.7369	19.3814	14.6841	-49.9485	67.7488	26.6857	28.0651	-89.8542	-93.6577	17.978	25.4653	0.47724	62.3167	-6.47484	4.19689	-55.6953	-23.3502	-4.75358	55.6019	-31.7296	106.542	-63.3878	25.2208	-51.9022	10.2704	-94.637	-46.9006	76.9421	-25.5124	37.7832	54.6226	47.5643	104.149	-86.109	81.2976	89.1969	33.1098	132.258	78.0124	40.4173	-18.0954	11.3422
12.7485	18.8444	73.701	-74.1236	-58.0742	-68.5229	-47.5451	-44.0655	-3.48214	18.5353	4.83568	19.4093	84.764	22.1496	-26.0025	65.449	-23.2186	59.387	65.4229	69.0954	65.2795	-98.4599	13.5576	9.81726	-18.6217	57.5663	-11.5316	-58.1866	45.4326	-0.62654	93.5169	-110.523	62.9161	-25.9318	16.8308	89.6787	23.6739	87.8444	-8.59455	43.3066	153.844	3.1535	63.0556	100.172	27.3647	102.163	35.4277	28.6923	47.0237	18.8221
12.7745	-76.0902	0.42174	-99.4204	22.5998	-81.2452	-58.2727	-25.747	-95.025	13.5521	-72.3893	42.119	112.442	55.82	19.1292	137.645	0.1328	72.93	56.0126	17.5832	114.995	12.8953	19.3356	13.4043	-76.6608	-35.6847	-38.4342	-75.2177	60.6172	0.39059	-75.4095	-33.9534	39.2704	9.11904	-89.0352	78.9851	67.253	130.834	72.4246	33.5658	108.339	-73.3067	182.098	17.0437	101.102	106.105	57.8475	48.8612	-4.02504	78.9539
12.8005	-1.39904	13.1036	-68.8964	36.226	-84.326	5.23467	-104.783	-30.0822	-13.7332	-25.0414	33.8007	-14.5968	106.764	49.2078	26.1497	-6.05001	-12.5699	49.4613	44.1262	112.651	9.81894	61.7642	-50.8008	-35.8513	13.4065	-28.1542	-17.34	2.3259	-54.9276	-23.761	4.56977	19.8007	-31.4797	-34.9329	87.0585	29.1583	145.335	92.0993	71.4022	60.9682	-57.2358	149.688	143.053	20.6202	48.4118	82.3571	101.488	-30.412	10.3667
12.8265	16.5965	14.1513	-73.2906	-14.4963	-129.387	-14.6127	16.5224	20.6892	45.782	-4.7425	34.0349	-2.87569	-54.6583	-46.5824	-41.8353	-16.6261	50.9945	52.0349	32.6032	89.4902	20.9152	35.6099	-52.304	-31.1809	-11.9415	16.9051	31.5762	30.5695	-100.948	45.6825	-0.40355	2.15463	-32.1911	-25.2906	121.799	-23.4997	62.9657	109.583	20.5104	93.9051	-56.181	37.0821	98.9657	67.0012	166.416	74.4868	44.7364	69.5426	56.3368
12.8525	0	-9.67481	-71.0455	86.1694	-133.743	7.04888	76.2342	-81.7026	29.5105	41.0961	24.0699	49.9562	47.776	39.1694	52.9596	-16.8829	9.04379	92.7237	-50.9335	99.1643	-0.04718	-11.257	-20.556	-32.6504	-27.4878	38.0244	14.7203	45.3496	-28.0648	-30.4457	30.5838	0.88459	-42.2325	-72.1643	53.2991	-34.4179	68.7464	58.0211	24.3041	112.722	35.2149	-17.0472	144.655	71.6976	171.813	99.2115	-0.51222	45.8585	-2.46843
12.8785	-70.882	42.8728	5.78151	32.9063	-1.67425	-5.94359	22.6936	-7.64346	62.7216	-23.2454	-1.94359	42.0866	58.9355	11.6633	62.814	-66.2157	61.5088	35.0877	-7.55164	72.7233	-56.7006	40.6606	-15.2471	7.9338	-0.18715	74.1158	-40.943	-4.97328	11.1768	74.5984	-0.12501	56.3274	-19.7023	-84.4593	63.1158	-47.0953	100.51	37.7529	-13.1553	99.632	36.511	99.0228	53.6645	-26.3966	79.9668	26.7244	112.235	69.1762	-9.55053
12.9045	-25.1935	-1.28231	10.0806	-8.19066	-30.7587	-47.8721	-37.6009	1.09952	-45.3456	-55.2096	63.0399	9.35188	-10.0489	71.5163	-33.4496	-40.6132	71.0617	12.5192	47.1628	-5.51577	-42.5754	50.7999	23.8915	26.5003	95.9926	26.2035	-46.7616	49.5446	52.901	76.8944	61.2828	-34.1405	-11.4808	-94.2001	104.92	61.4123	26.0268	43.9955	-76.8248	85.5475	-11.3579	15.9068	23.5003	49.6836	90.1534	43.1345	39.1213	39.6515	-5.22847
12.9305	-20.45	-0.61341	59.3214	-11.2694	-95.3191	-97.3683	-93.0568	-35.778	-24.7768	28.5677	64.386	12.7963	-9.08884	66.5334	52.0763	-57.7288	-8.25399	70.5346	-49.4511	11.8294	-15.0397	14.058	85.2066	-7.89284	-12.6974	49.7803	-85.7946	109.403	43.1237	29.3203	18.3854	35.486	-85.5163	-66.0231	20.8277	6.30315	62.4363	62.4849	-40.6294	43.894	-4.82655	67.2072	59.9277	10.0083	77.1729	35.8614	-45.2208	19.3534	-13.122
12.9565	-68.493	52.1143	-2.52156	-21.9257	-39.413	-42.5964	-73.0748	-96.2265	-15.3813	60.4467	-15.3325	4.61869	-47.8597	4.7735	52.2348	-20.9746	45.7761	57.5127	-58.8972	47.0971	-22.1091	23.0971	42.3122	37.2145	-45.2696	16.9569	-2.75693	37.5673	57.5527	-92.1776	29.653	-19.4384	-59.6078	-55.0089	51.7646	26.12	63.1574	2.48987	8.55842	88.9423	-14.0203	64.3293	80.7247	-18.4644	74.5413	27.9912	-30.7138	-31.7709	66.2317
12.9825	-44.0722	68.7271	-22.5048	35.4639	-94.3921	9.28832	-66.0158	-62.8684	-6.63333	43.4983	-3.50789	-18.2196	17.2822	-104.724	32.4199	-16.1945	57.7804	-4.80587	40.0251	145.897	10.7742	25.7021	3.93401	-83.4111	-51.4766	-38.6021	-30.8811	-65.342	47.0625	-12.6707	-26.9062	21.8213	-22.3261	-56.7086	89.3667	31.3697	47.5485	2.13471	34.8024	120.777	45.7712	-11.7275	59.3196	49.6426	116.21	58.5955	-16.4014	75.3543	61.5515
13.0085	11.1082	36.6055	18.9843	-9.91571	-73.4408	-52.0395	-55.7938	-44.6607	-46.1375	-39.9952	43.3208	85.6109	45.2154	-83.9011	58.781	21.6479	45.5075	31.391	43.3135	108.545	21.9234	45.4095	-40.0581	-7.85864	-26.8031	16.5499	5.05456	-13.5388	-3.01371	45.7903	-3.56465	86.8605	-45.9786	-64.6163	14.4651	35.3744	14.0214	60.3115	58.8698	202.337	-36.8528	-6.09513	78.489	49.5611	142.082	16.6591	7.8254	66.4115	121.09
13.0345	-26.5488	42.0458	-20.9449	-69.514	-56.687	-136.247	-22.1818	-7.40949	-11.0529	-45.2759	94.5905	120.729	-2.87053	48.0911	103.006	12.6742	48.7833	77.234	27.407	67.0307	-3.53373	115.625	-21.5976	6.4117	-43.4199	1.22355	14.1446	89.6997	-47.3258	6.92157	-57.4896	-9.78687	-64.3851	34.8088	28.6648	17.5603	-18.3456	77.407	50.8426	95.9902	-18.2806	-23.816	131.383	16.5603	148.991	52.8332	86.3036	2.4117	112.808
13.0605	29.7551	40.9898	5.85473	-16.3189	-25.3478	-34.8302	-89.1967	52.2856	27.0734	-6.54077	11.1602	29.2342	38.1763	-44.7497	51.5654	-15.5793	57.1281	2.98658	-17.4154	42.6682	-21.634	52.4818	23.2116	-18.634	-67.0745	34.919	12.4399	50.4367	32.4528	-21.0102	6.95762	3.17627	-6.51183	32.1441	69.5782	80.1859	18.3499	100.019	50.8162	92.3595	-76.3896	22.112	30.5814	10.3756	93.5107	69.6779	189.562	16.5878	91.1184
13.0865	31.0839	22.4293	7.64752	79.4546	-65.2615	-30.5488	-28.3491	35.0494	-36.8597	-16.7088	-30.938	23.5801	65.6711	8.99634	18.2802	-24.0071	-31.8833	-42.7889	-36.6507	-38.8942	9.9365	-4.60522	4.79663	-109.814	-3.15448	50.5329	20.0966	107.513	70.2802	-30.7543	-24.6069	-11.3761	-45.1124	2.53295	63.7511	19.0822	82.0747	109.315	39.4293	91.2221	-79.3853	13.4057	53.3055	34.7293	136.846	140.271	139.933	-21.5488	54.7621
13.1125	-18.3376	28.104	2.08491	33.5574	-0.70978	-10.1513	52.8248	-92.1872	-84.6263	11.8343	19.1899	10.672	80.777	26.9846	-8.31845	-5.21341	-22.8005	14.2186	-34.5881	31.9919	-25.717	-20.612	-62.0488	-66.7241	19.3832	35.715	18.3976	71.8892	-21.8077	-38.2707	-9.80527	17.8582	-55.2086	12.4405	43.7102	39.2281	142.503	38.9083	3.672	142.56	57.0253	69.9155	35.9464	64.1183	154.037	45.0968	152.531	43.622	57.1183
13.1385	-9.84014	-13.9154	-63.6655	-30.532	-36.1739	4.24307	31.3013	-61.2732	33.8852	20.6097	-36.5155	42.2266	98.0181	22.6265	31.1516	4.80143	74.9017	89.5683	3.66824	54.518	33.7268	-16.9569	-54.2818	15.9599	7.55974	49.8932	-15.457	92.3933	6.21838	7.20162	-40.8154	77.6932	-52.7569	39.5515	53.6015	91.5515	139.76	12.7015	48.3933	160.318	-22.1074	155.518	69.71	58.0014	166.552	71.6518	79.3927	106.576	14.7929
13.1645	-21.1122	-4.10658	-62.8098	74.5388	-68.3947	7.01164	-26.0805	-12.582	41.8187	-37.6424	-2.90493	84.0347	34.7957	51.9252	58.5275	-19.7606	32.1242	79.81	-16.0257	8.40365	-47.2647	-33.2217	7.61963	-22.1266	-33.7289	27.4584	25.5879	106.669	19.2394	42.2537	-23.4351	74.4814	-53.2304	49.8791	43.0751	83.0751	133.715	27.2537	80.8243	36.8131	-107.738	81.6718	108.012	141.305	141.216	82.5679	64.8387	68.5449	-5.63677
13.1905	-45.8778	20.3615	-18.4838	112.437	-65.9389	2.95319	-14.4604	-32.7321	-31.5253	-62.554	64.4317	9.97272	49.3329	76.3849	69.4694	-47.4317	11.6008	75.6619	49.4499	63.7646	-27.9116	49.4733	-20.7412	-32.6762	-41.6151	-21.671	-19.3654	71.4369	20.3004	59.1079	-22.6476	47.2913	-39.2536	-14.234	24.9532	43.883	67.0195	48.5774	18.4045	78.9661	-82.1834	69.7555	89.2679	135.705	65.4279	10.2588	60.9909	-0.16383	7.19245
13.2165	6.43656	22.7225	28.0367	58.3798	-39.3633	-31.1917	2.09394	11.5509	49.3221	-46.1918	16.4942	15.7794	58.2369	70.1511	75.3511	18.5222	30.0082	-4.64858	83.894	101.208	-4.42025	51.437	0.26516	-55.2202	37.0079	-5.07763	-19.2777	82.751	40.2939	12.5513	-10.249	81.7223	-38.306	-75.1631	33.551	58.151	57.5224	88.7795	11.8938	81.1513	-12.1063	107.18	104.637	76.0655	145.865	41.3223	22.8369	-74.3059	67.0366
13.2425	-30.0573	54.2567	20.4853	36.3244	-77.9725	-49.5316	15.3159	30.8582	96.8582	-99.159	15.5872	-3.02331	33.7141	17.5445	91.1719	-57.9304	46.0787	17.9433	86.2227	80.5277	-17.4383	43.977	14.6209	-36.9382	67.3328	27.46	35.1635	77.0531	58.8413	-15.2011	-19.6588	27.2816	6.34151	-18.7686	63.977	14.2224	24.358	94.7141	29.0871	-12.303	-7.27745	60.0275	70.358	72.0786	162.595	103.689	39.638	14.8672	20.5189
13.2685	-30.3488	17.2117	23.911	-0.91785	-87.828	30.1747	39.6499	-15.3091	73.8224	-50.1294	20.7788	35.8264	12.4311	20.2593	76.4741	-61.5649	48.9533	90.6069	111.085	43.2566	3.91096	43.2137	80.3049	-15.0031	-39.399	3.16939	12.0385	32.7781	28.6909	9.95459	24.478	11.3029	-53.0507	-5.00443	60.1701	6.25928	67.6962	69.7788	53.7808	20.2176	-43.2648	53.8244	46.7365	49.9956	141.563	98.5177	39.3439	36.6902	-17.8286
13.2945	16.7207	9.90035	-32.3032	32.044	-86.8122	22.8764	7.04411	-19.0817	17.8525	-5.21939	37.7028	60.7986	-0.03376	20.3974	39.601	-91.2912	-43.0637	36.3016	80.6429	13.3854	89.6129	87.4512	57.3016	-34.405	-39.9679	28.6668	46.0381	3.57702	3.96025	29.9483	26.6309	11.601	-21.8182	-1.68647	74.3075	41.1279	111.367	19.6369	89.3195	87.3135	-28.2972	76.3495	71.9183	26.3674	189.475	58.2118	106.2	70.6249	79.577
13.3205	11.6287	61.0945	-15.1059	-2.13717	-30.1615	-38.4935	-29.3604	44.3498	-67.8819	-18.5938	86.9168	32.5731	78.5605	-5.66031	65.9278	-95.1835	-26.1506	21.2723	77.6169	94.9825	43.4854	44.974	38.1501	-10.7833	-32.4489	59.295	51.5511	-32.7378	6.23944	35.6506	-1.23823	22.6169	6.08442	-26.7488	101.895	1.24027	74.7289	31.5722	96.4062	119.961	-10.2938	26.8848	64.0954	123.405	121.897	49.7171	103.94	42.2739	167.972
13.3465	84.7167	43.6619	-47.3914	80.7702	-33.7593	-78.2852	-26.2846	29.2407	-0.59871	-10.2319	117.873	36.505	45.8716	-35.2325	12.398	11.1376	50.1893	68.9262	78.2413	86.8193	7.71578	-45.8643	69.0312	36.6104	11.348	26.0305	11.3992	24.1903	28.2946	27.7677	1.82061	-37.5493	-53.6012	-2.86279	115.979	19.2951	67.2418	73.6629	70.0306	91.504	8.13663	-18.6533	77.9789	62.1867	93.2422	98.8739	65.61	18.821	113.503
13.3725	110.918	44.3569	-57.7102	127.123	-12.7604	-100.216	-24.7853	3.00966	-18.1238	-13.7517	90.6249	113.344	49.6203	15.7751	-29.5929	7.29448	92.9427	28.7254	57.8005	81.9969	50.2523	-37.5218	50.0224	44.2315	49.3863	12.5787	-30.3918	31.261	38.2148	33.2858	-51.1365	-48.7102	-86.3543	23.9554	120.198	43.5412	67.9554	61.4366	20.763	90.2188	-2.70148	85.7289	40.7254	-9.90253	86.0559	100.177	83.9762	62.0975	63.1812
13.3985	55.5474	92.7813	-30.7655	66.6976	16.5252	-49.263	-74.3442	-19.6891	-27.4354	-17.9059	75.1262	60.6263	48.3873	53.7617	29.3503	-25.3147	99.6434	42.6508	64.3626	121.976	24.6878	37.1458	14.9661	-16.1718	24.2888	-0.74327	-63.0019	-1.46496	-48.8048	18.4612	-46.4133	-18.9699	-28.9946	-29.7851	128.449	28.0301	65.6533	42.3848	0.53504	88.0203	1.42665	113.592	44.5867	76.2739	88.5769	54.0203	93.5892	56.5794	114.146
13.4245	-4.10594	58.32	12.117	101.961	-20.5729	-46.8519	-58.5879	4.56778	39.3623	8.20664	81.0422	-3.18689	14.4769	48.6325	54.8044	-46.4173	51.3449	51.4432	56.1157	65.3773	38.9202	114.781	70.7895	-21.9652	-26.1059	6.4034	-50.9901	47.2726	-11.5132	31.6413	12.6574	33.8056	-3.82699	-14.1371	116.567	39.6163	77.3785	25.8617	-10.0399	59.3536	33.518	74.1817	84.4358	62.6886	105.198	48.9688	107.264	82.1743	87.4345
13.4505	20.5196	12.4357	60.6033	67.3204	-26.9255	-13.1557	32.5091	-74.1247	50.7394	39.4567	7.25233	30.3887	43.6243	53.0535	84.2631	-68.8679	25.907	4.25769	-13.4911	66.1269	40.3048	160.457	86.6084	-28.6952	-35.4543	-2.60621	4.34159	96.3782	84.2996	101.116	21.3467	12.0272	-56.9989	41.4567	89.6504	45.5038	70.0326	63.127	49.1584	63.9174	32.5718	44.5404	108.085	-14.0564	67.6189	105.813	130.682	37.0848	-12.9413
13.4765	36.4796	12.2403	10.5416	-13.5813	-19.5825	-35.6909	40.8916	-89.535	9.59809	-6.98771	15.5847	41.9469	55.3002	64.8273	99.2426	-94.2856	42.3566	53.7619	-2.06095	31.9558	14.5338	77.4874	43.7121	-26.4109	-3.52601	9.23587	62.5903	81.8317	90.0056	113.89	34.8848	-22.9978	-61.4097	10.8927	103.532	49.7686	23.2448	87.1839	181.173	73.6523	41.8261	25.2392	151.061	-6.8804	169.401	138.359	99.5394	24.351	-5.64787
13.5025	12.083	-36.8982	-8.86817	48.244	-3.77606	-0.59059	13.0053	-13.0336	36.739	-8.68834	73.2916	125.23	74.9376	44.8398	114.093	-50.5085	7.25714	118.758	85.2872	-0.71278	-3.40765	29.2872	16.7477	-1.22782	22.9908	25.8643	27.3104	8.54348	-0.81618	87.7722	11.8931	-18.1357	-50.9803	-33.8249	147.821	92.7289	41.3117	102.132	111.994	130.103	46.9808	25.6556	116.869	23.7578	173.29	142.835	94.5736	47.9564	30.2139
13.5285	76.8326	-32.3764	79.7946	91.1984	-40.8622	35.5333	9.59747	18.2626	79.4265	-11.2196	116.057	146.062	49.7614	-15.9346	156.449	41.2246	-4.24694	140.959	100.35	37.278	-19.2125	76.449	33.3196	45.6426	41.278	24.43	0.67705	-36.779	-23.7339	77.5785	34.3231	28.3231	-14.9429	-48.4595	108.043	75.2709	63.7459	71.0618	34.5286	130.704	41.8065	57.4146	94.7341	13.3504	125.719	80.3433	69.1949	24.202	38.449
13.5545	32.0065	75.8685	23.015	57.4261	-52.1172	4.89456	29.3984	19.9426	45.9358	-15.1172	155.923	68.4354	29.8954	-6.11639	127.455	0.47665	48.8988	122.946	73.427	80.8861	-58.5436	62.9417	39.4413	32.4716	1.95602	-8.04313	14.9282	-38.5781	24.9249	56.432	57.4489	2.49012	9.43624	-60.0777	99.876	20.4253	107.863	24.9089	46.9451	119.386	50.4169	50.4564	92.4447	44.3781	209.893	82.3588	95.8533	-23.5402	5.95771
13.5805	-65.4898	33.3167	-41.8897	35.9239	-55.3728	33.1653	58.5515	42.5793	4.11007	43.8136	102.669	54.5309	62.0619	40.0619	97.8757	26.6484	81.9584	121.014	68.5515	142.669	-67.6001	64.5447	-15.2555	-3.90357	-21.7795	13.7379	10.0205	-22.2691	64.1723	86.193	44.1792	-67.6553	13.6275	-74.1382	95.3238	46.4413	134.503	30.7791	98.8966	131.724	66.3654	16.4274	104.745	114.69	196.586	113.503	124.2	-24.3587	45.8346
13.6065	-22.629	-21.7977	3.15441	67.0063	-98.332	30.472	26.9311	82.4381	-23.4064	28.2488	79.2561	61.3504	103.81	37.1949	103.715	60.1471	89.472	118.33	23.0189	112.661	50.9458	46.4175	-4.79108	-27.4609	24.8169	56.0461	45.175	35.3305	64.8973	79.6607	78.4249	-5.11533	17.3232	7.02023	61.3777	86.668	69.8434	34.4654	154.688	156.162	37.2149	43.7019	86.5458	159.459	141.276	84.8235	172.655	34.5059	162.256
13.6325	-14.4108	45.4024	-17.9674	65.3269	-106.028	47.8591	-16.1617	-12.6807	-6.32207	-20.4976	84.6363	52.2609	121.106	43.2213	97.0062	14.9666	89.9458	43.542	22.1553	46.61	114.227	50.5044	63.027	-41.5296	34.2741	56.1949	60.1533	58.6835	2.79109	34.7515	44.5552	-29.043	-20.4976	121.161	116.725	82.7307	47.0062	70.027	104.214	170.374	-16.9202	75.6911	70.7459	150.24	182.336	150.336	181.057	65.2685	159.18
13.6585	-14.1854	70.28	-35.5167	50.253	-53.5333	59.7454	1.47777	-45.7311	35.419	-23.72	62.002	35.8042	77.847	64.3816	28.4998	55.3602	65.2696	34.8948	59.8685	54.8789	72.0662	103.285	48.5531	-9.85353	-6.83209	59.5102	23.4673	72.0552	-2.6986	48.9432	50.3492	-35.9558	-3.48488	44.5053	117.671	95.7772	67.7184	88.2053	42.0932	146.237	3.37611	57.3712	144.579	107.804	231.585	102.088	75.2212	118.296	121.943
13.6845	65.7461	67.9501	-54.0499	69.801	-7.24869	54.7984	34.6983	-2.59924	51.4492	14.4472	47.2503	18.7997	26.5512	71.0489	-4.90464	42.5008	58.2471	76.8488	34.8488	93.9475	22.7513	90.149	3.99855	-50.7994	-8.90269	45.1974	-4.70061	82.6009	32.9469	27.3504	68.5525	7.45242	43.1483	7.49367	101.197	101.101	48.6519	72.5492	37.4956	159.75	-3.89814	13.4492	158.449	103.849	171.203	9.9966	105.197	86.9037	123.299
13.7105	90.8926	36.3338	-73.3449	40.4956	-26.5429	39.1324	-11.5508	-1.54177	19.6121	31.4537	41.8168	9.73538	12.5374	109.619	63.2557	-12.9875	103.416	65.2535	48.7761	141.097	-13.2646	86.6947	71.9412	-40.501	10.8542	51.5329	20.7784	46.6947	41.3723	21.2569	21.9763	-27.9026	12.4107	39.5691	81.5702	28.4503	22.5374	78.3361	90.6947	120.213	-27.7024	87.663	105.49	133.618	149.379	52.8553	95.2512	53.8598	134.696
13.7365	76.6951	38.8457	-34.0783	94.5242	25.4482	35.5988	-32.6047	41.6517	-1.73502	29.4047	89.1578	52.4916	53.824	111.618	64.0383	-8.94937	94.8334	18.6828	76.8349	168.49	27.7711	85.6517	136.737	7.35043	10.1035	50.1578	73.824	27.1564	39.9	65.2867	10.6828	-4.38092	-16.2723	-21.7459	97.0521	18.3844	69.4156	112.287	112.448	82.3179	11.5228	123.843	49.0926	120.757	193.619	60.5119	67.9963	83.5322	106.79
13.7625	92.0251	80.9765	9.92411	132.276	15.1061	44.0737	33.8069	30.9403	20.1685	40.5039	126.27	80.7969	77.0513	63.2533	75.3381	74.0452	52.6635	11.9018	89.3443	142.956	41.6111	93.0089	60.8192	20.7745	37.7745	20.0374	56.2919	13.3705	36.4252	59.0313	-14.5871	23.3644	26.5725	18.8593	177.999	92.5725	108.455	162.758	163.876	68.2271	16.8655	33.0837	131.603	114.534	163.377	100.104	107.094	76.0028	69.2533
13.7885	86.1326	95.414	8.92792	70.0029	-31.5076	14.1587	63.4932	24.2615	-1.30462	22.9271	128.209	103.238	88.7224	70.0551	158.007	83.0534	55.2615	45.1065	81.5429	120.338	7.44098	89.1065	23.6221	24.0804	75.1335	-6.7873	34.6979	28.4662	2.67266	54.981	49.7249	38.259	28.1832	78.7493	157.005	119.21	69.7703	157.797	148.746	105.468	5.1579	12.4654	208.285	127.719	124.517	150.184	97.8234	93.644	98.2101
13.8145	67.2629	14.2237	44.101	-8.75314	7.09563	20.2736	68.2451	15.0547	3.31627	-18.1464	114.674	172.074	91.2825	66.0903	233.882	43.4995	83.2878	43.6899	66.8661	139.286	23.4782	71.2753	64.4604	-32.3474	42.8305	42.8483	101.11	12.859	46.2807	146.708	63.6312	38.1241	14.8857	75.2451	175.492	111.058	28.5227	90.8679	86.0743	169.489	28.7095	29.9088	137.85	54.697	157.72	121.852	72.2931	62.8874	98.0654
13.8405	98.9704	-16.1253	54.075	-31.7504	-19.6458	3.59665	53.5722	-12.7104	82.8035	-17.2565	75.5611	173.776	90.7679	60.0271	174.203	9.29857	108.947	88.9548	91.8669	133.055	-14.6859	73.6044	63.4687	-55.1208	-5.01738	20.2974	88.5933	-12.3956	50.1862	134.107	-20.499	65.6011	54.907	44.5644	171.075	70.9393	102.796	36.8759	108.078	153.609	60.8836	55.808	123.763	107.27	175.087	74.8436	115.537	58.2741	115.62
13.8665	174.769	60.4423	28.4934	44.9087	-88.5066	-9.39065	77.1336	19.1662	72.2218	66.3518	80.2614	156.407	66.2914	72.8809	52.9643	-59.8175	110.15	111.725	144.203	119.971	1.9506	73.433	73.8413	1.20105	5.89464	103.802	-2.35582	21.2985	41.0966	72.9969	-20.922	0.4052	76.5397	47.3192	153.865	68.4586	123.918	14.8554	91.586	104.273	37.9806	9.37964	164.052	163.06	82.7161	77.317	137.38	62.2359	175.326
13.8925	91.4162	28.8222	39.5515	77.8868	-37.7954	4.05162	18.9751	22.6633	26.1987	56.2809	172.528	101.263	58.4222	158.969	30.8634	26.5752	106.352	91.6046	88.9927	147.081	85.0574	25.9162	35.7222	39.3398	5.67526	86.1808	25.7163	79.3163	23.8575	75.4926	-0.28369	-5.11905	36.2633	23.7693	191.522	80.4516	151.299	101.84	37.034	102.04	35.7751	29.5811	135.187	163.393	132.675	108.205	130.899	84.9868	137.246
13.9185	56.4962	51.4129	27.6095	34.4609	4.62552	16.3955	4.55885	-29.2278	15.5588	1.87152	130.722	80.8709	56.9689	135.133	48.8222	45.1002	97.2962	110.101	61.8389	168.052	31.9209	8.79019	77.4288	29.8382	89.0015	-16.4391	27.3462	95.8542	49.3475	-7.32514	8.19885	-16.8491	3.24752	43.5748	187.544	52.6409	132.724	120.952	114.773	109.249	7.05152	109.462	82.9848	66.5095	226.461	101.214	105.592	35.7895	90.0355
13.9445	116.879	69.0582	19.9613	27.252	-27.4417	-4.45685	-46.1957	-32.8227	-7.13613	5.02082	50.4162	75.1848	16.8565	80.6178	55.2969	17.2595	68.9981	73.909	114.461	157.7	49.6327	54.282	73.8119	21.364	35.5431	52.6103	12.6252	68.5729	77.2	26.7296	3.87144	49.2744	-51.121	-24.233	180.566	-10.9269	167.946	116.065	81.4314	108.678	-5.47173	104.491	65.4533	67.8338	235.737	51.7072	46.4013	68.2371	88.603
13.9705	24.2667	42.881	-41.325	63.795	-38.1568	-15.7968	-33.1415	36.0196	98.7572	-38.0664	100.443	125.765	35.2667	59.4728	71.7424	33.1544	127.05	23.2854	177.881	82.9259	7.73138	56.3791	74.3977	52.0607	18.75	70.5177	39.087	83.8848	51.3791	69.0158	10.3867	47.1396	-32.5349	29.51	120.323	31.0942	207.009	171.668	77.5512	100.188	1.21798	19.5402	153.611	164.207	277.233	142.214	98.4388	100.656	80.3752
13.9965	29.9475	35.3441	-41.2958	61.0374	32.276	-29.1694	-14.1985	-13.4734	126.651	-44.3957	135.726	144.955	51.8672	43.6896	54.8721	27.293	90.0228	72.8525	126.996	114.75	-22.3519	62.0205	38.8843	53.3952	13.361	75.2345	35.5654	57.2711	84.8161	56.1373	-17.8239	-24.3323	-2.55373	61.13	114.753	113.799	100.293	96.0593	137.166	159.814	15.4025	41.7869	126.315	128.118	178.381	153.305	164.05	108.419	105.093
14.0225	34.1548	8.0318	-57.0305	108.082	-49.3515	0.41428	42.352	-86.7955	34.2904	50.945	103.056	106.712	49.9088	12.0689	16.7218	18.2045	136.909	64.9585	55.6847	119.552	70.5744	51.2904	-40.675	9.46398	62.4395	81.5626	23.6249	57.4143	77.0082	11.3646	1.35278	-38.6969	-26.5124	23.8212	212.477	50.785	128.438	143.822	34.6131	88.2913	-1.00609	75.3898	127.574	132.218	182.117	80.0183	111.909	139.835	84.8827
14.0485	10.902	-1.55032	-37.7483	60.9638	-26.3935	3.33913	46.4572	-93.1493	49.5859	48.5859	90.2311	33.0512	35.3341	29.0668	97.4497	17.1386	79.4085	36.7994	108.277	24.5833	73.9663	68.1411	142.563	-4.92821	-5.32166	80.0718	-16.0619	79.3135	15.0462	20.7195	23.2442	-1.97696	22.6733	50.6296	125.316	36.7607	185.609	105.676	-37.9513	61.6502	28.4085	91.5115	132.21	40.3417	203.46	127.653	80.2261	107.56	106.722
14.0745	-53.1157	-7.05843	-19.8772	55.9809	-16.9451	9.00954	-40.9165	-46.3149	39.0549	35.9469	83.907	48.6911	103.01	120.066	103.083	24.4926	70.9809	111.373	74.7877	68.8444	7.86762	62.2594	123.481	4.79368	-42.1783	60.5838	34.2308	115.566	83.9583	39.7817	71.7883	66.5152	33.0662	21.3506	141.708	66.2707	163.453	61.5778	30.6738	71.0209	5.82767	126.669	81.8163	46.6285	110.078	134.026	99.1688	122.191	43.8903
14.1005	-11.0642	-33.5531	24.6774	52.5454	-25.3886	-8.75109	-47.9597	11.9245	36.4356	31.9302	111.688	48.9245	59.6224	119.485	66.3368	7.89733	75.9905	58.1444	72.3421	132.502	-3.42672	96.2161	73.3972	-19.5478	12.7434	3.10628	69.9905	65.1335	83.1444	94.7597	-3.27846	30.4081	9.18821	-42.0698	153.535	101.101	147.496	46.6721	82.2157	84.7106	-4.53683	52.2436	76.4028	99.9192	140.073	165.534	78.6721	98.1995	50.6502
14.1265	40.0987	31.3441	48.2895	-22.9979	-76.2482	8.53612	43.8186	-50.589	-5.31142	2.06404	69.3453	-7.96327	20.1619	70.4705	49.5324	-0.18995	30.5659	28.0653	19.3812	128.659	74.8149	138.095	46.0975	-30.1875	18.0021	69.7803	40.0367	38.0008	54.1904	19.2846	21.6564	-31.6237	-66.1504	-56.4651	184.059	133.44	90.753	112.91	10.8472	153.379	9.72446	67.7134	107.91	106.192	134.969	111.784	120.438	103.345	107.592
14.1525	75.0282	-5.86078	83.6995	-30.3031	-89.0317	40.9427	76.3339	7.16479	-4.98057	15.3613	17.6907	66.8785	70.4705	64.5665	46.5921	-77.6493	45.7974	41.2952	83.7269	133.411	63.2996	93.9877	63.7269	-50.7947	17.4811	27.4062	46.7656	19.637	50.2141	21.0432	-18.2326	-21.5532	-22.9269	-3.36735	85.0088	102.716	96.3551	140.441	29.2397	133.736	58.7568	-49.5383	128.114	115.988	105.693	119.139	117.19	76.9278	40.9939
14.1785	63.3809	9.13886	-52.0953	-14.0178	-101.3	26.9038	-17.0442	52.9558	25.2489	91.498	-41.7168	93.2885	59.8906	96.2304	98.0667	-14.1745	48.8774	64.1256	52.086	148.093	25.4522	71.329	67.3809	6.53058	44.4003	77.4065	-64.7432	57.5244	23.3087	7.65558	-24.7441	59.0667	-51.8215	42.3862	98.9161	46.1257	77.7137	130.988	22.4065	45.0543	12.6547	50.2568	101.08	69.5376	150.237	131.524	159.262	60.4461	47.7524
14.2045	101.361	12.5944	97.846	39.2618	-137.781	70.8886	-12.578	24.9758	-62.3711	27.6877	87.4078	45.059	71.7973	111.882	87.2314	23.2821	70.4585	51.852	-6.87209	128.221	1.19485	165.177	87.0001	-31.5719	18.9149	62.0164	-11.3447	61.6431	72.9048	65.6249	-63.9715	19.5579	17.9372	-76.363	76.065	22.7851	73.0589	104.822	-3.79907	112.876	-40.6145	91.0792	79.8155	87.3733	122.41	140.674	58.6979	73.6309	-28.4989
14.2305	62.4474	-7.97673	62.3193	79.2793	-82.7224	46.897	16.8616	-39.964	26.0986	-40.0185	196.38	103.447	1.68897	125.244	96.5754	-27.0103	96.6009	47.3448	-0.34637	67.3176	36.0632	151.199	5.04412	-0.58797	-61.2264	88.0922	-37.7334	29.5082	157.911	42.3865	29.2168	-4.48079	35.2921	-58.34	144.695	-13.6888	139.662	68.4329	35.996	95.9433	-34.4536	65.4393	59.036	81.7481	126.534	156.366	74.0441	78.5128	43.0024
14.2565	-3.92766	27.8382	47.6798	42.668	-32.7432	-24.8898	31.919	2.5382	-48.5991	42.1127	121.013	27.8053	-42.3817	148.602	6.72947	-14.573	69.7084	82.4531	32.0016	113.089	43.1127	56.5121	-2.91837	33.0866	46.999	-31.3034	-106.285	-43.8451	-3.27731	-7.74317	61.1531	45.3301	16.7202	6.19533	109.181	52.9494	92.8171	32.3823	74.1338	70.9022	-28.899	65.7463	95.0512	69.796	124.938	148.392	41.7556	108.647	85.2947
14.2825	54.319	106.186	117.972	108.738	-26.9863	-1.67679	-37.4635	-8.22065	25.9885	0.32742	105.591	61.3064	57.6039	53.5744	89.2313	10.1141	55.2608	76.7541	34.7541	62.6369	2.8797	72.3695	89.9555	23.4614	76.1646	-17.5975	39.2102	77.6664	-39.4719	5.99689	-87.7603	32.4909	27.7836	20.5786	143.759	100.73	107.7	-31.9154	96.9218	116.871	-82.2249	48.4194	73.2018	42.7246	185.127	142.005	76.5744	106.374	66.6622
14.3085	80.9958	14.6523	1.48432	19.263	-40.8611	26.0454	-5.54623	-9.6989	47.3603	18.2916	65.7305	99.0396	-2.42217	48.721	62.5912	18.7992	42.5053	112.853	55.6007	119.021	34.7649	21.3507	-22.6645	18.7553	-17.2065	46.9461	30.0091	67.2267	38.0168	40.6866	-75.239	-26.1168	25.4442	-6.31912	15.45	17.2133	60.9271	26.2229	72.9576	128.66	-56.9985	100.622	115.715	130.395	182.332	137.055	45.4538	47.0797	75.5129
14.3345	33.2178	118.407	20.9681	82.3419	-30.8518	11.8522	-32.0919	-37.7358	23.8699	5.96677	77.593	31.582	27.7362	89.8235	-10.5148	34.0336	174.814	44.8426	-50.1778	81.1701	38.2178	40.2246	-48.2079	28.0268	-54.6308	-10.5912	-80.4494	11.6284	107.708	105.746	15.9681	2.78396	-0.53255	-5.02368	58.2846	66.2928	50.563	42.8317	126.795	34.2928	3.81123	76.1701	91.035	115.051	196.892	87.3624	21.1291	47.0909	32.5152
14.3605	-4.74874	188.343	-28.9173	82.2362	37.9573	-32.6754	16.3095	14.9641	61.3012	31.2112	32.899	63.5952	15.0608	44.4599	48.4682	50.1576	111.253	22.051	0.51505	17.1077	7.16281	136.35	43.949	-70.55	50.9875	25.2996	95.9958	113.957	81.9089	88.2294	-19.7102	35.2112	-21.5885	-0.93917	45.1795	105.622	73.4433	72.7486	64.8522	103.956	117.004	19.5952	51.9958	206.415	111.627	24.9074	94.6285	106.356	50.9942
14.3865	52.8585	14.6764	37.6384	69.2063	-42.1497	-39.1089	-51.6578	4.47262	-26.4404	54.8069	91.8395	119.576	-30.9622	72.8748	45.8612	-34.1279	44.9183	96.9454	41.8177	29.3775	67.8232	36.3041	-20.4296	44.9183	68.0949	47.6628	86.0867	38.402	25.94	7.95088	120.293	53.527	24.9563	-38.7692	106.973	0.12479	116.747	40.7688	46.7471	115.201	105.022	75.5759	66.3014	56.2362	157.084	60.1085	61.296	91.584	146.456
14.4125	71.2243	48.9221	-38.2407	55.8814	-38.3814	100.651	64.4293	-45.4393	-62.2407	-65.9293	72.5293	100.921	-7.69286	142.642	82.8643	35.2493	-9.13428	104.806	-42.0686	3.94858	-3.405	31.4214	-24.3721	-24.2829	-19.8321	24.8721	-22.2907	65.7171	41.6279	53.2586	56.5264	-84.3879	70.7	6.15856	199.298	8.24143	83.0614	85.775	21.1521	61.3307	68.6264	83.9471	74.2836	122.257	57.2679	39.2022	30.9707	102.331	67.8657
14.4385	7.65996	46.5179	41.5201	82.0889	-42.34	97.7667	2.92889	-73.6068	23.6845	2.24684	118.331	22.4999	3.82651	65.2	48.9512	-12.1555	76.2822	55.931	59.4466	132.978	56.2245	8.2043	45.4156	-4.58013	-27.8577	-16.1778	-4.3732	81.6888	102.98	80.5734	-85.5556	22.3846	30.4444	-63.1223	109.007	2.52658	113.342	106.814	74.6066	27.9173	23.789	100.947	138.36	62.8489	174.551	139.089	9.36436	46.3687	143.224
14.4645	23.3785	-25.8083	-17.4749	49.9015	-27.9922	89.8756	-1.23071	-15.2364	-2.86574	-72.3658	88.502	75.8411	92.1256	82.2118	-21.0123	-53.0267	98.8555	88.252	112.333	54.7894	42.2376	87.3641	33.413	43.2808	-59.133	-2.66748	-69.6158	113.022	49.0883	23.5566	-57.1187	-31.3572	51.2664	-19.225	63.4905	45.3584	209.565	18.5681	104.643	238.002	-36.8083	-21.7221	117.292	80.3181	170.241	108.729	64.1514	118.833	114.16
14.4905	22.5332	25.2754	-36.107	46.1431	-33.904	60.9907	1.50966	-52.7717	-33.1989	43.3774	170.309	108.987	128.306	120.852	0.75399	2.95026	69.3158	105.136	86.2754	30.7059	107.286	130.838	-22.7717	-17.9377	15.0859	-23.8838	-30.1854	63.3606	1.23164	49.1128	-33.4836	-13.4499	17.2822	15.9604	83.2552	57.8113	137.57	120.12	122.408	178.289	13.1364	31.3942	123.669	105.272	134.622	113.435	150.089	-29.8088	107.245
14.5165	34.3505	-6.68907	97.6882	3.92042	-2.01361	11.9463	38.5289	-9.03365	12.6022	86.8276	81.7547	64.7542	44.96	74.2181	131.264	33.3637	-23.9603	68.1653	50.2049	2.72834	60.3574	99.3437	19.6418	64.0524	56.5094	-32.6495	-6.80833	121.728	47.5758	45.4233	10.2049	-26.4838	-41.3914	38.4302	98.437	74.8735	95.6687	97.2708	93.6814	112.509	-22.9075	45.4898	146.761	71.8935	226.926	49.9268	167.363	83.0128	122.821
14.5425	35.8777	25.0554	80.664	87.6443	22.6483	-49.5927	-69.9998	-31.577	10.8655	124.15	127.478	5.69991	71.7547	60.664	126.024	3.49794	67.8853	120.633	47.2134	81.2174	99.3121	31.0949	1.41131	22.3005	23.9329	-34.6758	-2.91319	67.3795	77.1344	25.1936	21.3045	-3.49802	-99.6955	76.2134	187.249	6.17388	153.984	44.6523	30.8974	80.668	24.9724	96.585	120.846	66.0832	107.889	80.8817	33.8224	83.2412	105.071
14.5685	113.303	41.4426	57.5417	79.7622	37.4925	25.9739	11.3434	-14.8096	-22.9048	49.943	90.8882	141.123	-60.747	26.8438	16.5012	-36.5083	13.3569	185.493	4.62733	90.5234	26.2443	30.7399	97.0016	36.3886	29.533	13.3617	-82.0531	60.7082	52.2673	-14.4266	83.2308	-21.2283	-36.5305	31.713	88.6408	-2.66608	63.7939	114.992	97.3617	88.7177	26.893	94.8978	76.0778	154.01	103.789	188.691	181.384	122.78	69.4156
14.5945	111.952	62.2916	70.2647	144.018	-40.7305	94.1841	33.7465	-2.87737	106.299	-19.2881	169.769	103.367	44.0593	-21.5281	24.9806	67.1745	51.5507	108.296	4.31844	158.265	57.2868	24.9519	-6.88215	20.6707	-25.6547	-11.0386	-18.7257	102.055	-17.5645	-38.2612	106.081	-48.4791	5.42591	22.377	97.9614	146.26	88.6169	125.822	71.6265	15.7608	48.6217	58.3453	83.0152	117.01	199.216	99.8635	217.786	143.108	81.8904
14.6205	57.9611	50.8794	42.551	5.28204	-23.7087	42.9833	-23.6159	61.9518	-27.8645	43.6216	88.5177	84.8071	17.2412	156.427	167.696	-46.2244	57.3748	118.614	10.6921	133.52	12.9203	-28.7606	19.705	-40.026	-21.8107	0.69391	20.7681	43.1169	72.6141	31.3952	60.6624	107.696	21.6253	64.0668	108.952	80.1188	13.128	58.1577	64.8293	63.6624	14.6216	60.4267	111.024	108.54	193.282	136.046	68.8386	93.3043	125.655
14.6465	127.881	79.8037	10.5732	16.6737	33.0286	51.6976	35.437	85.6144	72.4425	87.2595	173.076	130.259	13.6442	145.614	119.396	27.9281	60.1469	35.9461	127.212	126.928	67.3541	54.1531	18.3246	-84.196	-14.1429	22.0876	-41.6577	54.4723	-24.9655	37.768	107.111	53.3482	-103.368	13.4311	127.313	12.5021	-0.4445	91.4605	33.0051	121.046	52.7919	55.1649	120.395	107.869	192.662	82.0584	84.8453	37.3603	51.0169
14.6725	84.8503	29.8818	70.4022	53.0068	23.3919	192.298	40.8086	66.2146	-70.1073	105.006	220.985	149.027	98.8086	129.934	200.277	46.0168	-8.77447	179.59	90.4754	146.986	63.7874	121.569	72.7042	17.2358	-7.02439	-85.9409	-17.9624	-7.13938	-44.0767	-101.556	-52.8892	66.4751	4.17318	27.5481	57.1629	49.5481	100.788	57.1838	69.9441	86.7048	19.4857	93.9332	50.9441	91.8818	94.4025	177.715	108.507	178.662	68.2047
14.6985	93.3699	100.039	28.2916	114.244	9.08603	149.723	24.5668	-2.19642	131.723	-8.98424	93.5118	51.9846	70.1563	93.6212	160.913	-19.8821	48.1881	150.046	127.33	112.04	-51.2833	80.1802	-9.31515	39.275	77.7319	46.7001	-64.5194	-30.1414	-29.8423	-33.3702	-13.8662	23.8427	-13.2919	-18.9451	86.0237	0.84996	156.787	88.0622	95.0158	174.999	27.2757	-19.6613	80.4886	157.125	138.709	222.581	122.85	70.8109	119.685
14.7245	103.078	80.5451	122.947	126.165	-40.4102	-110.013	49.5308	110.489	-15.8601	44.8552	134.495	158.698	-79.0665	-6.72025	132.751	-14.5054	-41.8095	26.5982	64.3075	195.676	24.7237	-25.1811	7.41369	-6.87948	59.0447	-21.3403	35.6007	78.3075	50.0169	-3.54167	19.8492	89.0918	-68.4633	-14.93	148.221	-22.1979	126.645	-3.80954	144.344	77.0422	94.2823	48.9192	191.302	69.0565	199.034	48.872	95.4499	87.9276	129.673
14.7505	91.5381	159.634	52.2154	177.527	23.2303	13.6693	-14.0643	-38.4901	-10.8353	109.303	108.654	116.583	44.0145	66.1233	91.583	-37.9722	67.1946	111.424	88.4386	-1.1598	34.1665	74.3897	30.5474	61.4403	-30.6327	73.7499	7.90006	93.7649	12.6337	-0.12813	-34.4826	-117.815	-9.61029	-47.3531	93.4403	46.4817	84.7913	102.476	126.232	92.9864	61.0295	30.3091	88.7125	219.787	194.052	148.786	84.4967	89.8552	37.4236
14.7765	223.381	141.172	114.801	87.2814	38.6771	15.7799	-21.4743	47.8494	67.9823	38.4082	155.312	117.112	57.1694	16.8309	91.9128	58.2876	58.9128	193.922	128.251	139.142	-13.7371	8.09985	8.61063	-27.9272	-34.2232	-30.7611	-28.1567	-52.2023	-4.86384	-79.6281	33.0395	28.6137	-76.1328	21.0789	7.62846	87.2845	113.109	37.0697	13.7281	59.5411	28.4414	70.1756	93.1423	10.1571	94.378	71.3263	85.5048	182.387	124.74
14.8025	149.711	148.081	167.753	12.9947	3.52632	-44.0752	112.035	-40.2872	-16.4271	26.0414	109.713	65.3632	94.7827	100.988	36.3677	-73.1428	2.36542	51.3677	22.6429	114.846	81.9391	71.4075	-28.9398	-21.3083	-65.6579	-19.6113	-56.9819	30.6617	31.6196	-64.0519	37.3865	-36.8444	-19.8955	-31.6835	113.543	-14.3504	89.7571	70.7105	124.804	50.1556	13.8248	47.988	72.7617	161.312	53.4632	198.778	102.501	52.4353	118.802
14.8285	124.726	96.7398	59.3343	82.2674	13.6501	23.9808	57.3611	-24.331	-5.30032	97.4414	126.646	67.0839	113.227	46.4493	121.816	32.5886	46.4855	137.941	37.3958	13.1855	-16.3365	34.9044	-38.3098	35.0532	-24.0003	25.2044	13.6422	-38.394	44.2178	4.2981	39.9367	-2.4649	-70.809	-32.8129	-1.49716	125.231	65.8296	46.5162	102.361	85.8871	-47.0822	-6.21605	132.722	75.9595	184.067	135.623	68.2579	99.1107	55.3784
14.8545	125.012	98.0636	-42.3372	-24.4826	81.7276	42.9285	-42.8359	-101.826	-7.14419	3.14676	121.012	20.0706	3.26799	100.046	55.0186	-50.9849	29.0255	153.901	86.8939	121.133	53.2195	121.939	33.0429	-87.4965	-150.59	-12.9572	-65.8082	-47.307	6.99435	-26.9294	-18.0888	-89.538	-109.33	-145.496	56.1987	88.9736	0.13637	104.693	2.55548	98.1225	41.0913	72.0429	59.1433	-53.2505	62.5001	202.123	34.3684	54.223	30.2957
14.8805	89.7788	77.6819	108.565	84.8358	-34.6916	-16.0662	-34.5054	-90.5248	-86.9306	6.5269	85.7788	1.66899	41.3008	74.7142	21.7659	-85.2277	-2.24705	86.9855	17.9984	120.553	77.3913	65.9144	6.72066	17.8617	-71.9639	-39.2793	-49.5571	-173.627	-33.1889	-45.331	-82.0339	3.93917	43.5517	-40.1383	74.43	42.8498	0.54628	-21.627	122.765	94.5721	28.6302	45.7207	61.5334	122.403	166.868	198.572	101.114	79.3848	76.2492
14.9065	19.1356	119.268	41.1028	97.7596	-12.4206	16.4156	11.2027	-45.7809	-13.2724	64.9897	32.8408	106.22	99.0061	126.104	197.04	-41.7646	43.2027	100.727	98.613	98.3329	64.1855	-26.504	107.285	-53.8316	-4.15771	-69.536	-17.568	-11.7467	-16.3223	-28.3223	13.3673	-22.5851	-0.29029	2.26819	63.1528	24.2674	36.3665	116.646	27.5615	111.678	-12.3558	105.957	-12.7989	93.464	76.4796	144.857	67.5295	29.7916	35.6442
14.9325	166.368	36.6282	53.9979	-4.84576	-7.73911	-2.10783	35.7348	-41.7128	48.7353	2.10211	22.6291	121.998	11.7597	20.2595	65.9959	30.446	-101.688	47.8128	35.1284	36.0495	35.1552	6.44549	-81.4785	2.81422	-47.4239	-4.39621	-96.477	-18.3709	-49.7133	-77.2924	25.1031	1.70852	-3.55499	-25.8448	10.7865	-16.5292	41.2609	53.1547	38.0505	85.1026	-7.76541	40.181	16.5507	-3.02988	137.683	198.893	-13.4507	21.5765	117.157
14.9585	16.5721	114.769	35.5005	26.5081	-66.0142	16.0877	-83.6958	51.2984	-35.9637	-0.18776	106.624	41.819	74.3489	18.7398	71.45	-9.63006	108.734	13.0439	25.102	98.3851	-52.9275	-106.913	16.8999	-53.0504	-43.4051	-43.6663	-107.862	24.1821	5.67494	-80.1515	-0.24589	-2.04286	-18.6444	-10.8036	50.2546	-27.8255	29.2469	28.6454	-100.008	16.348	46.7474	47.45	63.0734	139.342	213.987	77.4129	30.0734	158.632	135.196
14.9845	9.27822	24.7084	42.8167	-6.15275	-45.8755	47.7092	110.587	-62.1379	-163.769	48.8324	-21.4457	103.094	-49.6764	133.648	34.9857	-39.4296	4.63137	75.1402	70.9708	35.3701	-50.091	-74.5677	-57.0299	-73.8911	-61.8911	-79.1527	-33.4136	-9.1066	0.55511	-87.4449	-85.7069	-22.7988	25.0631	-78.4914	85.5708	58.0326	44.4476	52.9861	-26.5982	147.725	31.0627	-16.676	62.3244	-7.43042	138.016	107.525	83.694	64.0315	65.6009
15.0105	12.4276	24.3716	57.7548	62.4466	-44.4042	33.549	17.7075	-16.4319	48.6437	-70.1711	33.9513	46.1843	47.4842	96.1751	64.7455	6.79234	43.0166	122.017	48.1097	-65.5729	-45.6284	3.11023	-15.0955	-13.0487	-109.601	-62.4695	-89.8157	-51.9371	22.3062	-29.8244	-59.1984	9.63339	1.1658	119.653	-84.1994	15.3994	-21.4232	97.0727	-36.5631	71.53	41.923	-52.4417	85.2502	116.802	140.259	142.633	52.6144	83.1941	-2.53532
15.0365	42.894	50.224	19.7774	32.4475	-7.56795	-117.369	-47.7707	-153.095	11.5693	-100.344	-1.22256	58.8839	-75.8213	-2.19703	101.564	-24.5525	-57.6691	70.8333	30.1936	11.1984	5.44216	-6.93837	-11.9942	33.0361	-31.6696	-11.4918	-73.3801	-65.2023	-52.5829	-24.1262	-96.2226	-151.446	-120.481	-40.7856	46.1069	-65.4509	21.7061	44.8993	21.8482	6.29526	29.9296	-39.0501	110.356	82.9754	236.275	69.3511	48.2037	17.7572	107.021
15.0625	-4.48494	89.3791	-11.231	-33.3462	-97.9169	-98.0136	-53.4325	-54.4664	-64.5871	-23.0371	-4.50842	168.534	-27.291	35.7718	25.8684	-70.9404	11.1907	14.7428	32.1879	94.1147	-34.0163	-5.73616	-90.1316	-76.3227	-32.977	-51.9404	-1.35385	-75.7493	-109.333	-6.9508	-37.5947	-18.427	-53.7334	-38.7231	8.36323	18.1278	89.1775	-56.5374	50.4419	54.1644	4.46536	-17.2545	76.3763	83.1879	65.0672	53.3266	45.6434	-9.68647	-36.1343
15.0885	-21.8869	37.9758	-8.60361	24.9028	-103.346	-59.5221	-53.1744	11.5037	-34.5221	-70.11	95.4693	41.6153	-79.7667	42.5681	-13.0843	3.52943	-20.5693	34.5938	3.57236	40.4908	1.22042	-21.6293	-37.668	-123.569	-57.8568	-98.1401	-89.3332	-23.153	-89.4062	-23.4577	-8.40618	34.0487	-66.3718	-36.2603	-0.6594	9.37065	10.7226	29.0702	-6.59501	87.1646	23.8513	-15.1744	85.7097	98.4522	55.3964	50.9973	-43.7624	18.993	-12.5221
15.1145	21.5433	40.4694	99.8401	-5.83838	-67.4991	8.43658	-105.21	-56.9122	-97.6783	-18.7016	72.6828	-15.0723	-3.38285	-14.6359	-39.2748	-76.4758	-19.2433	165.638	20.2246	21.6719	9.75669	-141.22	29.7239	-54.4253	-95.0299	-47.5101	-46.2228	-39.4663	-77.7221	-157.688	-25.6578	11.1083	-65.0518	-36.6688	11.8949	-17.0832	10.4694	44.5652	-40.7002	-10.1352	-4.50869	0.60758	28.4598	-34.4964	121.341	167.883	34.1384	70.1603	46.3942
15.1405	73.15	-37.0546	-24.291	3.16586	-125.957	-55.9001	13.0613	-13.3785	-102.566	7.32041	104.524	75.4432	18.1659	88.7522	-2.00459	-135.436	106.85	64.2783	64.6784	-5.28983	-0.98074	-28.15	-7.1762	-56.1921	-71.525	-18.9966	-9.05345	-52.0864	-66.5171	-101.598	-97.1114	-119.242	10.7682	-59.6069	15.434	11.9466	10.7511	27.759	-70.1842	28.8329	-6.46028	-19.7126	41.4261	49.1261	101.816	96.5795	-2.85915	9.46584	71.4261
15.1665	-20.8814	-33.5631	38.7666	27.1652	-51.5802	-41.8348	-100.182	-5.17589	-18.8115	-102.263	87.8298	-44.7197	-33.8928	9.19373	-51.7772	-13.5916	-24.7544	41.327	-68.7949	27.4312	35.2	-94.3091	-17.2511	-18.0313	-94.4766	-59.2801	-11.1355	-31.7192	-34.8752	-31.037	-51.8809	-78.2277	-98.4538	-48.6787	119.53	-17.5517	8.40213	0.40783	-3.96179	51.8588	-24.517	4.5872	1.60431	46.905	134.431	28.6852	-39.7829	-5.01985	82.0149
15.1925	19.8081	5.19313	-42.3545	-28.1245	-79.8861	90.0129	-30.8363	-61.3756	-120.342	-15.9703	25.1265	25.9126	-92.1287	-13.9029	0.05497	-196.789	15.055	55.3313	4.4105	112.042	-39.9864	11.7702	-2.66872	-51.0116	-24.9535	-54.0411	-74.4969	30.055	-0.80266	-14.6645	-73.3924	-44.3006	-132.773	-36.9156	1.41969	-74.8777	67.9294	14.0802	43.0676	34.3523	-51.02	-48.3756	34.0676	48.9631	123.725	17.0929	32.5444	-3.78582	43.2394
15.2185	70.2382	-25.436	-76.7387	35.6329	-117.113	-12.1621	-89.0181	-157.309	-75.6063	8.38521	175.088	-12.9979	-34.2835	11.6762	26.1662	-69.5056	8.31321	43.1778	26.5207	32.2327	-13.0846	-86.9748	-51.1334	-96.7588	-88.4763	-79.7905	-25.1999	14.6677	-59.2371	-67.5916	-62.4275	-40.1249	-96.22	12.4255	58.9557	3.46573	22.4084	-52.289	26.3968	-8.75878	47.8922	-101.082	93.4773	-84.9949	32.8263	33.3016	76.7281	-102.548	33.5524
15.2445	36.2629	-15.3316	-30.1465	-95.438	-10.6132	-26.4418	-162.103	-109.182	0.94613	25.6684	40.4694	-19.8603	-113.451	45.3424	50.6508	-54.1159	8.84894	32.7388	-11.8825	137.078	37.7258	-13.2696	-9.14646	-142.883	-43.3094	-87.9881	-31.9529	-64.7769	-61.0233	-144.085	-128.085	-97.8297	-47.8381	-44.6668	44.7916	17.285	-20.7547	-6.30942	-58.7593	28.0165	-18.614	25.6072	-7.96211	10.5146	38.0869	73.0341	29.298	-33.9613	21.3203
15.2705	41.5209	-15.6839	-44.9568	0.64334	-62.2604	-43.0439	-109.797	-68.7403	-124.992	8.422	-9.95683	-78.4345	-97.0509	-53.204	58.0738	-87.4039	30.8126	-4.62743	7.03617	109.547	27.9561	-64.8816	-11.2862	-13.3072	-69.6274	-46.0697	-23.3239	-80.6839	-84.6462	-90.2626	-79.3308	-72.672	-71.5592	-133.863	14.5091	-32.1427	-4.34266	17.2103	9.63153	33.1609	36.1162	33.4902	67.4574	62.7938	25.6455	46.7514	-2.95683	-1.56619	-41.1239
15.2965	-55.2345	-115.234	-31.3647	13.9223	-90.756	-139.391	-122.939	-83.7647	-96.4689	-34.13	-91.5301	47.1748	-93.3995	-11.7906	25.7135	-87.8864	-19.9909	24.1658	7.93096	-5.74754	-117.643	-123.643	-118.078	-127.304	-25.8081	-27.0429	8.32234	-14.1124	-65.5212	-108.782	-67.8951	-149.374	-85.243	-56.0688	19.2875	-76.7909	57.705	40.1397	-45.017	16.4092	-62.7563	-69.904	-44.2867	67.4353	42.3049	67.818	-17.7473	-37.13	1.53109
15.3225	6.35129	-80.8692	-6.86365	-46.0504	-43.9935	-123.666	-77.1686	-111.406	-139.101	-173.463	-31.4228	-113.554	-39.8692	9.58828	0.54296	-70.8128	-12.3382	33.1645	44.6336	-61.9543	-74.5471	-26.078	-81.5697	-142.937	-118.593	-79.751	-13.5305	-99.4687	-10.9935	-49.3211	-107.903	-101.971	-125.254	17.7806	-64.2709	-71.1123	49.7181	74.2098	19.0518	21.7634	-122.429	-57.3156	-27.4172	73.2888	77.0347	70.2153	-67.3272	7.48111	-40.2764
15.3485	-23.3418	-18.549	-45.2671	55.2013	-135.758	-43.5456	-13.1042	-132.374	-106.883	-100.838	12.6327	-12.9056	-94.9004	29.0384	18.9281	-107.822	-26.8189	30.6649	55.3695	-4.69504	-16.6984	-71.5302	-144.865	-102.588	-22.7239	-73.1466	-78.5659	13.5748	-59.5659	5.6717	-97.3317	-70.9616	-55.656	-76.8324	38.5358	-40.3673	21.4765	20.6192	-7.26711	-11.9327	19.8737	-28.8869	21.0418	11.3594	98.5936	59.3305	-34.6984	-28.3418	1.08086
15.3745	-22.3951	-14.7156	-49.8353	5.66296	-202.941	-129.708	-125.443	-76.8991	-161.067	-92.9607	39.4601	-26.5514	-54.1192	20.4543	-49.727	-67.5593	-42.7407	20.6744	-12.0919	24.8249	40.0256	-44.8045	-88.4088	-93.6654	-22.231	-32.4396	-65.0998	-10.4066	-29.9994	23.3848	-65.2948	-65.8604	-68.2561	-116.766	0.32317	-87.6016	-27.9413	74.9561	-19.0804	-10.8102	14.0837	-42.1808	-56.6073	41.6106	55.6436	58.1396	28.4658	-27.3951	19.7748
15.4005	34.811	-48.8544	-27.583	-84.6091	-101.147	-15.1138	-66.2048	-167.208	-123.779	-81.9438	-29.1993	-125.511	-42.6408	-52.2239	-45.7879	-144.306	-68.3132	99.8443	-60.0593	-53.1503	-46.0522	-43.0015	-21.7547	-82.9192	17.8601	-82.8876	-80.5181	-41.5427	-51.0593	-52.9699	-57.4604	-152.716	-68.0996	-5.76175	13.368	-86.7388	-41.4359	22.5712	-28.7966	104.648	22.2366	-8.0909	45.1892	41.6132	92.4502	22.1701	21.8671	-48.9034	-60.1503
15.4265	3.61441	-74.9045	-95.6518	12.5749	-120.526	-63.6442	-56.1935	-173.431	-124.764	-90.4083	44.0197	-121.15	-82.1042	-73.7714	-6.08312	-21.5886	-44.009	1.80814	-37.2238	-44.7942	-23.7352	-19.72	6.8579	-104.186	-68.7774	-88.4235	-6.54309	47.59	-76.9045	-46.1497	-43.4976	-86.121	-91.7563	-25.3115	-28.3115	-68.7125	5.26482	-0.34177	8.41309	75.2665	-37.2298	-78.7184	-12.3553	-16.5928	98.0879	3.73236	-77.8515	-14.0166	-29.0241
15.4525	0.09211	-77.8851	-119.312	-19.0062	-120.256	-78.6831	-105.951	-79.0571	-86.5721	-52.3474	32.3523	-45.9888	-96.3119	58.1322	22.1704	-103.925	-70.3219	-45.1654	-38.5139	-41.8624	-16.6377	-92.2865	-17.8952	-108.885	-76.0544	-134.276	-38.7032	-35.746	-85.3119	-205.89	-191.385	-64.5366	-55.7969	-117.511	-67.0189	-133.433	-72.14	12.5189	-37.8042	23.1276	-54.4357	-2.75406	-37.9862	1.12488	99.6654	129.481	-35.9888	32.4506	-14.4357
15.4785	-21.5162	15.579	-128.444	-89.8334	-148.935	-93.6283	-105.25	-180.07	-116.119	-100.487	8.96368	13.7713	-121.516	-15.529	79.2513	-100.759	-41.7593	-27.5965	-2.75932	24.3232	-14.9644	-63.7487	-19.9031	-112.618	-108.292	-39.3491	-65.5057	-28.7593	-47.7593	-83.3575	-124.053	-112.476	-13.1779	-27.5225	16.283	-19.8586	-82.7192	95.0378	-37.1885	-15.3429	-34.8925	-71.9878	-3.58596	10.9743	103.27	33.8071	-27.5057	-6.77208	-108.161
15.5045	43.1478	-13.7821	-62.6293	-104.86	-151.062	-4.19006	-102.882	-184.623	-138.436	-111.817	-42.9618	-12.1415	-121.817	11.5721	-4.32943	-149.804	30.0613	11.8666	90.968	37.8301	-52.8969	-10.6009	-48.5875	-183.869	-102.997	-10.1483	-61.0618	18.8883	-62.055	-47.9902	-137.962	-137.947	-74.624	-77.2213	4.34765	20.6288	-61.7523	20.426	37.1261	-13.7955	-95.0916	-97.8388	-24.3429	53.6869	35.6422	36.4423	-19.2847	-6.5077	-68.6293
15.5305	-8.49977	-59.7888	0.7957	-24.4392	-219.027	-102.175	-178.5	-138.168	-131.515	-78.6411	-37.3324	-1.09591	-108.024	5.70216	-17.5688	-11.1633	7.30151	33.9763	53.6825	-8.93494	-64.4604	-51.8807	-58.9514	-170.423	-112.116	-105.882	-71.6246	9.17506	-98.5343	-101.662	-145.006	-111.387	-153.863	-91.5327	-5.22398	-31.3898	-67.3882	-65.6262	18.047	50.1783	-63.2766	-100.679	-15.5688	75.9944	54.0502	45.5757	-3.27817	-145.084	-54.4062
15.5565	-44.8294	-61.4404	-35.5497	26.742	-114.808	-135.498	-165.547	-61.0666	-132.209	-61.9115	42.289	-14.1273	-100.118	-13.0939	-4.91151	-74.4858	-98.0056	55.1219	13.0794	-81.1698	14.9091	3.76015	-2.89333	-149.705	-88.1091	-70.8599	49.985	-16.9206	-82.0513	-64.1	-169.747	-41.9511	-43.3372	-108.863	-7.47381	1.22218	-73.7382	-35.9845	17.4441	23.3925	-23.4647	-42.2155	11.7997	72.584	48.3438	-31.5588	-51.0209	-33.4436	-33.9936
15.5825	-112.242	-80.8809	-23.6349	-68.8781	-116.278	-120.501	-117.281	-94.7116	-171.845	-113.809	54.1011	-18.4835	-74.44	-1.8733	-84.3833	-78.6529	-73.0606	8.64226	29.8344	-38.2555	-44.1884	-18.0039	3.10113	-129.696	-131.083	-48.563	1.28082	-8.14766	-42.6349	-79.9424	-147.458	-64.6501	-56.6141	-69.2195	-75.1449	1.47294	-46.8118	2.65745	5.19857	4.437	-77.791	-56.668	58.0728	60.455	168.601	-31.5374	-59.2271	3.57038	-40.6245
15.6085	-87.3074	-48.1803	-2.67185	-104.398	-149.006	-81.6218	-66.0432	-148.183	-137.307	-44.5116	10.3751	-136.501	-133.685	1.16096	-81.3375	-84.732	-8.03316	-28.1534	7.53229	-54.772	-44.0532	-103.254	18.0639	-100.073	-127.358	-61.1434	18.9869	-29.1734	-47.4377	-117.311	-100.622	-65.2304	-76.1133	-96.782	-26.9731	-68.675	-56.0162	-11.8791	-95.4508	-28.8991	-37.2774	-92.1634	-35.7651	-22.4207	131.854	-28.1333	19.4584	-81.2736	-14.4846
15.6345	-78.1532	-97.9109	-79.7326	-84.2156	-91.0447	-18.8664	-66.7995	-139.392	-138.034	-76.3225	61.0726	-74.8739	-44.1102	-33.4444	-44.275	-98.2126	-48.4414	-50.0937	-29.2691	-117.855	-34.0952	-126.743	-15.9139	-81.3909	-154.268	-73.33	-47.0848	-94.6182	-85.327	-33.4014	-59.7461	-60.6836	-54.804	-100.45	41.2524	-23.6926	-67.0952	2.01917	-39.4014	31.1306	-12.2721	-65.2765	-10.81	9.95525	109.021	-27.0373	-18.3225	-56.5143	-43.9139
15.6605	-83.5481	-63.9196	-59.5742	-54.5843	-161.578	-72.6147	-102.383	-129.46	-128.064	-113.203	95.1065	-36.8109	-74.4858	-33.9348	-19.543	-97.3729	-86.7697	-33.8884	8.16297	-62.0021	-6.62559	-79.2288	-44.2903	-130.043	-103.744	-93.5532	-80.3729	-57.3113	39.6264	-90.1867	-28.6719	-63.9398	-158.888	-85.8059	-18.7023	-49.1303	-50.7595	-40.3468	14.457	-57.8464	-6.58937	-11.8834	-56.6147	75.8125	57.478	47.2144	-37.8059	-117.357	-34.0173
15.6865	-19.9531	-28.515	-51.5233	-123.631	-103.598	-89.6555	-35.8622	-77.9861	-153.358	-41.9779	81.7908	-52.7795	-123.837	59.3692	-25.0935	-122.498	-133.903	-48.4406	-40.7133	-62.358	-19.1266	-103.333	-80.3001	-98.5564	-137.168	-99.3745	-47.8787	-12.2258	6.96437	-83.7299	-82.1679	-101.788	-157.672	-61.1679	7.93121	23.2866	-20.1101	16.8238	26.7412	-33.606	0.36926	-52.3662	11.4023	-15.8125	49.7164	49.7577	32.1048	-120.821	-14.201
15.7125	-32.2502	-93.9674	-21.155	-66.0447	-120.207	-76.9283	-104.121	-69.2091	-114.254	-52.6304	79.3957	-112.419	-108.704	73.9744	-62.1098	-107.971	-123.943	-14.7187	-26.3666	-85.4488	11.5772	-60.4659	-122.73	-113.898	-98.4098	-64.5351	-59.7016	-35.7859	-48.181	-60.6605	-152.926	-150.11	-146.505	-15.5071	-29.2352	52.7909	31.9012	52.3114	63.4649	58.4498	-11.5331	-48.5913	-16.0235	-117.391	32.6504	52.2121	2.49702	-48.5502	-47.518
15.7385	-9.96197	11.6233	-16.9148	-56.2302	-148.594	-87.9148	-119.289	-81.9216	-91.9232	-86.5826	96.0616	-82.6399	-65.9536	-25.1864	-8.98387	-104.918	-68.6281	-2.91819	-79.1965	-38.9687	-37.2016	-33.9232	-103.287	-71.6449	-59.9317	-26.6112	-97.9047	-17.6213	-17.9569	-99.8929	-109.647	-114.303	-96.6399	-97.1763	42.6536	-26.5321	-19.866	36.753	-29.834	46.1071	-5.93671	-27.9317	-38.9367	-20.0293	25.07	35.4275	-53.903	-90.8677	-20.2976
15.7645	-92.8498	-31.3802	-119.976	-112.231	-107.49	-106.984	-54.9277	-112.733	-58.0828	-13.7747	85.1102	-0.70969	-67.8898	-6.83549	14.3282	-142.982	-38.9863	-71.8226	-44.3366	57.3511	-70.8605	-113.602	-43.2086	-91.699	-106.387	9.41826	-77.0514	-35.9506	-44.7933	-130.016	-84.0785	-52.4266	-136.76	-68.4309	-3.28797	-95.3259	-48.2987	62.2925	-19.5546	-3.70112	-35.6068	-34.3594	-45.6404	27.0473	72.1038	11.0158	-93.1078	-63.1793	-59.8541
15.7905	-48.8752	-50.6849	-138.44	-141.154	-82.8755	-138.957	-94.0866	-123.875	-118.597	-37.3791	38.4101	-36.0866	-94.5558	-51.0118	8.24695	-136.195	-79.345	-21.7391	-6.75305	-35.6514	-81.7395	-95.2971	-76.3315	-49.6031	-154.08	-72.1071	-104.345	-64.447	-35.7938	-107.964	-24.4195	-32.4605	-139.147	-38.7395	-41.1816	-74.6237	-61.5558	-41.6038	-18.7123	50.0431	-87.0661	-131.522	2.82538	15.3694	86.8456	-4.15444	-27.263	-104.427	-81.7666
15.8165	28.7954	-73.9291	-85.1141	-72.5702	-168.564	-104.387	-114.113	-109.022	-107.66	-82.9305	-16.7477	-113.384	-101.84	-44.3874	-24.8387	-86.4778	-25.4795	-28.5652	-13.1125	-106.749	-78.8404	-100.293	-85.7499	-21.9305	-73.48	-133.931	-151.657	-58.295	-38.1119	-116.294	-45.1105	-83.2925	-150.657	-90.5655	-8.29556	-84.2933	-49.7499	-48.5696	-25.9313	-35.8351	-41.1153	-110.479	36.4326	-56.7463	0.16325	-46.2931	-44.8376	-60.7524	-105.021
15.8425	33.2077	-25.479	-33.0753	-54.1999	-232.804	-60.7357	-119.177	-48.1507	-65.1206	-101.551	14.3436	-65.3583	-72.2074	-32.0565	-92.883	-87.3207	-86.2604	-21.4376	-43.332	-95.747	-90.3093	-158.355	-80.9131	-56.2112	-57.3547	-125.615	-44.7506	-54.5282	-73.1999	-127.517	-101.453	-69.7998	-139.834	-127.672	69.8719	-86.9885	-17.3508	-22.5395	-27.5395	-43.7545	-31.332	-28.0526	6.03025	-75.098	42.555	-29.1847	-35.547	-20.5395	-48.1054
15.8685	-21.3626	60.8785	26.029	-39.0679	-125.759	-112.693	-107.315	-131.327	-42.0143	-115.825	-1.28017	-64.5812	-100.664	-10.8349	-72.7236	-141.965	-155.208	-14.4555	-10.3401	-47.1215	-66.136	-117.161	-87.5091	-103.251	-103.086	-121.975	28.8063	-52.9607	-62.3834	-107.548	-121.592	-81.0328	-130.441	-113.699	11.7838	-107.018	-48.8142	-26.4266	-93.076	10.6022	-74.1689	-73.9399	-6.87819	0.83924	72.5301	-17.14	-53.4307	-49.0864	-39.7998
15.8945	0.475	17.5541	-58.4796	-93.4787	-94.3304	-128.854	-84.3784	-88.0481	-89.3144	-59.033	-27.8704	-105.854	-92.9024	-11.707	-50.7887	-130.083	-79.8359	27.2618	-5.77273	-21.2967	-75.0187	-52.8207	-62.001	-133.215	-144.986	-110.739	-23.675	-13.0827	-32.739	-70.8207	-98.6076	-108.543	-154.707	-61.8696	4.475	-48.2621	-60.5259	-15.3784	-34.8518	-1.73987	-51.263	-112.838	-2.69015	22.1127	39.5061	7.85157	-27.9184	-89.1662	-82.9202
15.9205	-14.8591	-61.9428	-146.64	-78.8823	-136.447	-111.951	-88.6735	-31.8333	-86.3617	-52.1529	-22.1606	-58.0588	-96.783	-47.6065	-27.1014	-120.85	-51.6065	-16.3049	-5.03434	-24.9171	-112.237	-44.6903	-136.221	-172.556	-115.799	-94.774	-36.8578	-48.5987	-35.8668	-66.8668	-128.472	-76.1349	-168.53	-86.4557	-18.0189	12.4025	-34.2276	-57.8591	-76.7508	-2.01759	-4.45445	-136.186	15.5623	-17.3797	104.034	-24.4389	-34.506	-49.2522	-62.9248
15.9465	11.2752	-52.7142	-58.2406	-64.5604	-129.382	-90.6222	-115.346	-121.432	-131.152	-76.3311	38.515	-53.6011	-25.215	-7.83186	39.3672	-139.785	-43.5151	-81.4789	-79.233	-65.1214	-134.545	-31.7957	-124.057	-146.459	-79.2904	-89.9842	-78.31	-46.7399	8.2345	-69.1169	-95.4442	-39.6629	-66.307	-132.305	-34.862	-1.69309	-45.8665	4.65229	-90.0717	-4.89218	-33.402	-173.346	-32.4171	-42.4382	107.317	-4.83186	-44.3824	-4.5302	-40.5709
15.9725	-25.6534	-68.8539	-14.741	-65.7503	-153.547	-61.6343	-136.706	-195.243	-147.6	-86.8601	104.171	-74.1704	-89.6818	-54.5751	-10.6911	-150.822	-53.1642	-55.4461	-151.167	-114.703	-85.6812	-64.1988	-42.2142	-79.7533	-64.6719	-26.1827	-73.7941	13.9394	-9.42765	-106.161	-43.8632	-96.9637	-57.0797	-163.703	36.3188	-12.0168	-15.4868	64.2935	-48.4776	23.2843	0.9709	-46.4677	-74.0544	-1.64045	16.8419	28.0239	11.6291	-12.8977	-86.1988
15.9985	-53.2335	-84.8068	-123.279	-64.7496	-154.769	-65.5841	-149.081	-129.348	-138.151	-100.648	39.3901	-79.7815	-161.17	-59.4562	-45.2017	-82.2842	-45.0679	-90.5015	-87.8511	-59.8511	-66.3866	-119.954	-46.9217	-46.775	-43.8068	-70.5463	-28.8068	-12.597	-45.3101	-109.068	-93.1321	-89.1569	-126.52	-138.896	1.75954	-84.8073	11.3523	-0.23399	-64.8516	32.0147	-22.7054	-32.8456	-10.3543	22.6517	-20.3101	14.6517	28.4159	-9.80682	-68.2588
16.0245	-39.3936	-27.5836	-124.09	-67.2417	-158.318	-82.4948	-124.406	-70.71	-117.622	-103.14	-33.9505	-89.824	-91.571	-70.0643	-27.1531	-54.7732	-48.9885	-155.305	-15.6595	-13.2797	-33.3558	-121.887	-37.4064	-64.4315	-82.3808	-75.8748	-65.7099	-102.279	-44.7101	-77.9	-129.47	-55.9505	-131.672	-128.09	-59.824	-129.558	-2.27965	-31.0012	-73.4696	10.8343	-71.9126	-138.242	-12.6086	13.2899	-21.3809	4.17603	-9.10237	7.31523	-95.2035
16.0505	-48.7604	-42.0879	-129.652	-61.5723	-170.008	-56.4852	-132.3	-105.395	-108.53	-77.5967	16.4137	-67.9556	-75.8301	-97.1611	-77.8057	-94.6245	-77.8719	-67.8233	-26.189	-20.6664	-24.2064	-99.7256	15.4207	-29.4155	-100.879	-40.4364	-53.3389	-35.8058	-81.5827	-125.917	-107.52	-88.189	-83.8267	-100.262	-75.1541	-77.5444	10.027	-37.0775	-107.865	-6.6071	-103.677	-94.8163	-41.6315	12.5218	46.5426	-13.3423	-37.2308	-56.0461	-110.921
16.0765	5.64071	-14.8572	-154.586	-97.7431	-168.516	-55.3895	-142.106	-140.276	-174.857	-77.0183	59.4096	-83.206	-71.4377	-98.7956	-92.4377	-106.534	-77.6997	-43.3762	-94.5597	-67.9483	-9.47275	-95.5162	-14.4679	-22.8916	-136.857	-64.4987	-35.3152	-21.9526	-59.7304	-146.975	-114.241	-95.3285	-101.097	-54.0883	-45.4727	-65.7781	-23.6339	-37.7914	-73.6912	14.9334	-116.569	-110.49	-8.58621	32.5797	42.4011	-60.6689	-37.311	-72.9356	-74.8481
16.1025	8.79509	-27.6733	-11.0303	-70.8751	-160.268	-95.8996	-40.8795	-135.268	-157.658	-77.0505	12.4311	-114.921	-83.6611	-61.2558	-86.7365	-131.808	-26.0549	-34.7663	-118.469	-53.5654	14.5898	-104.665	-104.096	-79.59	-83.2812	-63.3225	-23.7619	-43.6365	-29.5733	-114.322	-141.301	-88.6111	-139.176	-106.494	-12.9751	-54.8163	-88.0084	4.18369	-45.8619	32.117	-63.3812	-140.017	-15.8075	-26.7821	0.25913	-13.3689	-70.3514	-74.2426	-62.4856
16.1285	-50.1351	-34.5445	-33.4519	-16.9615	-115.373	-91.2707	-14.2404	-164.86	-109.272	-93.5496	41.7319	-61.7172	-131.583	-48.6187	-63.2353	-132.202	-33.1022	-67.9321	-50.269	-47.4468	-70.0349	-91.9261	-113.546	-91.7197	-86.0703	-24.0289	-37.4123	-2.44425	-88.585	-92.0988	-139.72	-147.861	-82.7517	-150.168	-20.7206	-7.33977	-88.8916	-1.10139	-22.8899	30.7285	-50.2387	-118.893	-44.1342	21.8726	66.3174	14.0705	-96.237	-42.889	-40.5125
16.1545	-29.1092	-26.8511	-172.888	-63.3584	-109.035	-47.837	-90.0645	-111.852	-116.16	-117.594	54.6121	-38.0498	-115.705	-32.9916	-40.8588	-148.734	-94.9176	-100.962	-50.8805	-60.2709	-133.565	-121.836	-56.7341	-122.226	-112.308	-39.285	-84.7853	2.37639	-105.271	-89.8	-143.844	-153.499	-89.9834	-111.749	-43.9175	3.72207	-33.1092	11.9643	28.4205	25.6633	-101.616	-135.249	-58.8294	79.0901	75.7297	-6.38846	-85.6236	-26.285	-22.1016
16.1805	-21.6529	-104.145	-127.121	-90.9052	-143.756	-75.55	-99.8949	-83.0011	-120.284	-150.612	15.1463	-70.7713	-143.006	37.5614	-70.7199	-120.152	-102.356	-44.8537	-95.3254	-27.8383	-93.4798	-160.838	-71.0834	-119.018	-78.1864	-85.7816	-77.8846	-24.1555	-35.5313	-95.8228	-147.849	-129.699	-159.233	-110.668	-53.8434	-44.0989	8.17204	33.3007	-25.4985	-45.9959	-82.5622	-102.008	-37.9721	40.6334	49.1206	-18.1504	-76.3408	-58.8537	-30.243
16.2065	-65.1045	-95.9666	-74.717	-65.6043	-157.842	-117.654	-59.0542	-132.217	-172.23	-119.229	23.0831	-84.2794	-155.629	40.1454	-98.1795	-96.3297	-88.0669	-22.2918	-46.604	-60.9422	-75.0545	-108.142	-87.6417	-128.642	-71.7167	-126.53	-17.1165	-79.7796	-15.8296	-92.9419	-109.229	-116.817	-186.617	-68.2288	-25.9792	-57.6417	-10.3671	46.1834	-41.0915	-39.6664	-1.74165	-98.0422	2.83318	58.8832	17.2327	-85.5047	-28.0166	-55.3044	-44.8919
16.2325	-26.5674	-66.5185	-60.6999	-62.9221	-171.175	-74.238	-32.6687	-109.639	-184.85	-94.3371	0.885	-77.2515	-95.6394	-25.651	-100.983	-113.447	-53.4914	-16.2203	-18.2047	-60.0742	-109.25	-114.023	-9.91051	-163.953	-66.846	-130.671	31.3762	-34.509	-53.5185	-89.7583	-87.6082	-127.427	-214.429	-118.795	-49.9492	23.4326	-11.6551	8.82862	-55.7094	41.883	26.1228	-129.848	-6.24951	23.8714	10.4482	-72.045	44.5535	-66.8324	-84.8303
16.2585	19.5601	-74.6042	-55.7931	-155.604	-170.928	-72.6935	-59.2756	-105.166	-137.201	-126.639	-25.022	-32.7536	-122.967	-60.4599	-90.3454	-73.3306	-44.599	-6.97738	-28.9276	21.7937	-101.624	-150.365	-53.0215	-140.475	-114.922	-86.7335	26.6397	6.43585	-38.6889	-79.6689	-170.3	-146.415	-216.654	-228.495	-72.6242	56.4656	10.4456	-7.14678	-90.4799	22.4507	3.01286	-114.863	-2.83313	-18.9425	-9.68838	4.4256	23.8737	-74.1514	-95.8182
16.2845	-17.6555	-14.8402	-66.1211	-196.432	-157.565	-130.416	-74.0015	-126.297	-136.719	-78.6777	-19.2407	-19.9936	-149.171	-5.36818	-72.3747	-82.1627	-64.0717	9.94265	-38.4513	-0.56314	-54.3747	-134.839	-85.1224	-159.282	-118.086	-77.48	-47.5983	-27.783	-8.2264	-94.8246	-234.917	-114.515	-146.467	-162.319	-38.1913	-24.9507	-26.268	38.5981	-34.6282	-19.346	-54.4721	-72.3539	-14.8453	-40.571	-45.4878	-13.6763	-40.8883	-80.4306	-82.4514
16.3105	-43.8034	8.2064	-64.8204	-108.921	-148.773	-124.86	-31.5474	-118.1	-181.315	-51.2815	-42.5242	-56.1335	-102.756	8.3411	-81.2548	-73.1433	-35.3386	-28.0764	-71.9988	-80.4163	-28.3253	-125.652	-70.41	-177.982	-83.0559	-82.3119	-100.278	-55.898	-100.053	-128.208	-175.635	-97.9952	-106.12	-122.073	-54.6419	-51.7695	-14.5438	-3.34221	-21.4466	-27.8337	-93.5643	-55.5376	-38.9952	-13.17	1.85316	44.194	-29.1299	-94.1031	-25.988
16.3365	-22.7359	-95.5502	-66.4875	-111.022	-114.416	-102.134	-77.8175	-98.1337	-191.534	-55.4411	-56.6644	-54.4875	-138.06	-24.9906	-83.7233	-50.0157	-51.8514	-38.1612	-79.6242	-23.633	-30.6368	-98.1274	-136.475	-139.226	-85.081	-76.5527	-44.6707	-91.5527	-204.559	-124.866	-156.028	-118.982	-127.056	-105.671	-58.2328	-22.0157	22.1612	-23.5715	-38.82	-38.8852	-108.27	-60.6707	7.45356	22.717	33.0872	80.1637	-29.8978	-72.1612	3.80985
16.3625	-34.858	-98.8571	-38.489	-111.09	-113.29	-83.0905	-157.641	-136.438	-156.752	-73.5994	-21.1925	-69.714	-211.777	-30.5909	-58.1714	-101.006	-57.6878	-31.1461	-98.0189	40.1167	-27.2177	-102.616	-114.455	-81.7939	-105.769	-72.1756	-16.9085	-68.3449	-139.844	-113.616	-198.044	-162.218	-95.5058	-97.1672	-25.6288	-52.4637	-17.0442	-49.1714	-31.3576	-17.3828	-112.51	-87.6887	83.736	10.7612	50.265	-21.5058	-67.8959	-56.1588	-96.6078
16.3885	-61.4992	-10.5655	-47.3776	-79.6723	-138.589	-51.2542	-125.606	-171.639	-140.138	-109.197	-4.84357	-118.82	-159.433	-66.2542	-59.3353	-144.238	-36.7883	-93.5415	-90.7773	7.40137	-35.7552	-118.435	-110.228	-86.1732	-142.534	-90.6557	-12.6392	-55.803	-51.4421	-113.549	-171.376	-107.63	-114.297	-102.753	-2.67967	-64.8933	-30.9264	-46.9909	-22.6889	-11.862	-75.8767	-61.3243	98.7605	1.34246	16.9999	5.68866	-83.164	-104.033	-67.3427
16.4145	-48.9556	-20.6499	-60.3868	-118.016	-115.487	-82.8937	-118.466	-164.182	-124.934	-78.8393	-19.8106	-82.083	-112.834	-67.6924	-35.7118	-151.344	-78.7137	-70.6961	-17.408	-33.7912	-64.1218	-123.244	-74.6712	-163.689	-157.818	-58.348	-62.3194	-58.6093	-27.1005	-103.182	-137.466	-85.6693	-177.671	-101.342	13.8394	-70.6093	-18.3674	-24.0174	-45.5687	-30.9399	-21.553	-19.54	0.24943	-41.0211	44.652	-38.9731	-59.6536	-111.979	-16.2012
16.4405	-74.2686	-30.3045	-66.1697	-103.335	-155.116	-107.915	-130.101	-87.4064	-176.807	-20.6129	-41.2357	-8.16382	-130.861	-38.9602	-14.1998	-168.038	-69.2147	-2.27757	-18.9302	-19.7237	-29.7297	-135.161	-80.065	-137.212	-105.843	-44.1159	-91.9004	-68.4901	-42.7626	-133.125	-140.739	-117.278	-179.083	-131.906	-6.42726	-45.4483	-20.5141	-46.8344	-7.095	-0.18772	11.2644	-152.703	-17.7656	-27.7356	48.9291	-65.4662	-14.4901	-74.562	-35.8434
16.4665	-37.3199	-42.6683	-89.4996	-92.6393	-198.829	-105.796	-116.489	0.94341	-191.771	-53.1847	-25.9761	2.04965	-119.229	-13.6425	9.2145	-157.239	-111.28	-27.9394	-39.5801	-11.0862	-38.3277	-127.719	-98.6793	-40.8441	-106.053	-82.3934	-15.7598	-78.6793	-89.4668	-189.361	-134.679	-152.258	-149.745	-127.749	-16.3238	-31.0238	-52.016	-61.7011	-5.36825	-25.2652	-60.7746	-120.628	-2.67926	-89.6793	-38.5621	-2.70115	-40.2105	-74.6574	-64.3972
16.4925	-5.97536	-75.4365	-88.1112	-186.6	-182.95	-155.489	-127.246	-58.9216	-169.113	-61.8694	-75.3559	-71.4612	-112.625	0.21124	-26.1388	-105.194	-111.654	-40.1947	-20.3	-104.492	-84.1119	-43.9776	-109.464	-67.8418	-85.9231	-49.2477	-57.4612	-83.7888	-98.788	-148.763	-156.815	-175.033	-122.463	-147.166	-21.841	-66.7895	-27.3007	-42.5186	-88.438	-70.9202	-55.682	-84.3283	-41.0843	-62.6283	-32.7626	43.3448	-40.6552	-76.0604	-81.7343
16.5185	-31.7965	-72.8502	-104.218	-136.745	-170.692	-176.428	-140.06	-75.5334	-149.903	-45.3764	-55.2711	-131.06	-132.323	6.56989	-40.7977	-114.746	-78.5879	-23.062	-50.0602	-32.3225	-108.167	-46.4826	-78.9024	-79.3242	-88.9558	-56.9564	-127.008	-70.4298	-79.6918	-61.9552	-170.325	-110.534	-168.114	-158.324	-4.74316	-7.95521	-27.7968	-6.63958	-22.9021	-134.27	0.93862	-86.3239	-50.0074	33.4135	10.4124	71.0425	-14.7997	-17.4823	-44.5862
16.5445	-17.2638	-22.0322	-70.9028	-141.584	-141.337	-100.147	-97.5443	-44.3381	-135.62	-59.0743	-20.4675	-123.131	-121.697	-0.24089	-72.1127	-162.903	-79.3728	-69.922	-38.904	-6.84892	-127.903	-86.6019	-73.4136	-100.036	-114.055	-88.1294	-106.374	-98.5827	-65.3944	-86.3585	-162.882	-122.698	-167.448	-131.733	21.735	-43.1139	-57.53	-28.7542	-14.735	-74.2229	-40.5647	-76.0347	-12.9028	50.6811	2.26748	14.457	-83.1474	-76.0756	-31.452
16.5705	-60.7979	40.9944	-63.5761	-191.851	-134.833	-59.6324	-89.9246	-92.4	-152.932	-85.6782	14.012	-141.981	-126.826	48.7268	-99.5972	-164.291	-12.0267	-30.0937	-52.3296	-59.9352	-68.6359	-89.8894	-122.703	-120.53	-147.713	-68.4493	-87.319	-89.0549	-59.6887	-136.963	-100.027	-157.294	-112.833	-130.749	-76.7134	-112.963	-133.351	-32.9387	-46.5408	-36.3296	-82.8965	-62.1817	-15.3366	9.85705	45.431	59.2127	-39.4951	-141.558	-77.7873
16.5965	-19.4368	-43.3813	-61.1942	-188.325	-166.109	-56.9331	-108.853	-143.144	-197.242	-100.173	4.2245	-107.421	-97.837	26.4376	-77.4318	-180.565	-40.0426	-4.04262	-14.6955	-58.6424	-38.9601	-97.8185	-148.098	-114.501	-167.112	-37.2743	-63.4714	-67.805	-33.9811	-119.594	-113.48	-117.805	-121.757	-156.743	-72.0661	-94.9171	-19.0366	12.9414	-58.5599	-55.9306	-51.8606	-46.6955	-46.4343	-12.9861	33.9094	42.4216	-26.5304	-132.661	-75.9516
16.6225	-10.5851	-83.2057	-57.0102	-131.395	-198.177	-69.8067	-128.244	-144.752	-171.724	-114.534	41.3446	-47.9305	-130.695	-17.3114	-98.3143	-153.395	-89.7256	-39.9183	19.1948	-66.6155	-103.288	-124.657	-94.533	-66.903	-151.602	-43.0102	5.4272	-73.0254	-71.2165	-120.958	-138.999	-115.793	-112.149	-114.669	-20.7792	-99.8893	25.2788	-52.2043	-110.108	-85.8082	39.5923	-27.9276	-36.8342	11.7299	-0.68582	6.55103	-30.478	-90.7669	-72.4903
16.6485	-48.7312	-75.4657	-92.2524	-145.961	-189.903	-85.395	-121.282	-160.106	-187.28	-30.3101	9.66271	-46.6703	-173.774	-97.4243	-50.7737	-119.181	-66.1632	2.5909	-38.3808	-41.9467	-57.9597	-129.974	-111.916	-66.1632	-124.483	-124.801	-28.4537	-72.2372	-91.8748	-101.004	-96.4254	-114.265	-104.715	-148.163	-18.0772	-68.6431	-72.6572	-46.9173	-98.1937	-43.7867	-53.5244	-126.583	-24.1643	-28.5136	84.0098	-28.556	-37.7432	-49.0478	-113.671
16.6745	7.68439	-136.53	-67.2738	-126.226	-171.127	-113.849	-91.9388	-167.143	-192.63	15.0877	5.27108	-105.342	-91.8859	-83.5194	-40.2423	-26.4254	-82.7446	-62.1637	-66.6767	-39.3521	-99.4357	-164.195	-143.697	-88.3049	-115.441	-131.933	-48.7972	-5.44612	-54.2473	-102.703	-63.3206	-105.556	-97.9699	-163.509	-11.8233	-51.8862	-44.3206	-31.0797	-55.0693	-60.3364	-87.9434	-149.184	-4.86514	22.009	71.0405	-0.75001	-31.6242	-65.0747	-47.4983
16.7005	-63.2733	-25.2631	-150.201	-102.821	-130.984	-80.8192	-180.478	-161.099	-172.995	-38.3468	36.2726	-137.706	-53.1101	-14.1498	-122.542	-78.5019	-56.8406	-81.0049	-86.8508	-60.9131	-42.9426	-128.203	-98.0161	-70.3559	-128.366	-91.109	-73.2212	43.0144	-38.9845	-116.274	-66.3151	-92.4794	-143.636	-137.232	-25.16	-96.3763	-55.6866	4.92159	-63.357	-66.6345	-4.02635	-121.604	-1.74777	-38.0774	27.7267	-10.7784	-34.0591	-74.0151	44.3644
16.7265	-39.6136	-14.9729	-94.606	-156.442	-110.887	-27.637	-91.551	-161.153	-134.325	-103.926	26.652	-89.8793	-154.043	4.65962	-90.2626	-153.247	-34.8015	-65.0975	-60.1139	-84.3948	-17.8629	-227.973	-106.098	-73.3556	-110.481	-116.817	-22.1057	-24.8319	-13.9729	-158.59	-84.348	-94.3866	-177.903	-149.418	-10.6136	-64.5434	-73.403	0.67481	-143.316	-52.2702	-25.0431	-122.778	-7.465	-3.23096	29.707	40.9563	-104.427	-64.3942	-57.5428
16.7525	-42.3482	-26.3698	-42.7382	-82.8576	-123.763	-13.5756	-111.348	-74.0174	-149.188	-74.3858	7.92811	-86.6734	-152.456	23.5108	-29.5136	-106.673	-8.95817	-115.784	-19.5813	-56.6865	-101.689	-202.245	-101.234	-104.532	-113.673	-100.527	-49.2345	-74.2016	-38.7683	-146.578	-77.1123	-151.925	-77.2288	-155.158	-25.0719	-36.9958	-2.87639	70.9497	-136.797	-6.20722	-69.5136	-69.9065	-23.4375	21.9093	19.43	89.7195	27.8388	-155.6	-93.6405
16.7785	-69.19	-35.7284	-60.9944	-118.572	-117.574	-17.8416	-164.304	-71.4574	-217.266	-11.8048	-32.2296	-107.036	-115.842	-49.8803	-68.768	-154.227	-102.266	-102.612	-56.2282	10.8114	-68.1499	-152.611	-168.843	-126.804	-153.42	-85.3027	-116.574	-61.149	-108.304	-173.496	-87.1118	-150.843	-90.1118	-155.535	-95.9198	-48.6884	17.9656	-44.8412	-29.5719	-40.8807	-91.2691	-90.9212	-32.8807	0.34937	73.1202	33.3489	-19.9571	-128.691	-24.9967
16.8045	-6.03769	-3.33755	-107.109	-135.147	-125.116	-67.8181	-172.556	-106.3	-185.372	-20.2658	39.1058	-46.8536	-112.073	-45.4051	11.4775	-147.37	-69.0757	-89.2953	-27.8924	6.0721	-91.8181	-152.144	-127.073	-118.224	-163.226	-126.111	-103.114	-97.4076	-114.741	-155.961	-92.8173	-137.926	-120.968	-135.853	-84.0394	-70.4473	-3.29868	-76.221	-99.3739	-52.4093	47.627	-18.6686	-54.0031	-0.52252	9.32968	45.5138	-57.8173	-53.1137	-15.0022
16.8305	19.0651	-50.2146	-8.18424	-71.2044	-178.754	-62.0435	-127.489	-143.68	-170.975	-105.504	-19.9955	-47.9323	-71.3806	49.317	-30.7133	-99.159	-64.4412	0.75008	-19.8143	-3.92477	-99.7588	-39.8743	-54.212	-122.449	-176.278	-81.1994	-111.466	-25.0283	-83.4412	-51.469	-98.7133	-77.2524	-194.723	-94.7386	-72.5018	-70.5043	-4.72087	11.2715	-121.983	-38.9803	21.5765	-8.72339	-81.945	-12.2903	-3.01823	-12.4665	-68.95	-49.4968	-47.3831
16.8565	-3.62853	-72.8271	-90.2929	-126.898	-165.363	14.6801	-123.94	-170.91	-172.686	-78.9116	-2.95376	-99.9676	-195.503	-1.96761	-49.0804	-175.615	-119.137	4.60888	55.5805	-64.9676	-66.7143	-154.263	-79.8271	-142.756	-126.94	-115.123	-113.869	12.6089	-133.109	-71.9399	-147.011	-34.4742	-168.037	-79.4887	-47.2354	-67.1378	-30.3627	9.24347	-103.671	-30.1365	-54.3766	-73.9842	-116.094	42.2428	31.2289	-17.742	-72.6707	-60.4057	-139.051
16.8825	82.0002	-71.6864	-172.638	-151.372	-191.03	9.21356	-145.999	-79.3274	-134.44	-76.0474	1.57547	-65.8664	-196.014	24.5593	-24.6369	-122.833	-119.751	-59.0645	-4.09595	-46.7036	-40.5378	-96.5712	-84.654	-74.4569	-142.113	-110.819	-47.6531	-36.1455	-106.734	-82.7521	-203.406	0.55737	-60.2122	-77.836	-36.9817	-129.096	-47.0788	17.805	-71.9836	0.75547	-66.5388	-217.127	-84.3426	-30.9674	-9.88453	30.625	13.4755	-116.832	-57.2607
16.9085	-3.36679	-56.8023	-163.207	-31.4014	-151.387	-44.0654	-171.41	-163.127	-97.394	-79.316	-2.36313	-66.425	-154.748	5.38269	-1.806	-65.9003	-49.6498	-85.9203	7.97074	-75.3904	13.998	-65.9276	-87.6063	-61.8768	-166.151	-112.882	-4.04552	-45.4213	-36.5429	-81.1708	-124.242	-77.2615	-97.7279	-122.592	-23.6535	-70.2541	20.4173	17.0525	-139.258	-9.48106	-56.1472	-99.1598	-85.4339	-96.8385	-14.0508	35.5116	-66.5319	-15.316	-68.4611
16.9345	-47.0549	-45.7321	-77.1032	-151.055	-148.297	-11.0065	-165.071	-202.28	-158.926	-96.8774	-2.10319	-159.135	-105.264	-66.9095	-29.0225	-72.9903	13.8001	-66.1517	-64.6033	-102.829	-46.184	-99.2484	-90.1194	-86.2646	-210.232	-0.03905	-10.4259	-108.022	-110.281	-99.4419	-115.361	-55.7807	-99.8452	-16.8292	-2.68383	-4.49059	17.5903	19.3968	-75.7161	23.3807	-64.6675	-48.2808	-65.9903	18.6065	126.026	26.1873	-33.3772	-30.7806	-58.6837
16.9605	-80.425	0.98908	-70.4189	-142.616	-167.007	-65.3946	-162.251	-80.8172	-164.426	-99.6248	5.97936	-59.4359	-85.2313	10.9733	-9.40679	-82.8075	52.1925	-111.42	-78.4238	-95.4323	-95.6381	-104.419	-121.814	-121.823	-127.025	-135.239	-37.8294	-49.1949	-94.2083	-69.0219	-72.2095	-107.615	-148.805	-129.805	6.18033	-117.831	13.7833	4.97693	-87.6175	3.00245	5.40682	-114.627	-67.8172	25.8112	31.1585	92.5969	21.3947	-35.4129	-11.0073
16.9865	-42.8172	-25.6617	-63.8276	-149.763	-187.817	-140.156	-71.3298	-96.7229	-147.496	-84.0787	20.6402	-15.0518	-53.3941	18.8735	-39.7903	-111.36	4.08725	-92.4749	-48.9936	-43.6886	-33.2312	-98.0175	-128.272	-110.889	-118.57	-63.448	-4.99052	-112.905	-130.801	-69.7229	-103.092	-114.587	-178.716	-172.055	8.14849	-87.8246	1.21278	1.8227	-86.7768	-58.9293	-68.8411	-87.8515	-54.4884	-54.4884	89.7719	50.5894	-30.8754	-69.3298	-42.0683
17.0125	8.67229	-54.4657	-49.2526	-155.353	-139.926	-122.977	-134.717	-139.32	-179.918	-109.115	47.5465	-78.7924	-102.194	-70.4325	-23.2273	-90.5705	-54.6124	-39.1941	-17.1268	-30.0098	-41.7967	-81.374	-98.3906	-119.102	-163.785	-61.6456	-32.2692	-55.0352	-148.993	-116.638	-109.855	-95.3365	-123.633	-157.759	-35.8587	-125.738	-46.0474	-67.6002	-66.7173	-25.4579	-47.8674	-117.826	-3.62464	2.8522	1.55089	51.3212	-74.6334	-127.86	-27.671
17.0385	-34.8988	-117.749	-35.5095	-142.779	-177.97	-76.4392	-88.7288	-73.3186	-137.458	-95.7184	65.7507	-74.989	-104.258	-55.9796	-61.8893	-103.139	-52.0289	-23.0688	-58.8694	-58.9985	-16.5379	-65.3888	-105.209	-47.8475	-45.4791	-124.049	-44.7298	-19.8893	-123.9	-59.6092	-97.5179	-62.8485	-107.099	-102.908	-136.36	-59.5095	-83.0394	4.74127	-14.2692	11.3121	-79.7896	-167.96	-75.2189	-27.6595	-19.3794	-64.3395	-41.2702	-65.3385	-44.1286
17.0645	-46.5634	-116.436	-15.7336	-133.207	-104.493	-65.047	-104.846	-105.923	-196.6	-145.243	57.8224	-70.1245	-184.114	-14.3275	-49.892	-103.248	-70.8903	-41.4859	-28.9265	-94.1228	-95.7597	-80.1658	-64.4412	-156.837	-57.0125	-118.118	6.78786	3.15267	-59.4463	-62.3326	-168.238	-116.689	-78.8406	-160.484	-34.3722	-20.0453	-45.603	-17.405	-17.4135	-80.8869	-33.6081	-116.365	-80.362	8.43151	13.8359	-11.8802	46.5899	-106.765	-80.2071
17.0905	-13.3029	-3.8131	-108.552	-140.348	-178.495	-75.2519	-97.5012	-70.9545	-119.306	-107.45	-76.144	-54.3569	-55.1192	-14.4356	-109.49	-124.697	-100.181	-35.6994	-41.5099	-37.8379	-18.405	-85.6119	-12.7111	-45.7023	-151.468	-40.2781	-63.3481	-25.5157	-65.0055	-137.898	-58.1411	-143.745	-14.3568	-127.844	-104.447	-17.9603	-11.9574	-4.30292	-102.997	-86.198	-51.5464	-97.4925	-30.0026	-7.78983	37.3458	50.5863	-3.9035	-90.7534	-81.1922
17.1165	-17.4286	-64.3437	-106.465	-119.654	-150.628	-63.3325	-82.0336	-82.185	-147.159	-83.3694	-21.6978	-73.9967	-142.229	76.1212	-31.7828	-89.185	21.8039	-10.0336	-74.0889	45.0105	-29.5208	-128.406	-49.2845	-44.3252	-212.963	-178.808	-36.7643	-90.4062	-63.2549	-107.502	-6.46932	-96.3437	-41.2883	-63.4247	-63.2291	-62.2034	-36.1185	3.35018	-57.4062	-47.5465	-22.1961	-41.971	-17.4247	57.1396	39.0329	-1.70513	-7.78276	-95.185	-32.9453
17.1425	-54.047	-71.2321	-125.183	-163.668	-246.02	-32.0532	-62.8712	-109.608	-207.847	-53.8651	-16.3955	-63.3531	-107.044	3.86199	-29.4988	-104.75	-34.4048	15.5135	-36.8712	6.25598	-32.3986	-74.0956	-6.72862	-59.1866	-68.7926	-131.271	-55.0925	-42.35	8.45333	-122.262	-117.835	-99.1927	-73.2683	0.42252	-15.4048	-74.0956	-21.1472	40.7772	-13.5197	-1.78335	-71.8897	-85.8319	22.0563	-29.6076	89.2529	56.5135	-16.9653	-115.311	-123.102
17.1685	-61.689	-33.413	-114.996	-108.792	-170.283	-30.1448	-113.626	-151.782	-115.134	-139.33	-35.3382	-73.4122	-149.977	-13.4414	37.6789	-89.5704	-6.21873	4.84575	-73.9031	-19.0519	-23.5136	-75.2927	-125.913	-35.6168	-54.3107	-109.82	-66.0605	-68.9212	-152.44	-145.411	-108.264	-45.0064	-69.051	21.2628	23.6153	-74.5704	25.5311	22.8002	-72.3752	-58.6263	18.3196	-92.2918	-106.375	-76.9582	73.3548	68.4769	-21.7467	-119.375	-69.4861
17.1945	71.0708	-75.8261	-116.501	-103.047	-199.215	-100.489	-180.972	-36.3372	-72.7967	-161.676	-1.02346	-30.6567	-109.157	-109.234	-72.4771	-118.315	-58.6229	-84.1752	-44.0647	-46.6759	65.1047	-115.059	-109.449	-85.5006	-60.5109	-80.2385	-31.1693	2.32559	-73.9189	-12.1854	-80.2915	-159.635	-29.29	-39.7731	38.1165	-107.402	-46.0942	18.0222	-30.8026	-117.688	76.3035	-50.9763	-58.3961	4.08699	-38.0824	128.256	-87.2105	-79.3489	-12.2149
17.2205	-79.4818	-63.778	-95.7887	-92.5769	-256.645	-98.302	-120.873	-82.4657	-107.212	-63.5405	-11.5182	-104.815	-101.487	-1.40792	-80.7727	-50.8047	-26.8101	-57.7149	-6.56094	46.9355	4.43815	-95.0111	-25.8848	-70.7202	-170.857	-120.223	-7.08496	-46.5085	-87.4818	-121.408	-48.7255	-103.667	-142.281	-98.6722	-30.9213	-68.0796	27.1161	66.5227	-44.0423	1.08407	-84.762	-129.037	-34.117	-18.4871	30.1748	23.2958	-6.98443	-112.984	-70.1481
17.2465	-59.9989	-42.7107	-101.138	-76.6878	-181.345	-114.539	-98.0535	-50.8592	-146.701	-144.63	93.0731	-142.905	-106.675	-33.8821	-57.869	-78.3352	-57.2642	-95.9018	23.4453	-76.4422	-108.371	-123.005	-179.636	-115.908	-125.04	-161.753	0.56766	-68.8275	-77.0601	-159.591	-115.594	-81.2894	-129.154	-72.3319	-74.7369	-51.8854	30.3155	-76.9924	27.8657	-47.1474	-39.3385	-49.9466	-77.3516	-12.2577	126.426	-4.78497	-0.51641	-100.445	-7.40944
17.2725	14.0068	-7.11735	-145.518	-113.538	-156.797	-51.4746	-131.201	-110.662	-142.812	-74.2443	-41.1318	-71.538	-179.423	-32.0539	-80.6422	-71.7746	3.60886	-26.9532	-128.417	-29.8925	-4.12009	-26.8953	-98.3621	-38.3304	-189.567	-4.0249	14.2027	36.9261	-84.3105	-200.449	-153.711	-215.662	-128.521	-90.0566	29.3441	-44.6532	-17.3449	-12.907	-38.6215	-66.4401	-34.7166	-116.628	-26.5036	25.1392	20.7847	-18.7456	-7.63595	-48.9759	-55.325
17.2985	-81.7404	-14.9738	-90.3587	-139.137	-207.854	-90.0082	-182.608	-41.5062	-167.709	-39.6722	-7.33095	-99.614	-157.571	-50.7218	61.7709	4.87542	5.72462	33.6505	-0.99231	-48.4202	-58.3587	-104.685	-156.137	-111.383	-141.971	-93.1987	-37.0664	-64.6233	-66.6266	-57.1802	-89.1464	-146.577	-128.094	-160.06	-95.9619	-119.968	-47.8912	0.24445	-114.636	-64.7404	-82.8726	-0.16163	-7.19868	-8.17089	-4.67552	-4.10939	-57.4202	-116.645	-14.8078
17.3245	-13.3369	-114.07	-57.493	-113.086	-181.189	46.3617	-99.2761	-103.406	-235.184	-163.078	-12.8237	-110.223	-129.318	-14.2389	-85.4851	-94.813	-81.0485	47.4226	-79.7285	-27.8502	-32.125	-120.178	-130.937	-144.554	-55.4479	-85.2231	-8.6254	-63.3183	33.7797	-74.9189	-59.8817	-203.017	-75.4107	-48.9346	-26.2203	-129.139	29.5944	-19.9504	2.55212	-4.79434	-35.6039	-53.654	1.81125	-31.8609	-21.9217	-11.6097	-39.2231	17.4462	-55.0141
17.3505	11.4822	-2.95691	-61.0078	-66.0447	-173.286	-50.6329	-75.5547	-117.647	-95.4661	-79.1377	-4.42924	-120.221	-155.05	-86.4248	-55.2071	-158.846	-119.832	-43.7444	-53.0543	-4.48016	-129.453	-188.42	-88.6425	-144.374	-115.629	-95.3739	61.77	-86.9621	-82.8971	-81.9016	-157.221	-112.587	-227.476	-116.374	-138.467	-48.7857	15.0984	-141.175	-59.5126	-114.388	-110.166	-199.291	9.86669	66.1265	74.77	118.02	-48.2027	10.7007	-84.0447
17.3765	115.279	-90.8513	-148.867	-187.275	-134.883	-109.71	-8.32729	-141.186	-190.473	-96.0153	-64.0563	-117.801	-130.842	-86.4483	-88.3253	-133.015	-128.268	-19.3773	-85.4983	-67.5163	-59.6303	-139.869	-60.2863	-145.99	-124.778	-96.0473	-52.6393	-25.2773	-57.8103	-114.204	-154.719	-31.0583	-226.029	-119.22	-33.8853	-113.375	-12.8173	10.4197	-99.4733	-74.4393	-50.7603	-18.1973	46.0327	-34.3823	-36.9333	-44.6463	-28.4413	-120.195	-203.594
17.4025	23.319	-109.465	-142.476	-78.8218	-113.899	-35.4434	-63.8273	-100.169	-154.491	-118.838	-86.2534	-90.0193	-107.5	-27.3301	-23.4398	-154.129	-87.3977	-120.869	-73.4288	-146.694	-95.3155	-247.742	-115.169	-146.144	-189.398	-76.288	-133.668	-32.2368	-79.1015	-165.771	-123.59	-171.838	-111.542	-143.358	-121.414	-95.8183	36.2093	19.3281	-64.4544	30.9551	-23.2313	-137.471	-43.4453	46.9351	-54.4819	-59.1491	-39.7652	-123.683	-53.6774
17.4285	-128.782	-68.8612	-40.3478	-141.93	-271.83	-118.523	-98.1729	-143.586	-148.527	-91.4479	-8.85555	-99.7864	-222.148	-45.4959	44.1249	-74.9288	-76.1786	-91.1265	-63.7286	-52.321	-20.3633	-61.4267	-159.094	-156.528	-176.021	-156.131	-6.41129	-47.6652	-152.221	-164.465	-89.9288	-142.734	-167.581	-10.3039	-21.177	-7.69039	-28.7652	-11.0614	-87.5537	-12.6692	-69.6228	-69.0769	55.8653	-56.2632	75.225	-40.6863	-72.5325	-92.4845	-50.2477
17.4545	-6.16745	2.55197	9.06869	-26.7628	-106.336	-30.7628	-85.999	-58.6617	-199.358	-91.4598	17.1249	-115.92	-71.448	-2.42582	-115.482	-144.392	-18.5606	60.361	-31.3584	-47.0663	-17.0214	-62.4143	-97.1	-23.4705	-19.5716	-141.651	39.2711	-12.8527	-95.8417	-27.5157	-158.639	-63.3137	-128.886	-141.988	-147.179	-111.347	-43.5047	-40.2573	-93.1562	-114.662	-32.774	-145.628	-69.2798	-1.75183	-31.943	-4.47124	-76.4261	-141.066	49.0465
17.4805	-7.7767	-111.889	-59.8593	-80.8619	-210.803	-84.9078	-72.8645	-103.807	-217.773	-30.9261	-46.8383	-95.8318	-185.703	-27.0467	-144.867	-165.85	-54.8737	-70.9104	-49.9065	-39.7662	-5.99824	-173.882	-92.8239	-139.783	-144.804	-97.8934	-99.8042	-74.7544	-68.8068	-59.9943	-113.903	9.98996	-193.731	-39.9288	-61.9576	-40.955	13.1158	-49.9288	-93.7806	16.0136	-87.8016	-187.736	-80.8265	33.0476	74.007	142.977	-12.8278	-133.918	-109.875
17.5065	57.8502	-131.409	-56.6073	-79.5901	-164.978	-118.289	-73.5728	-60.9517	-149.176	-78.1681	-27.7451	-71.7881	-64.6321	-165.376	-147.556	-155.668	-62.5126	-106.271	-82.2973	33.7813	-107.694	-187.461	-62.8398	-79.1068	-99.969	-120.383	-54.969	7.7038	-25.9518	-158.72	-143.323	-100.617	-93.4512	-89.1509	-132.961	-109.979	-2.44367	-99.1509	-31.124	-76.772	-40.9862	-91.4168	-52.8226	-33.9959	-23.7289	22.4691	14.186	-175.22	-118.504
17.5325	14.5343	-54.7453	-130.891	-157.817	-166.263	-33.8936	-139.058	-47.5406	-79.597	-206.872	24.718	-95.8363	-199.724	47.66	-90.3747	-126.837	-75.0588	73.3086	-36.1708	-93.8718	-33.7082	-92.0975	-167.317	-170.558	-36.4858	-80.0596	-98.4657	-33.5027	-49.8364	-104.338	-133.485	-195.52	-63.8372	-120.707	-67.5414	-182.928	-13.0958	64.6052	-75.4471	-53.7445	-59.929	-47.1152	8.55122	-29.3924	74.8284	32.4964	-9.83635	-76.1716	-59.4117
17.5585	-43.339	22.7625	-78.583	-127.929	-215.567	-35.9041	-157.506	-69.3634	-152.827	-186.672	-30.3675	-91.1602	-49.4855	15.0634	-89.9895	-145.449	-86.6765	-94.9812	-55.4203	-32.8676	-78.652	-56.9854	-77.6928	-78.7497	-122.457	-164.514	-134.965	-0.01388	-141.343	-174.912	-149.534	-54.201	-178.632	-92.8431	-45.6155	-13.0262	-10.1033	-69.0056	-137.225	-63.7049	-32.8147	-77.1073	10.9536	-55.2496	-97.8958	19.3805	73.5349	-193.518	-23.0423
17.5845	-13.9643	-12.2394	-104.623	-147.892	-143.653	-80.9324	-126.003	-89.9302	-110.502	-133.809	11.5368	-172.474	-91.8556	-39.587	-162.819	-165.93	-130.009	-68.9643	-34.5805	-29.7745	-54.734	-258.638	-77.621	-105.546	-211.282	-129.233	-98.2329	-40.0859	-97.5783	-163.273	-171.853	-194.941	-121.154	-45.5783	-3.38643	-137.555	-63.587	86.893	-161.815	-0.26913	11.5368	-147.935	-89.7064	-48.0432	1.11898	-48.0497	-93.9432	-111.152	-138.092
17.6105	-13.4061	-23.9231	-68.3381	-90.4007	-202.315	-5.36674	-98.7585	-115.199	-195.059	-57.2218	46.8551	-68.8641	-89.6476	32.7782	-117.869	-173.116	-149.537	-87.4401	-42.9714	-70.3775	71.2182	-157.009	-18.449	-73.1449	-189.71	-109.372	-109.778	65.1359	-53.5796	-97.7388	-186.73	-59.6029	-189.832	-115.784	-49.0394	-116.759	-47.3721	-117.732	-46.3471	-37.4258	-31.1843	-118.097	35.025	35.3434	36	29.4884	-118.537	-64.6279	-131.034
17.6365	-41.4259	-19.4637	-75.5904	-162.515	-210.823	-8.70684	-147.087	-141.601	-168.094	-18.3269	24.3412	-174.302	-184.292	-30.9806	-52.0736	-111.015	-131.337	-73.1042	-53.5322	-70.2891	57.1083	-99.3749	-171.508	-160.641	-149.56	-6.46071	-78.1522	-51.6036	-48.3473	-165.748	-214.484	-105.854	-88.6354	-31.5874	-75.6588	-85.0358	-92.3197	-69.7824	-31.6966	-56.1246	-96.2717	-197.165	-122.984	57.7211	-45.9908	46.0705	-8.98471	-67.8233	-191.388
17.6625	-35.436	-72.0066	-171.872	-97.0018	-168.026	-21.9368	-180.642	-211.848	-71.7735	-117.463	41.7462	-118.457	-217.846	2.38333	-72.1191	-127.392	-86.0937	-77.482	-9.16183	-58.7086	-8.18884	-136.892	-81.1824	-139.799	-145.959	-78.1667	-16.2522	15.6575	-77.7102	-100.934	-159.048	-189.962	-124.756	-138.645	-144.916	-69.8449	-81.8449	-72.4138	-65.3695	-28.0034	-86.8449	-98.455	-76.9796	-27.5533	66.5228	110.475	-45.688	-177.85	-108.228
17.6885	-26.3117	-123.55	-13.5832	-60.2634	-179.36	-64.0961	-165.092	-125.338	-128.222	-161.486	-13.7689	-102.546	26.5469	-42.5496	-26.5905	-148.892	-19.9177	-78.531	-93.1927	-108.315	40.863	-156.204	-109.564	-55.5571	-119.795	-140.769	-14.3749	-103.992	-55.6388	-108.516	-105.747	-101.572	-113.78	-172.423	8.96328	-62.1556	-87.9845	-63.3898	-141.364	-120.568	-101.282	-101.672	10.3648	41.9894	16.3872	-48.7131	-9.88793	-99.8694	-78.5608
17.7145	-61.8077	-33.3903	-85.9683	-150.352	-131.079	-48.1751	-177.007	-135.568	-264.657	-165.239	-6.4712	-131.424	-97.3369	-86.4558	-14.1192	-220.552	-86.3761	-103.864	-93.9433	-21.1263	-17.256	-54.2702	-84.055	-93.0158	-80.8469	-222.848	-64.4879	-53.2227	-50.5913	-151.28	-204.384	-139.84	-113.239	-113.223	-66.7043	-176.241	1.96167	-107.016	-69.8065	-107.351	-149.752	-170.728	-41.608	32.2565	8.93664	-2.13466	-66.52	-147.96	-17.9587
17.7405	1.70894	-125.981	-66.0808	-204.15	-163.031	24.3173	-106.781	-166.814	-180.522	-160.535	2.17114	-78.1161	-162.465	-81.0247	-68.975	-182.843	-135.444	-71.7662	-16.3681	-21.9685	-114.156	-106.29	-89.1643	-158.388	-116.737	-194.864	-68.1435	30.534	-69.8915	-200.15	-222.164	-131.416	-122.066	-113.36	-83.1643	-140.137	-17.9124	-130.891	-108.052	-73.4725	-16.9282	-138.256	-91.2479	-12.3458	41.4296	3.05235	20.8695	-88.0952	-60.7583
17.7665	-86.2255	-47.5472	-48.4892	-104.38	-117.695	-12.3721	-123.744	-162.626	-218.833	-146.381	-29.7739	-24.479	-170.44	-54.7832	-184.5	-143.862	-69.2827	-19.5869	-22.0384	-51.3131	-47.9297	-35.1454	-179.873	-65.7334	-193.029	-88.1648	-83.8228	-58.902	-108.343	-129.822	-206.705	-185.078	-134.362	-106.626	-71.2735	-99.9693	28.3053	28.7182	-160.049	-99.2053	-30.3131	-82.9104	-147.509	-14.9795	66.6482	-10.1463	-43.7057	22.7274	-28.2928
17.7925	10.1516	-43.54	-74.7138	-110.891	-195.295	-27.1867	-96.4858	-188.832	-184.781	-79.196	-43.1867	-171.992	-114.901	-85.8895	-58.0876	-132.424	-124.886	-92.8839	-58.7718	-13.8988	-20.8372	-114.589	-96.082	-53.482	-94.7306	-11.0783	-145.475	-21.9586	-150.418	-213.118	-187.719	-140.312	-160.185	-69.3101	-71.2465	-156.357	17.7553	-27.3549	-122.252	-113.951	-43.1867	-88.8334	-74.0801	42.8638	11.2899	65.2731	-38.3661	-156.811	-169.052
17.8185	-18.8163	-113.114	-87.7958	-190.837	-233.242	-42.1574	-94.8172	-133.755	-247.241	-31.8181	29.0747	-139.861	-129.881	-42.2226	-47.0511	-189.646	-106.158	-99.711	-95.4761	-14.3065	-46.1145	-122.711	-105.008	-129.092	-86.3065	-112.985	-32.82	-25.6681	-87.1592	-159.776	-164.265	-130.583	-179.774	-17.9673	-128.773	-50.7985	31.5015	-15.3922	-123.179	-46.2869	-84.327	-156.497	-109.433	8.05601	-42.4333	8.63103	-28.3494	-94.9682	-102.713
17.8445	-28.3681	-51.3394	-82.0193	-201.056	-183.45	-90.488	-133.726	-124.056	-189.651	-120.782	-60.8191	-95.6978	-170.864	-35.7809	-77.24	-81.4947	-96.7441	-86.8449	-151.662	-86.4976	-80.9648	-209.883	3.33092	-129.57	-92.9553	-149.616	-68.3872	-114.021	-125.213	-161.992	-181.616	-54.8898	-103.44	-125.618	-76.5506	-139.994	-15.0752	-109.37	-176.525	-62.6529	-56.285	-109	-141.79	-110.03	21.7982	16.3295	-20.8817	-98.3041	-42.4866
17.8705	-50.8011	-52.4239	-163.327	-205.752	-155.03	-107.014	-135.374	-184.163	-194.834	-110.915	-97.9486	-149.31	-127.193	-45.8665	-52.6525	-132.54	-68.3575	-50.5377	-126.39	-18.3564	-1.24158	-139.242	-133.787	-125.932	-121.768	-93.8159	46.9723	1.93966	-65.2911	-86.0614	-62.7326	-143.229	-152.015	-85.6683	-80.2763	-62.0119	-81.4576	-44.504	-104.504	-31.6852	-3.75054	-149.08	-51.8643	25.809	23.1335	27.888	-117.671	-82.7347	34.4138
17.8965	24.0025	-10.5422	-54.3421	-144.006	-141.244	-89.8188	-129.3	-97.4613	-145.959	-73.4954	-78.606	-170.308	-129.308	-14.4954	-43.1422	-160.363	-98.7422	-43.5124	-37.7847	-136.636	-33.538	-185.861	-136.763	-108.504	-46.3123	-87.5677	-56.8955	-11.5848	-146.878	-164.193	-98.6486	-190.687	-153.087	-86.3082	-52.8656	-117.815	31.6579	-68.2699	-2.72935	-48.1039	-56.8614	-92.4783	-47.1507	7.14712	39.3387	49.0238	-70.3209	-118.112	-99.1168
17.9225	-74.3111	-38.709	-26.0774	-122.914	-194.027	2.18576	-131.404	-154.01	-232.658	-92.8848	-19.1195	-149.592	-106.094	22.7342	-97.0269	-141.425	-60.9437	60.1731	-66.2027	-52.8311	-37.0774	-144.617	-105.429	8.16471	-31.9058	-95.5669	-13.4627	-80.5206	-128.27	-135.278	-134.052	-232.709	-121.931	-78.9142	-20.429	-95.27	64.0858	-60.9185	-153.432	0.3826	-71.4037	-70.9142	-62.3953	-90.1648	28.7721	-45.3237	-4.78477	-97.5964	-139.395
17.9485	-22.7476	-91.8632	-107.062	-144.65	-174.351	-84.2755	-93.9468	-153.16	-237.805	-195.694	-9.43685	-174.409	-118.891	6.1727	-89.6918	-113.756	-46.0325	3.05118	-20.4926	-76.8632	-65.409	-108.287	-109.664	-52.7078	-165.07	-114.891	-77.9488	-31.9109	-74.7197	-113.451	-179.104	-215.11	-112.501	-36.4787	-20.5504	-62.2874	-62.1341	-5.96074	-211.473	-52.1401	-104.7	-118.977	-73.8412	-68.3014	-79.0982	55.3241	-16.0046	-68.7556	-77.6201
17.9745	-34.9572	-75.5005	-26.9752	-173.893	-160.195	-141.46	-156.222	-149.51	-113.404	-78.3359	-50.149	-175.633	-139.578	-101.734	-99.327	-77.6238	-13.6238	5.18443	-18.2631	-34.4913	-49.5644	-89.5051	-122.076	-155.852	-126.861	-232.3	-58.747	-20.1352	-117.341	-121.076	-126.551	-133.92	-155.4	-127.482	-80.0303	-113.405	-30.1762	-58.7199	-160.427	-89.8933	-102.569	-107.564	-41.3726	-36.7516	15.5317	-11.1674	-66.0257	-158.606	-108.213
18.0005	-88.5969	-62.805	-143.124	-171.199	-140.565	-52.0813	-112.013	-188.568	-137.414	-128.12	-57.6222	-112.407	-152.059	-137.271	-103.834	-105.554	-35.9339	-98.6146	4.66091	-83.2456	-19.3391	-156.077	-43.9414	-111.802	-177.866	-66.3432	-83.1454	-61.9769	-109.959	-121.622	-220.615	-69.6617	-174.862	-128.551	-11.3357	-28.2784	-89.2886	-94.9052	-119.128	-134.568	-72.9305	-92.5935	-22.7907	2.49242	9.85464	-8.94482	-86.6651	-180.228	-108.594
18.0265	-100.739	-79.1838	-98.4448	-221.28	-182.73	-31.1179	-163.553	-182.087	-110.299	-135.259	1.73161	-135.8	-149.188	-66.9954	-111.083	-123.461	-27.0873	-92.4355	-84.0992	-38.4755	75.8634	-237.174	-132.579	-91.1885	-110.687	-83.1745	-54.4708	-6.13191	-75.6073	-80.5061	-138.313	-159.443	-166.638	-162.593	-39.3156	-52.3156	-45.8896	-56.3343	-89.7438	-115.4	-81.012	-54.2637	-111.135	-45.245	-37.5933	4.98329	-100.047	-130.784	-77.4002
18.0525	-25.4944	-58.6077	-95.6738	-177.504	-157.079	-15.221	-143.862	-164.353	-155.259	-69.0228	-46.089	-132.353	-100.683	-41.4002	-89.1738	-185.957	-56.3342	-57.0417	-42.1077	16.4866	-14.9853	-188.674	-153.617	-170.315	-120.768	-123.938	3.88288	31.6942	-28.5134	-161.278	-158.212	-159.825	-133.127	-86.5322	-68.1078	-82.6738	-96.2211	-4.73034	-204.249	-120.976	-27.5039	-146.457	-69.6737	-45.57	136.345	-55.306	-97.9663	-133.325	-39.1266
18.0785	29.6337	-109.365	-153.726	-145.921	-170.349	-44.3989	-129.517	-145.694	-157.24	-120.188	-16.9967	-69.6272	-132.222	29.4231	-53.778	-126.619	-66.1557	-83.3989	-85.2304	-35.7766	17.7845	-108.535	-111.182	-171.509	-153.349	-149.71	2.92854	-13.4071	-84.6421	-127.627	-196.895	-86.6693	-221.793	-123.457	-49.1897	-103.618	-78.047	18.2139	-176.308	-91.1394	-19.8867	-130.316	-50.6095	-91.634	75.5182	-62.3323	-12.1149	-105.686	7.49919
18.1045	-22.6812	-112.364	-101.941	-111.337	-201.522	-36.5478	-144.891	-80.81	-195.839	-136.285	-45.0755	-61.2589	-121.442	-73.7353	-51.2062	-159.049	-66.864	-77.0742	-87.0742	-6.02078	3.31944	-90.1008	-99.1008	-141.442	-171.548	-123.811	-78.9447	-22.7586	-114.022	-142.154	-170.521	-93.0488	-150.125	-151.022	-116.892	-100.469	-106.786	-24.6546	-219.918	-81.1008	-54.9174	-112.522	-30.2583	3.03326	116.927	-13.3103	41.1367	-94.5745	-104.735
18.1305	-94.5468	-22.7015	-207.366	-123.663	-154.585	-54.1699	-155.092	-115.3	-119.935	-117.494	-45.767	-90.9362	-40.7535	-41.0133	-46.0398	-135.897	-78.1179	-128.313	-69.0138	-59.3651	-75.3651	-105.637	-89.0268	-59.247	-229.053	-158.261	-68.9227	-11.78	-97.2345	-148.806	-117.637	-80.4812	-194.898	-110.884	-59.221	-40.5718	-87.1824	27.4672	-166.507	-81.5723	-6.81857	-146.222	-57.7155	-17.8066	78.4142	22.272	-32.6769	-147.3	-65.9872
18.1565	-52.8142	14.3827	-81.2879	-189.26	-129.104	-78.6339	-131.264	-116.927	-202.78	-156.88	-28.1574	-120.351	-145.134	-53.2172	-79.2172	-156.731	-90.4573	-99.7075	-68.9973	-152.897	-2.39095	-137.297	-142.774	-68.7305	-206.397	-64.7543	-102.137	-8.53731	-60.8041	-122.264	-174.154	-71.3073	-182.371	-190.197	-48.8906	-144.93	-12.6108	-50.1437	-120.981	-75.5907	-15.0405	-115.911	31.8124	-57.0939	41.3661	-9.19051	5.13248	-172.714	-52.4306
18.1825	4.41489	-79.7989	-76.061	-185.053	-195.929	-50.5187	-96.5862	-89.2533	-223.654	-142.186	-64.3264	-81.0508	-137.184	-107.06	-91.989	-91.2476	-48.5176	-102.324	-112.06	-46.7088	96.0178	-158.723	-83.7808	-91.2567	-159.252	-19.9215	-29.2465	-78.6628	-86.1926	-117.656	-200.456	-87.8573	-216.927	-183.385	-98.9935	-118.315	9.01105	-46.1183	-127.19	-139.996	8.01444	-184.864	-44.7336	-109.727	26.2101	-13.4546	-74.1993	-82.8461	-59.1892
18.2085	-56.4929	-107.015	-131.148	-84.091	-170.33	3.26495	-180.304	-137.406	-240.125	-59.3486	-63.0571	-157.304	-96.9927	-48.9017	-39.1593	-125.194	-8.82221	-106.803	-112.504	-97.3679	51.295	-139.099	-83.9132	-187.58	-134.675	-148.648	-42.5534	-8.47358	-90.2919	-130.55	-187.228	-190.197	-144.261	-44.5341	-52.0305	-98.0382	-57.5345	-12.4396	-136.315	-61.2387	-86.3263	-217.868	-60.3752	-65.2009	-11.7011	-25.167	-74.7995	-101.065	-74.4435
18.2345	-39.0239	-139.37	-100.451	-87.2245	-107.165	-44.9128	-181.441	-139.426	-195.175	-78.0737	16.0915	-176.994	-87.2649	9.27768	-3.70716	-219.335	-21.8125	-107.833	-39.617	-20.5218	-19.6465	-81.1697	-111.818	-150.622	-106.858	-166.582	-23.3002	-84.4351	7.49844	-91.1646	-187.401	-176.743	-151.792	-39.5059	-96.1941	-103.973	-46.3002	52.3931	-121.28	-0.28509	-128.119	-164.461	-94.2194	1.12183	0.9963	39.2373	-3.60689	-129.255	-103.953
18.2605	35.8811	-96.4153	-84.5212	-141.814	-146.405	-99.2596	-155.448	-141.261	-207.889	-100.632	1.26033	-154.93	-120.889	-5.85227	-41.7397	-179.157	-50.8158	-106.299	-38.445	-43.3671	28.7321	-152.884	-78.3027	-63.008	-141.74	-98.5262	-21.7794	-64.6752	-17.0343	-88.8904	-149.303	-133.19	-138.857	-38.1156	-50.2315	-118.779	-65.8887	41.1113	-67.9699	28.2917	-103.079	-104.414	-160.665	-22.9251	20.7371	-39.3638	-12.7778	-39.5295	-102.856
18.2865	4.37397	-70.741	-126.058	-158.822	-181.228	-68.8116	-142.498	-90.3246	-221.435	-71.6048	-17.1285	-141.885	-124.723	-116.33	10.6309	-141.804	-39.7043	-86.398	-18.6048	6.26181	79.0705	-134.937	-127.726	-64.4898	-125.443	-43.9111	-5.62318	28.0812	-162.448	-88.1913	-101.605	-50.2879	-93.5237	-42.6154	-49.6521	-123.435	-96.084	-16.1391	-76.571	-22.0946	-110.859	-83.2724	-120.081	-38.0473	-6.34585	-65.398	-33.0657	-63.2569	-62.7488
18.3125	-60.1907	-88.993	-48.7989	-184.831	-172.855	-107.286	-163.463	-147.219	-201.017	-124.175	-14.1115	-77.305	-80.8703	-81.21	-39.2186	-107.076	-88.9695	-42.9731	-117.673	5.59584	30.3467	-120.787	-142.487	-52.5976	-83.1786	-64.0366	-8.83886	-11.2264	-145.099	-82.7953	-135.713	-127.254	-86.3685	-114.175	-53.2736	-131.736	-51.5619	-67.669	-104.574	-72.4634	-62.7754	-99.993	-24.467	15.1219	-97.7996	-10.3485	-70.7204	-127.088	-105.653
18.3385	-69.1307	-112.39	-142.709	-162.197	-151.74	-107.284	-95.0477	-173.109	-241.432	-163.325	-28.7379	-148.298	-49.0874	-25.6964	-4.46034	-122.215	-102.761	-42.7379	-36.8116	-32.8028	25.6729	-93.219	-109.284	-90.0839	-19.3505	-87.6514	8.3468	-49.9776	-86.9577	-93.6947	-187.215	-209.911	-98.3253	-91.3288	-95.7362	-116.023	-40.3686	39.4064	-166.149	-53.9145	-71.6064	-90.3703	23.608	-19.192	-84.3721	-24.2803	-44.1108	-147.608	-21.3756
18.3645	-66.275	12.8434	-109.026	-182.465	-196.735	-41.167	-146.581	-196.497	-230.758	-167.947	-18.3565	-129.888	-72.161	-11.6355	-19.0796	-160.849	7.95736	-40.9878	1.82267	12.4888	-3.12033	-133.055	-93.6274	-90.0448	5.05287	-72.6925	11.7494	-41.996	-90.882	-67.4135	-174.725	-142.289	-64.4379	-66.6111	-85.0855	-108.275	-82.8006	-7.51558	-127.216	-72.4808	-23.8798	-67.3402	-41.318	-52.5948	-73.5622	11.833	-45.1936	-143.972	-0.4808
18.3905	-17.9491	-13.5277	-90.0489	-216.044	-191.608	-63.7077	-182.845	-118.783	-159.371	-153.613	-24.6981	-88.153	-78.499	-94.0253	-55.1199	-140.3	-29.2576	-0.68378	0.1171	5.02693	0.54367	-125.03	-104.428	-90.428	-23.1247	-44.0345	-29.2811	-9.84021	12.1837	-56.2336	-179.314	-107.196	-128.717	-10.7548	-75.8498	-103.115	-79.4184	-43.9966	-152.864	-153.75	-26.9731	-42.9966	-63.6127	9.74757	-6.75003	23.9559	-23.2999	-73.6363	-71.2859
18.4165	-12.9752	-75.6018	-100.923	-152.868	-216.587	-63.9553	-174.499	-134.775	-229.912	-147.652	-14.0405	-77.9227	-89.8223	-74.953	-40.1082	-125.296	-68.3462	-91.218	-29.1456	-20.1607	-29.8749	-103.787	-26.3415	35.3225	-30.6345	-7.95533	5.38541	17.8066	-1.50384	-59.3638	-115.291	-119.737	-173.364	-7.12807	-84.8725	-57.2085	-27.1409	-55.9752	-126.394	-102.053	-10.2937	-31.7873	-42.8375	-52.9799	7.16015	-13.9927	-95.8948	-51.89	-81.6846
18.4425	-65.6599	-57.0705	-141.197	-105.193	-229.925	-32.9491	-133.118	-112.727	-207.067	-133.852	43.4918	-103.61	-95.2669	-46.4139	9.61325	-130.243	19.0062	-127.339	-43.9986	-92.5641	21.396	-106.243	-75.1999	39.4359	-53.7079	-6.12159	58.3928	-13.1232	-35.096	-101.294	-66.8277	-135.219	-104.312	-70.2702	-58.8995	-91.1488	16.4902	-49.6807	-122.976	-70.2925	-23.4155	-98.9299	-69.6839	-10.0417	47.4679	-58.3421	-45.8708	-51.1935	-112.026
18.4685	-107.884	-15.3128	-159.913	-140.109	-215.416	-56.8663	-136.375	-146.577	-195.866	-96.44	-12.8074	-133.89	-92.5319	-40.7922	0.00646	-119.671	26.891	-96.301	-100.461	-115.301	42.9947	-126.26	-87.082	-13.8899	-26.0819	-3.1679	95.5659	-71.9877	18.1607	-97.0643	-78.387	-168.624	-69.1502	-136.236	-16.5613	-108.55	-3.6178	-27.9194	-183.479	-65.4223	-68.9994	-136.283	-56.0702	17.1278	73.2255	38.2113	16.838	-108.582	-107.064
18.4945	-36.5527	-41.8782	-102.427	-162.031	-220.318	-44.3143	-105.799	-127.283	-174.714	-90.5468	-0.21157	-116.072	-112.148	-49.6185	25.9725	-92.8298	-2.40342	-61.9151	-51.0953	-58.7988	54.6993	-88.3414	-44.2871	-22.4887	24.6993	10.4977	64.0501	-51.4848	7.57915	-36.2561	-134.564	-91.4945	-57.1302	-82.0817	-54.322	1.87757	-24.7174	-11.0449	-160.113	-96.1922	-97.7755	-137.946	-23.5875	-45.9499	46.7807	51.4493	-33.9363	-181.506	-74.5158
18.5205	-35.3638	-61.944	-55.2954	-199.88	-173.404	-96.1228	-69.3396	-78.713	-149.197	-80.0644	-22.2433	-98.9882	-122.175	-27.1628	56.8251	-64.8777	31.2769	-12.1407	27.793	3.65044	45.0218	-35.2291	-47.4942	73.51	-22.4521	32.9356	42.6604	-1.62467	-20.6147	-64.8035	-134.58	-76.1107	-108.639	-132.113	-72.4821	-50.641	-8.06444	6.28695	-140.077	-98.2291	-59.6568	-122.064	0.1223	-72.7793	-8.08863	22.8472	-48.8556	-152.217	-62.7793
18.5465	-49.8814	-48.9879	-49.8778	-208.07	-157.335	-77.3217	-113.06	-84.9842	-133.854	-57.0154	7.83975	-24.5933	-109.015	40.0599	52.7442	-47.1769	57.4727	21.3901	94.0324	41.7406	63.17	-33.3897	-2.80615	94.4799	31.8086	12.5864	53.6341	24.9846	-1.50345	-98.3383	-73.1016	-174.461	-151.283	-139.239	-52.7989	-50.2153	34.603	27.3626	-121.153	-58.9365	-47.1457	-119.228	-15.4687	-52.8814	-69.3861	45.1186	-94.5715	-131.984	-47.6374
18.5725	-83.795	-82.7801	-137.961	-164.462	-161.26	-70.0264	-173.504	-150.148	-195.516	-53.1211	20.8965	6.09543	-51.3403	26.9587	-15.3322	-29.753	36.7571	13.1875	60.1604	79.2768	53.6502	-84.1184	26.3715	60.1252	119.185	53.5204	73.1699	42.9087	-6.90457	-101.29	-51.6285	-104.53	-74.1116	-85.9993	-68.2429	-51.8099	36.68	12.4188	-138.103	-57.8126	-5.83281	-51.3727	2.04539	-69.2578	-1.8355	55.0481	-103.631	-113.554	-81.2875
18.5985	-138.584	-85.4626	-114.848	-122.209	-166.24	-31.8116	-157.119	-149.522	-177.214	-59.1952	53.7179	-43.3757	16.4332	9.04436	20.8533	-40.2854	39.0669	35.5825	53.6276	78.7146	64.1572	-76.9696	3.43851	92.4558	103.072	126.411	165.853	104.845	-5.23169	-88.0824	-64.7924	-35.1136	19.6051	-89.5389	-16.513	-96.6431	45.0895	-4.17263	-145.508	-80.2403	31.6781	-10.2403	-22.1673	-28.8342	78.7683	19.3483	-46.1189	-60.9921	-87.6119
18.6245	-118.323	-71.5481	-125.316	-140.22	-189.148	-39.9385	-110.135	-94.0527	-176.856	-102.126	28.2022	-24.2872	6.08599	31.3938	24.4968	-12.1108	75.1237	2.93208	126.889	89.9473	81.6283	-24.6174	12.5589	130.264	141.09	137.369	203.381	171.512	37.5946	-23.5104	-46.7469	16.09	23.2511	-42.9926	-17.8559	-64.1934	28.7802	48.4896	-73.1689	-78.3004	5.55693	-45.5725	-38.1353	47.5946	67.9453	-38.7846	-26.2423	-34.2066	-48.5705
18.6505	-139.007	-124.562	-116.826	-205.13	-166.341	-47.6761	-113.047	-100.26	-145.168	-134.848	-23.0741	-52.9866	-4.64915	20.8432	27.9748	12.4941	107.796	32.6056	131.521	139.221	137.4	-2.96453	85.8518	87.774	179.385	147.57	226.317	222.331	71.8028	44.5566	7.87871	5.00669	-19.0405	33.5499	-13.354	-34.0741	30.447	101.022	-81	-34.6761	-54.6847	-70.6222	-2.2107	17.4452	-7.4385	-38.6626	-23.4165	-76.5683	-122.617
18.6765	-141.395	-135.568	-80.1588	-154.079	-189.031	-44.5116	-117.004	-172.121	-81.9082	-65.6119	119.768	-80.4719	-7.15876	103.722	182.703	15.9059	145.163	76.2964	105.829	173.451	200.72	98.8119	197.029	141.908	233.125	278.158	321.76	273.252	131.317	104.695	78.5093	-13.0231	29.6637	38.3026	66.2337	-6.20263	29.7577	85.4884	-112.459	-55.4865	-3.53461	-90.7934	-26.2235	-77.666	46.3568	13.1564	-33.7934	-96.6452	-201.441
18.7025	-64.0785	-105.736	-123.113	-153.095	-174.984	-39.4071	-192.144	-194.292	-116.742	-2.34052	191.838	-3.9142	78.8129	206.173	260.051	120.138	180.824	113.666	163.296	211.803	302.253	189.869	243.285	245.453	378.533	456.694	487.257	348.341	248.205	157.778	87.7016	121.047	92.7993	51.9426	86.261	65.5963	80.9249	120.551	-60.3582	-43.6589	41.2365	-89.1063	-28.5924	-93.8721	108.981	8.88692	-41.7356	-92.7146	-127.446
18.7285	-3.38693	-65.1608	-160.364	-142.508	-163.616	30.9152	-257.463	-150.086	-125.086	46.815	186.314	114.967	180.413	294.542	277.839	205.237	308.12	254.794	246.114	336.369	437.891	315.321	304.967	434.674	500.565	640.545	699.595	463.442	339.964	256.468	139.692	232.938	148.54	129.54	96.3384	94.4855	182.615	137.109	-47.4903	54.1155	29.1123	-82.164	-11.8393	-37.786	74.9103	9.43859	-59.4402	-41.0089	-5.3094
18.7545	-8.75211	-111.355	-117	-112.024	-203.753	30.1583	-193.394	-136.874	-70.6647	85.8828	215.368	279.937	315.996	443.938	370.212	382.083	525.269	449.573	458.356	517.634	624.904	538.845	504.45	719.329	707.447	883.055	894.119	641.33	495.783	419.089	303.27	299.455	232.577	235.212	179.212	166.938	259.092	165.637	31.9064	97.8526	23.0049	-35.5147	-28.7835	21.8202	33.6421	-7.78124	-32.1507	-5.08582	-34.8395
18.7805	-47.4464	-153.453	-87.9931	-125.598	-237.561	-28.4568	-79.1514	-132.629	-46.8269	229.721	376.403	480.295	507.015	705.59	656.584	698.279	778.732	736.137	812.58	833.584	907.32	894.255	904.515	1029.63	1112.74	1228.42	1214.13	1023.03	804.632	692.158	648.338	558.892	440.486	450.856	384.247	334.119	370.994	291.963	165.62	134.125	37.0108	48.5784	-8.49436	-6.86203	83.4992	-5.85408	-46.8932	-19.7541	-68.8749
18.8065	-43.6822	-83.3666	-113.941	-123.351	-207.041	-48.4648	-80.4118	-92.2437	51.0284	471.562	719.758	822.219	829.153	1207.91	1174.21	1136.24	1300.4	1322.65	1349.57	1506.23	1521.6	1487.15	1571.18	1698.36	1841.34	1910	1891.23	1735.26	1431.26	1269.75	1235.28	998.781	883.384	891.784	854.406	699.832	690.162	642.336	357.537	293.354	149.199	160.76	49.7091	59.3441	190.69	86.0153	-62.8997	9.2516	-13.6539
18.8325	-27.5796	-67.4789	-126.977	-162.964	-153.55	-41.9897	-127.651	-76.8598	256.742	1015.91	1392.14	1640.96	1779.21	2175.57	2237.7	2160.3	2550.2	2598.23	2580.71	2846.61	2888.26	2677.68	2840.8	3047.55	3150.81	3246.49	3283.06	3140.56	2868.11	2557.52	2343.25	2107.02	1919.48	1925.38	1801.7	1538.12	1415.95	1303.45	924.425	674.51	503.702	286.897	277.87	251.252	229.642	232.947	86.1098	99.8842	44.5581
18.8585	-83.7514	-79.6176	-120.191	-180.847	-114.715	-51.4222	-105.274	-41.8622	449.172	2019.98	2748.58	3316.93	3721.48	4228.86	4522.42	4565.22	5038.84	5165.71	5239.04	5462.81	5683.68	5442.77	5616.8	5795.31	5834.81	5857.96	5973.3	5923.89	5770.47	5247.65	4790.92	4662.69	4214.39	3997.2	3772.01	3312.64	2979.8	2603.01	2073.16	1487.68	1073.8	645.574	653.897	536.538	416.684	398.204	283.172	212.712	204.55
18.8845	-92.2352	-84.1991	-90.1482	-182.82	-62.3893	-63.3377	-61.8039	13.6107	586.644	3179.6	4674.47	5795.44	6703.62	7717.98	8312.96	8612.89	9200.04	9470.9	9771.91	10014.4	10595.3	10071.3	10274.1	10272.8	10249.4	10058	10104.6	10302.9	10099.1	9585.49	8876.54	8396.67	7719.72	7238.67	6836.47	6118.63	5467.67	4594.47	3522.84	2650.34	1939.58	1221.04	1078.16	947.848	775.624	635.607	506.297	356.919	401.316
18.9105	-41.8331	-91.3318	-61.1542	-143.885	-140.371	-41.4321	-93.2595	-37.9474	698.593	4084.75	6241.05	7901.03	9424.32	11043.3	12031.9	12588.1	13490.5	13959.9	14497.2	14947.8	15712.6	14943.7	15047.1	14790.7	14537	14346.6	14308.5	14398	14185.6	13663.1	12953.2	12084	11033.1	10345	9549.97	8441.47	7470.02	6017.08	4410.2	3366.33	2507.85	1556.15	1294.32	1079.47	925.287	743.173	598.141	450.966	380.317
18.9365	-47.6387	-64.6167	-62.9108	-145.814	-233.182	-16.9428	-157.801	-62.1921	648.13	3932.01	6075.98	7764.66	9344.47	11114	12070.9	12826.2	13741.9	14275.7	14777.9	15356.8	16001.3	15491.3	15476.7	15139.8	14775.2	14532.2	14397.9	14259.8	14022.3	13556.3	13027.7	12181.5	11026.3	10184.8	9334.06	8119.16	7085.05	5517.76	4042.83	2954.13	2058.9	1376.54	1015.45	852.858	707.314	575.838	436.881	323.055	232.056
18.9625	-67.7181	-82.9971	-107.025	-156.391	-228.981	-45.505	-97.1221	-65.5772	428.272	2799.38	4332.63	5396.41	6472.17	7818.29	8458.27	8899.13	9609.56	9928.14	10353	10754.8	11146.1	10814.4	10870.4	10582.1	10409	10041.6	9865.22	9767.26	9506.1	9214.07	8839.35	8168.52	7561.2	6835.97	6258.85	5371.72	4615.25	3560.43	2628.42	1851.94	1262.29	757.459	596.588	513.538	380.927	355.118	223.028	151.081	125.043
18.9885	-97.5015	-86.4554	-161.496	-111.38	-217.469	-49.4227	-106.045	-155.831	275.071	1596.76	2403.47	2879.95	3378.03	4065.53	4522.34	4531.16	5048.62	5191.24	5488.33	5689.13	5862.59	5700.73	5716.84	5481.55	5438.48	5208.58	5137.52	4933.63	4871.09	4632.07	4405.91	4097.47	3844.98	3439.8	3128.26	2597.9	2188.87	1743.64	1130.74	835.779	567.047	251.696	244.998	197.599	130.379	126.826	28.071	34.387	4.672
19.0145	-112.052	-52.3	-204.973	-173.982	-177.86	-8.10398	-142.799	-196.875	110.227	726.383	1066.45	1268.8	1434.5	1656.51	1834.49	1818.58	2110.88	2105.1	2102.02	2281.05	2294.64	2325.07	2354.08	2142.29	2122.14	2031.61	2012.76	1934.07	1796.09	1758.03	1557.37	1455.55	1363.25	1273.53	1163.76	991.315	847.111	655.56	324.913	192.427	152.952	21.6337	25.3026	16.7463	-10.1873	67.6537	-64.4072	-31.1356	-54.3702
19.0405	-56.318	-55.9661	-177.172	-169.214	-172.098	-29.5005	-120.504	-200.065	-52.883	318.305	491.747	490.093	576.91	808.555	800.45	777.609	961.271	909.603	965.949	1022.22	953.97	942.071	1016.17	889.382	808.749	883.077	860.433	911.496	843.492	682.167	645.884	564.708	574.376	526.985	516.848	374.998	333.439	236.463	91.8305	17.8458	47.2784	-79.4827	-10.8289	-17.9064	21.7562	55.5948	-50.3721	-8.12756	-42.3899
19.0665	1.38268	-36.2794	-107.586	-166.161	-190.626	-5.2597	-84.1786	-177.012	-137.547	135.817	273.422	234.342	299.581	483.104	376.589	376.917	525.134	535.242	566.836	592.223	639.808	505.739	545.976	469.876	446.274	495.054	463.104	513.964	482.204	352.956	378.055	343.412	282.195	272.223	266.044	243.601	137.294	144.077	12.1166	9.01678	-8.87406	-84.9426	-37.8741	-25.1516	18.6706	39.4441	-20.19	-52.2004	-8.64641
19.0925	-67.2353	-30.3741	-79.196	-165.246	-136.117	-31.3337	-33.5407	-150.484	-127.166	30.1104	171.35	135.477	227.399	306.963	189.004	276.567	316.272	314.024	322.202	384.449	445.252	362.678	377.489	286.766	286.153	271.251	293.141	247.775	300.222	190.965	217.182	217.755	157.321	116.576	61.9034	156.043	82.6467	123.805	7.04209	-34.2353	-27.8099	-105.284	-46.7706	-57.018	-11.8886	53.2606	-33.284	-49.107	-46.0966
19.1185	-79.0316	-48.0701	-66.0026	-111.659	-87.6168	-54.44	-135.398	-84.083	-128.864	83.7787	110.702	127.229	125.229	227.644	118.57	162.698	177.126	176.329	251.136	287.03	286.087	208.801	253.592	172.338	141.187	153.02	223.267	214.612	167.612	83.8784	93.3671	114.161	63.1067	63.6566	39.8302	83.1356	67.7369	81.3929	-27.5653	-19.321	-32.4367	-177.437	-16.6264	5.87516	-10.4399	-0.63608	-53.1441	-37.3981	-38.4496
19.1445	-46.1551	-116.47	-99.1038	-117.348	-144.406	-55.47	-94.8586	-92.6386	-89.1727	54.8089	64.8847	41.507	37.6756	134.303	127.292	14.8211	189.484	107.542	171.785	167.803	237.827	141.827	211.123	110.007	60.4135	74.2219	150.548	150.989	133.292	68.9139	40.1468	7.05945	25.5591	-7.11452	15.664	33.4541	96.094	66.9545	-79.5513	-48.7436	-40.4287	-202.278	-4.41719	36.6985	13.4372	8.78051	-34.1329	-93.1911	-43.3712
19.1705	38.6917	-125.625	-145.043	-191.49	-205.05	-87.4322	-63.8206	-133.548	-68.7953	-22.3774	33.3244	10.5063	36.2915	84.0843	112.121	51.8551	193.299	91.4447	57.1205	85.1786	170.586	56.0555	118.227	132.794	22.3059	71.2477	88.6192	49.8408	140.571	13.3209	34.2628	-10.1154	-13.3302	58.9208	12.6226	-20.6141	40.4153	27.4735	-77.8104	-104.476	-7.50465	-154.316	30.877	-1.63941	7.81887	15.4482	-77.7776	-122.981	-105.505
19.1965	-23.4929	-41.1339	-124.323	-154.284	-148.077	-63.5345	-172.866	-106.937	-142.984	-50.1168	16.9225	-49.8564	8.46781	96.8906	107.121	50.5613	103.239	-27.5419	60.7823	121.262	97.6006	-37.9276	5.22963	54.1681	56.7111	112.379	18.7407	3.98633	138.36	-69.1242	-31.7556	-45.5909	-40.5174	-15.4929	-27.935	5.32536	11.0404	16.6621	-82.6108	-64.2815	-43.2667	-106.802	-34.1686	16.812	-15.8564	-49.6205	-73.5812	-60.6131	-122.213
19.2225	-86.8512	-35.9826	-95.4933	-109.36	-187.29	-29.3619	-113.438	-59.677	-107.61	-86.5793	56.4544	-85.7152	-57.8608	107.371	4.80502	-7.13769	-6.65564	-15.7462	33.0224	101.044	54.3134	-60.0422	-11.3978	0.41846	-13.1663	54.6331	46.1106	-39.7152	34.1274	-84.2164	-53.7702	-12.8203	-65.7939	-61.3524	-30.0254	-8.61248	4.29432	19.5831	-164.639	-108.753	-46.6866	-93.5911	-92.326	1.83366	-43.3023	-53.8608	-75.1877	-68.0517	-74.2068
19.2485	-75.0328	-92.9458	-111.781	-119.663	-239.926	4.84274	-112.14	-87.2381	-112.093	-135.151	117.27	-92.4978	-27.1308	88.1289	-14.2086	-39.3563	-12.0375	1.31086	67.3917	92.6001	32.6001	-37.7373	-28.0297	20.849	-12.8182	-5.76068	62.3777	-45.1915	86.4726	-60.417	-125.495	-65.3392	-33.2148	-37.5678	5.49593	44.8023	2.4415	-21.6052	-155.498	-114.68	-61.2148	-66.333	11.6577	-21.9862	-16.1884	-3.86177	-16.6767	-83.9893	-68.6658
19.2745	-84.671	-64.938	-74.2214	-141.155	-227.872	-61.1382	-175.138	-115.054	-138.788	-118.038	39.6451	-69.6046	-21.2214	32.8785	27.3952	-60.055	86.4281	-49.3211	-3.98797	45.4783	29.8124	-10.8054	-37.9215	7.56156	28.2114	19.9617	30.1949	-3.13761	-12.3049	-74.105	-74.6713	-117.888	-39.8712	-109.188	-73.0718	-32.6551	26.9621	-33.7042	-148.438	-95.4549	-65.9712	-85.5055	-12.1373	-10.8383	22.7618	35.1285	22.8782	-86.5213	-111.755
19.3005	-39.5813	-43.3359	-97.4771	-201.839	-205.661	-65.8941	-95.4401	-80.3543	-136.833	-116.876	15.0751	-74.8268	-32.2071	29.1426	-6.86358	-92.0169	27.1181	-42.5078	24.2654	5.7929	87.3267	-60.8879	-54.7654	-43.9924	-29.4401	13.8666	-23.0599	30.8542	-61.3176	-100.029	-48.8021	-123.692	-44.1458	-82.2439	-101.452	-61.6917	53.8911	30.7131	-173.41	-83.4094	-45.9004	-163.839	84.3267	-29.1211	43.8851	-15.6673	-19.4034	-60.0536	-94.4647
19.3265	-86.8057	-14.5293	-85.5528	-227.331	-80.8148	-21.0451	-65.2294	-112.636	-136.451	-136.999	10.5198	-118.236	-61.4167	28.5516	-51.7309	-64.7023	51.3786	-90.9704	31.7102	27.0439	73.1596	12.8023	-57.8404	-33.5149	25.4073	29.9292	-29.0134	-16.7023	-93.6245	-60.4372	-78.863	-66.6531	-67.9561	-59.7801	-48.2785	-17.4167	69.1452	41.874	-168.504	-38.82	-60.7627	-109.279	68.3786	5.831	128.16	-57.0022	6.6263	-22.3246	-52.7596
19.3525	-160.273	-17.9939	0.89773	-149.936	-43.3725	-15.2558	-104.674	-121.409	-127.248	-127.289	-26.8546	-106.693	-107.977	3.94179	-61.5011	-81.832	-4.68442	-49.888	-22.3201	52.9703	59.7608	-34.5344	-99.0689	-59.3082	-15.3499	-79.3892	-55.7904	-17.1915	-34.6796	-57.2082	-199.295	-80.682	-31.7011	-61.1749	-60.6987	-73.1582	38.1954	48.7251	-105.921	-94.5487	-75.2642	-132.314	39.5716	-12.7154	88.9394	-14.913	-16.5451	-56.4535	-90.4594
19.3785	-123.258	-17.9419	-43.7222	-135.439	-95.8951	-3.43473	-72.5856	-56.1941	-135.086	-113.83	-22.5713	-154.413	-88.5245	51.0581	-29.5895	-148.74	-58.769	-54.492	37.3962	-40.3697	83.7811	-23.6974	-102.394	-165.543	-118.844	-151.036	-82.7833	-39.4166	64.4573	-84.1539	-109.093	-57.7403	-117.928	-62.8912	-56.6038	-72.9237	78.7993	-16.215	-124.398	-43.2591	-45.7222	-125.244	39.1049	0.23103	34.655	-15.1032	-64.7365	-78.2657	-27.2189
19.4045	-53.6772	-11.7783	-37.3892	-210.286	-107.683	-0.30652	-77.3715	-157.428	-208.858	-79.6772	-24.6149	-118.644	-59.1136	31.0498	-84.0421	-112.295	-22.1995	-13.1936	11.9816	-36.9679	59.0439	-66.6208	-13.6831	-167.443	-73.8137	-133.271	-56.9679	-31.9502	12.0826	-48.529	-118.321	-69.8997	-133.057	-23.9443	-105.787	-49.336	78.4297	-7.04206	-86.422	-154.648	-43.128	-89.2409	17.9698	63.7735	-30.962	26.332	-31.7691	-106.683	-53.8255
19.4305	-62.5877	4.44157	-118.759	-179.303	-126.816	38.8127	-122.674	-157.446	-177.959	-87.0448	-28.9879	-159.988	-17.759	4.49815	-113.788	-33.7019	-5.44491	18.155	-12.6162	-56.6455	37.955	-92.7877	-43.3589	-114.902	-87.0448	-19.1874	-85.9024	-40.245	-75.1876	-13.1308	-184.931	-116.473	-87.1023	-46.4446	-168.617	-65.1873	25.8122	-82.8161	-102.702	-56.6458	-123.445	-139.674	-12.9308	143.241	-48.6453	-67.9881	-59.5596	-91.874	-60.7597
19.4565	-95.7408	-118.369	-105.133	-88.587	-161.696	-45.1216	-130.788	-79.6517	-196.257	-97.694	-33.8989	-121.799	-77.8877	-67.9902	-36.7519	-71.0771	-35.3599	5.31491	-30.1996	33.228	40.2035	-125.191	-115.371	-120.131	-128.349	-80.0882	-69.9902	-60.2374	-115.527	-19.5069	-125.761	-131.313	-57.38	-115.999	-105.233	-107.837	5.04542	-117.986	-103.404	22.4352	-105.563	-124.796	-26.4846	70.257	-28.7764	-34.2909	-9.51583	-28.449	-7.24634
19.4825	-76.8111	-82.6081	-64.8963	-187.591	-143.421	-13.1167	-170.608	-83.862	-159.048	-38.286	-48.591	-136.54	-93.2181	-102.099	-9.5907	-46.6082	-46.1161	-16.2015	-3.93087	77.6454	70.6295	-131.676	-137.354	-11.4725	-138.557	-73.2527	-99.3531	-123.337	-94.8791	-61.2009	-53.5065	-86.8788	-29.7609	-88.8788	-12.5059	39.2051	-8.59131	-26.4042	-100.93	-74.9976	-129.591	-88.4382	-55.2175	11.2734	-45.9802	-19.1336	32.3248	-24.3706	4.64629
19.5085	-34.2411	-102.925	-113.166	-175.06	-83.5676	-31.782	-152.519	-77.1215	-104.528	-74.5277	-53.1129	-55.7045	-86.9296	-14.7421	-10.7218	-108.079	-6.61393	-61.8348	-129.245	-59.0665	63.5606	-141.565	-123.605	-46.9803	-93.0708	-180.616	-11.976	-114.919	-70.7378	-56.6247	-101.071	-58.2099	-117.53	-60.2099	6.05521	-56.5277	-41.5148	21.9798	-69.2099	-73.9846	-77.2896	-78.9405	20.3796	-0.79496	22.4216	-48.6118	88.1059	-43.49	-4.79712
19.5345	8.52121	-68.3889	-127.679	-122.388	-93.4319	72.3976	-121.036	-139.515	-150.821	-114.515	-57.3003	-55.0802	-73.9943	21.2608	-131.729	-179.032	-14.7339	-36.6949	-88.9487	-29.3367	33.4928	-122.037	-54.3836	-83.9097	-102.99	-194.427	-19.0413	-31.7808	-2.47879	-134.73	-118.819	-85.9461	-152.553	-99.9058	-93.036	-83.2508	4.39365	21.0447	-111.733	-119.033	-48.0412	-134.686	-31.1232	0.09292	-49.8172	-30.8185	45.6203	-121.031	-29.1701
19.5605	-56.5682	-81.1166	30.263	-110.268	-139.792	58.3039	-70.1349	-119.812	-151.737	-78.2101	-35.665	-23.4359	-68.2649	-44.6241	-55.0768	-106.509	-27.0939	-80.8327	-41.6058	50.1125	135.87	-99.9263	-20.2273	-107.567	-31.4359	-140.568	-57.9822	-64.5306	-81.4725	-78.1521	-103.037	-48.6767	-59.0004	-77.8682	-70.3585	-19.7553	-36.3026	-1.6833	-107.962	-40.2284	-81.794	-82.094	6.11137	15.3383	14.2619	-4.66063	103.889	-26.7735	-51.5477
19.5865	-36.2317	-5.12997	4.25931	-31.2496	-188.501	-68.2018	-54.0819	-113.429	-154.423	-29.9683	66.924	1.0317	-88.1779	-14.0822	-48.8546	-144.921	-66.2917	-35.3635	5.5945	21.6964	21.0676	-73.9025	-29.4594	-102.555	-1.63299	-94.148	-61.2737	-20.6689	-79.0582	-90.5252	-160.651	-182.148	-84.6809	-141.705	-92.9205	-51.9443	-50.2977	104.798	-164.765	2.42086	-34.2499	-129.394	26.8101	6.7443	57.9239	-51.3036	-16.6929	-74.2378	-78.2018
19.6125	-108.761	-30.3098	-90.5033	-170.392	-94.9403	-62.741	-212.982	-84.1042	-139.301	-59.3889	-47.4388	-29.515	-95.8084	46.4089	-35.5004	-72.1541	9.42054	-53.6265	43.0365	-15.6881	-16.4475	-60.4534	-34.5824	-70.3273	-4.69682	-60.386	-45.8171	-21.2686	-0.691	-117.685	-80.1866	-143.882	-66.2541	-204.21	-1.38596	-99.7114	-22.3127	83.2329	-96.2953	14.8958	96.1097	-73.4417	10.2416	-29.046	58.6053	-70.6706	4.61986	-67.8142	-101.832
19.6385	-98.0124	2.45844	-73.5205	-199.833	-82.0976	0.59155	-91.4101	-205.99	-49.9434	-101.608	-25.0757	-54.0327	-40.721	-53.4312	2.47871	-152.211	-40.5643	-20.5213	-45.6089	9.74658	-19.2104	-92.0546	-89.9206	-107.365	-16.4758	-72.8987	-17.9888	-62.3882	0.90325	-65.0327	-50.5643	-127.833	-63.7193	-15.7851	-17.8094	-148.923	25.1889	39.1906	20.4787	-123.167	37.2596	-71.5416	7.14592	64.9252	25.766	28.8359	11.8797	-22.7226	-132.945
19.6645	2.91677	-70.9919	-93.81	-165.37	-165.37	-54.9357	-90.7265	-88.3978	-46.6914	-153.306	-58.1176	-34.7054	-64.1535	-97.6843	-5.48211	-103.419	-98.3768	-35.5313	-81.2855	-25.1246	-4.39783	-91.237	-101.971	-154.237	-66.7897	-66.7749	13.0144	-46.3838	-83.9568	-62.3213	-109.384	-92.5306	-127.586	-125.614	-50.0832	-50.3065	51.3079	4.73489	8.32196	-71.1668	-76.579	-124.18	-18.2651	-7.97086	98.4203	-26.3065	-42.4962	32.546	-29.0053
19.6905	-36.7027	-50.1243	-64.1772	-168.86	-254.066	7.92859	-107.228	-98.1216	-46.5977	-22.7061	-10.1772	-52.8092	-141.701	-83.5965	-65.9626	-135.228	-97.3853	-145.017	-42.7046	23.3498	-20.2803	-123.598	-77.1783	-166.227	-122.543	-17.0726	-69.0703	-55.2807	-35.7556	-140.07	-126.492	-92.6498	-53.2293	-68.7027	-90.966	-7.91273	-57.1753	-30.8587	-102.651	-47.5969	10.6664	8.87684	-61.9124	15.7163	67.7718	0.29578	-123.227	-38.9139	97.0857
19.7165	-41.9633	-86.3629	-105.887	-143.572	-70.327	-4.04358	-73.5235	-14.3713	-74.5426	-165.156	-44.6356	-108.707	-78.0795	-45.6356	35.9942	-94.1071	-33.5594	-81.5996	-95.4049	-2.35451	19.3813	-116.024	-156.972	-61.8638	-65.7751	-76.8956	-38.3713	-23.3312	-56.551	-75.4474	-121.608	-96.8788	-84.0987	-76.4792	-94.2317	-1.39886	-4.53191	30.1614	-125.115	-27.2635	27.2291	16.7893	-27.4115	-52.5086	88.4531	-51.3522	-41.5235	-67.8195	39.3051
19.7425	-46.5882	-129.86	-103.777	-78.5038	-114.212	15.6088	-58.8013	-28.8429	-144.823	-123.685	-23.9729	-98.4541	-66.6003	-36.5708	-132.476	-126.592	-36.2612	-45.7222	64.4921	-83.1619	-47.8308	-20.3443	-120.144	-11.1485	-89.3496	-46.4501	-49.6673	-45.5922	-95.5962	-92.0977	-57.1191	-152.927	-159.831	-89.0989	-53.1445	-45.8897	43.2201	-56.8724	-121.809	-26.1901	-30.5333	-61.1485	-13.9354	91.4829	31.5124	45.688	-25.6968	-52.3161	-19.3161
19.7685	-32.9123	-73.6901	9.04183	-188.551	-106.66	-36.6537	-80.7086	-94.4523	-97.6263	-68.5782	-31.3538	-105.196	-112.534	-114.303	-58.8367	-128.942	-123.557	-15.3448	-64.0152	14.8796	-22.9464	-177.232	-127.736	-49.3745	-88.1708	-29.6056	-85.713	-47.0449	-117.944	-220.589	-124.709	-101.862	-139.688	-39.2693	-52.0219	6.58184	-54.1982	-74.793	-180.509	-93.7656	-91.4819	-88.2256	-8.8893	112.193	26.1907	54.6803	-42.3745	-59.3493	-27.8871
19.7945	-54.1752	20.9283	-99.1407	-228.195	-68.6973	-76.5793	-88.451	-94.4215	-173.446	-87.4611	30.6967	-106.259	-36.5052	-39.2491	-59.5299	-96.8599	-86.6136	-82.2098	-71.9635	37.342	66.1451	-12.3033	-88.8256	-66.2048	-75.2836	-46.7614	-24.7417	-7.08653	-43.3477	-90.0323	-116.018	-120.17	-73.1604	-96.5594	9.05155	-117.22	-12.5102	28.7657	-81.4266	-15.2244	-25.5743	-33.3427	10.4701	44.4406	0.12523	-3.19994	-54.0028	-68.4954	-44.658
19.8205	-18.6379	-52.1469	-93.2732	-55.3346	-111.963	45.4163	-103.049	-78.4537	-111.735	34.1166	45.3802	-103.656	-57.3707	-41.9086	-32.1613	-115.064	-83.1902	-17.8689	21.6943	43.4235	-35.5801	-2.49347	18.474	-84.7353	-39.5007	-81.1757	-38.9231	-24.7353	-14.9592	-104.447	-28.1938	-157.974	-100.739	-108.096	-151.645	-55.414	42.5643	-30.1866	14.7051	-44.2407	29.7953	-73.5296	42.3874	36.0445	47.6365	72.4488	-25.2877	-82.7101	-21.6812
19.8465	-12.895	-17.1391	-28.7642	-134.483	-107.911	-70.8128	-11.3396	-92.8452	-167.515	-92.2225	16.2046	-58.961	-67.5675	-144.088	-64.9099	-81.961	-7.79662	-75.8614	61.4325	-33.7132	-9.94357	-76.2225	-90.8477	-145.729	-140.221	53.12	21.1212	-77.1702	-115.452	-88.0096	-88.0743	-74.0083	-59.3533	-94.0581	-172.107	-21.3881	-16.7804	-56.5824	-30.9797	41.2021	29.0701	-57.7456	44.0402	70.1374	72.892	-14.2873	-18.5986	-138.35	20.709
19.8725	-25.8177	44.7863	-62.0907	-54.5828	-115.621	-70.1025	-115.771	-88.6982	-68.8751	-89.8177	52.5478	-86.5717	-94.4024	8.74756	-20.0099	-111.695	-26.8944	-50.4024	27.5209	4.05581	6.30527	-72.4024	-173.168	-88.1522	-80.6947	-26.4715	-6.21373	50.2673	-89.8295	-97.5945	-62.5676	-23.5524	-45.3907	-82.5212	-117.776	-85.8565	-39.4985	-19.2255	-157.36	-24.8447	-66.5296	-1.32498	58.8671	39.9784	67.3592	22.7669	25.74	39.194	-104.845
19.8985	-13.319	12.4405	-67.6902	-146.434	-134.701	-11.7795	-147.565	-171.277	-160.738	-73.9419	6.02687	-21.7585	-56.2453	48.9376	-61.659	-75.5912	-78.3658	-19.3922	-7.71655	-119.528	46.8069	-38.3292	-27.9629	-108.381	-38.3868	-29.617	-39.9731	-58.0673	-0.68532	-122.617	-99.659	-0.77947	-83.4863	-166.025	-43.9731	15.5137	-26.8839	19.4981	-65.5175	-0.27702	48.0425	-126.853	4.45124	65.8644	88.5137	23.9796	43.5766	-10.5805	-63.7058
19.9245	-122.466	22.5351	5.6418	-58.0837	-156.25	-36.5831	-176.231	-86.367	-158.427	-144.907	-2.24883	-40.4153	-42.5335	-42.7903	-61.6517	-162.133	-83.221	-81.6428	0.46653	-5.5919	5.69139	-73.0138	-103.771	-84.7393	-58.0341	-2.15236	-44.5437	-28.2006	-57.1816	-100.641	-103.974	-23.6619	-118.161	-110.348	-48.3378	-17.1714	58.1044	19.7016	-34.1408	-85.329	2.62413	-107.847	101.468	20.2783	50.8198	-47.4954	44.7016	-8.75969	37.2315
19.9505	-72.6757	-19.7411	47.6088	-19.1994	-120.698	-31.9351	-106.506	-114.68	-119.269	-113.854	-62.2263	-116.05	-86.9736	40.6832	-65.565	-81.2039	-39.2738	-21.2626	-41.3912	-75.5085	11.2477	-110.474	20.2724	-125.811	-53.1542	33.4529	-57.9239	-40.7975	-29.3844	-126.4	-160.109	-2.73659	-137.928	-101.084	-62.2106	-14.5063	-25.1653	-1.57618	-107.987	-29.9781	-89.513	-135.461	-35.4498	105.916	-11.1022	-6.80424	18.435	-1.50406	-23.0345
19.9765	-123.913	-24.7417	54.4557	-116.765	-18.1063	82.406	-108.181	-134.839	-136.448	-157.033	27.9434	-16.5215	-114.814	-60.8132	-70.8141	-144.326	-27.2768	-89.7157	-31.1792	-62.8387	79.9183	68.432	-81.4244	-58.5206	-58.3005	-97.1806	-26.13	-64.6437	-65.3748	-51.8866	-66.5448	-46.8132	-72.3256	-183.496	-81.1305	-21.7891	53.6011	67.9675	-42.3014	-31.0325	-45.4727	-46.3743	-23.8383	25.7474	35.3331	13.5523	8.89414	-21.3264	-34.6924
20.0025	-7.5219	71.3603	-37.4154	-114.133	-23.6485	66.8854	-15.3953	-35.6673	-111.202	-139.24	-53.2888	20.1548	-77.6685	-98.3665	-31.9981	-96.6196	-56.7362	-123.308	-57.2988	-2.20109	52.0495	-80.473	0.27257	-92.5419	-141.453	-6.22115	-83.6948	-6.18356	-53.0745	-72.6873	-119.26	-86.1146	-98.1134	-229.899	-101.754	-44.4555	42.8177	7.41044	-47.4918	-91.0457	-2.48431	-78.8239	-2.62841	23.8779	-0.14345	3.06081	-39.3389	24.3991	27.7112
20.0285	13.6425	-6.66748	-34.5683	-79.7419	-28.4774	52.4027	34.0474	8.23337	-151.353	-83.4939	-21.2378	-180.854	-127.734	-68.527	-43.9733	-124.696	-85.9031	-41.1965	-49.6593	53.6383	-29.4734	-31.3328	-102.325	-119.362	-40.5683	3.19609	82.0185	-95.0932	32.0846	-78.4195	-109.878	-99.4981	-15.7666	-91.3204	14.4069	-138.039	49.7829	55.5763	47.8615	-28.2956	-72.7048	-130.42	45.5019	178.411	11.8614	41.9978	-129.837	-52.841	55.3946
20.0545	-123.151	-54.5955	-44.4743	-96.2724	-103.69	40.5375	-88.3342	-76.4435	-120.341	-124.474	12.6326	-33.9755	-44.4696	-42.1631	-67.6073	-171.22	-72.2772	27.0625	2.56841	-17.1014	62.8725	-100.816	-70.3793	-188.334	-51.4245	50.0173	-43.5195	-54.4862	9.04347	-149.771	-30.8235	-73.1323	-98.4862	-125.619	-64.3484	-28.9423	-15.2273	49.9746	-113.688	2.13135	11.7964	31.3665	69.8725	32.7086	81.7014	17.2406	-15.4815	-103.707	-55.9042
20.0805	-79.7241	-84.698	-18.9318	-111.605	-140.578	16.1669	-4.08616	-99.5697	-87.4051	-97.7332	-7.52318	-85.3961	-121.024	51.0046	-49.4584	-81.2859	14.4689	-22.3507	-72.0238	-23.1146	2.71407	-92.1146	-39.6957	-102.86	-74.3143	-53.4959	-71.4505	21.478	-40.6878	-87.1418	-74.3053	-31.1758	-22.3223	-56.3949	-83.2144	23.8412	23.3588	47.5131	3.8412	-95.7774	-50.9148	-2.64123	10.1862	15.8684	13.5585	28.2952	-41.1327	13.1318	-0.72295
20.1065	25.5059	132.411	-45.3821	-102.412	-128.415	109.516	-47.3678	22.4916	-56.431	6.50673	10.58	-53.4318	-48.4663	17.6238	-133.333	-146.349	-77.3266	14.564	0.53367	39.5421	-62.3493	-29.4579	-40.404	-12.4815	-33.4394	-32.4225	-45.4267	-69.3274	68.5025	-27.4554	-32.4402	-193.267	-91.3459	-133.339	-31.4486	-27.3611	28.5909	69.5766	-47.3611	-105.396	33.5236	2.59093	-3.39307	-32.3636	40.5724	26.5968	19.5438	-6.38802	-4.40149
20.1325	1.14601	35.9318	-118.327	28.456	-47.0058	-32.573	-140.111	-123.53	-138.23	-46.5418	-39.5741	46.7897	-76.8109	-0.91857	-79.7044	-34.3395	65.3268	-85.0359	16.7047	27.0168	69.4453	1.54321	-124.208	-57.6279	-91.488	-16.2953	30.0588	74.3161	-1.35883	-44.9293	-83.5633	-124.866	-26.8228	-104.435	-61.7894	-5.35991	-31.4665	27.3398	-83.7248	-9.16723	47.7262	-29.7679	51.2849	67.7897	171.456	35.78	81.2095	-57.5633	-24.897
20.1585	-12.5517	52.7863	33.9316	27.2207	-162.38	-163.111	-44.8686	16.1798	13.9316	-79.1587	102.159	-18.4346	-109.159	-25.3242	-27.917	-70.0552	-25.8761	-21.2066	-122.883	-25.7243	70.1794	-73.2485	-114.069	-55.8827	-70.2964	-82.4346	-16.8277	16.4205	48.1037	-133.959	14.09	-4.36509	-86.5588	16.6142	-40.2964	3.97249	69.028	0.71721	-78.9448	-30.3655	-16.476	16.1864	53.138	5.5033	12.5513	24.4069	100.766	16.5865	-6.23437
20.1845	78.5632	25.3281	-5.21277	-133.478	-19.1509	8.93083	-58.0698	-87.1926	-48.4782	38.7062	-27.3661	-0.17174	-68.8451	0.614	-106.05	-204.336	-115.774	11.461	1.43067	-22.682	156.716	-13.4879	-72.8451	-40.0493	-95.7331	-8.91645	86.1653	-30.1209	1.94027	-48.3144	-133.815	-80.0802	8.41016	-124.029	-81.2434	-51.7843	67.5629	82.8387	-15.5491	-79.0291	33.8182	-68.8354	-8.60059	13.165	70.5121	61.2773	70.4199	62.063	27.3997
20.2105	-105.374	-15.5755	10.9926	-89.3449	-117.9	35.8305	-78.4266	24.8585	-65.6293	-66.6572	10.9388	-65.4811	38.2638	-28.0213	-14.2499	-49.9654	18.9262	-29.4944	-1.95355	-6.9263	-6.2659	52.0471	-37.6964	-6.65586	25.5747	59.9256	-14.8599	7.10095	66.9256	-53.913	-16.4253	-17.0339	-119.725	-99.4937	-62.129	-44.6426	44.6949	48.3029	-49.7376	8.9528	3.10026	-28.1017	87.588	140.372	85.1953	43.5328	4.47833	18.6272	-34.6027
20.2365	0	7.69218	-35.4734	-72.7528	-14.6973	-0.02834	-0.18367	-75.3957	0.47222	-25.4178	-14.5329	-3.42687	-29.1616	9.93537	-46.0788	-153.143	9.81123	-32.8951	-53.2715	-28.7852	73.4127	-41.8498	-19.8537	-139.832	-38.3129	-61.3866	21.8345	-14.7347	-138.896	-57.7942	-86.9597	128.436	-139.239	-98.9456	90.9314	-51.5924	2.22392	86.8849	-1.61961	-60.1111	14.3481	-8.90419	106.247	131.761	20.4853	6.9212	101.706	-28.5743	-35.0969
20.2625	72.7995	31.6372	78.5996	8.89387	-46.4988	100.505	21.9391	52.5128	-19.4044	-118.755	98.7203	-16.827	-56.4044	15.8447	51.6863	-88.442	-37.895	83.5996	-1.41561	128.883	15.1314	-89.1969	-76.2309	3.42606	60.5052	24.1694	-32.2913	-19.6723	-36.2193	-62.6119	-108.767	-18.0122	-5.54755	-47.2345	-30.5819	20.4372	54.5844	65.5956	-30.861	28.1694	16.0258	9.93905	95.8107	81.2861	19.9051	-19.344	55.4069	30.1618	-45.2497
20.2885	-113.32	-54.1227	-11.3494	-44.3019	-108.232	14.2991	-42.7395	-36.3494	-109.052	-71.7377	20.7368	-67.0049	-92.1296	-100.873	48.0426	-112.551	1.1059	-27.7325	5.05842	76.0496	27.0742	24.4821	-47.1911	-74.1227	-57.3107	19.1129	-34.801	84.3959	-7.34754	-168.717	-115.309	-60.2702	-50.6534	-55.8168	44.0128	-43.5286	36.8862	-10.1068	-37.3792	-17.794	-8.83263	27.0742	94.3396	104.301	56.5277	144.756	13.2218	-27.091	17.489
20.3145	5.82048	37.8689	-43.3816	-97.2959	-91.3926	122.425	-52.1465	-2.15747	25.1787	-20.6388	-12.2212	-81.5849	-5.32894	45.8952	-58.3222	-6.01357	2.61289	-2.51571	23.848	42.9393	29.3722	-42.8893	-38.1091	30.7458	39.2271	113.19	-11.5531	86.014	-34.9805	-40.4202	-43.8047	29.4304	-39.8311	-97.9376	101.96	5.71944	91.559	-26.5849	36.9546	18.9228	70.3931	-52.4882	30.9877	108.292	49.3349	88.469	18.7305	-67.419	-4.22116
20.3405	-41.5052	63.9229	-0.78142	-53.142	-101.193	129.906	-13.2406	-64.784	-119.77	-35.4714	32.9481	-108.75	28.1116	-55.9163	-71.9137	-66.4234	-2.82357	-23.9306	84.7763	24.2581	22.3567	-117.604	-65.57	48.8243	-12.3249	35.1991	49.7763	7.38785	131.869	-73.8573	-51.9221	-89.7444	-5.60956	-154.136	52.954	87.9734	50.2328	-53.7503	-56.4487	119.08	-37.0064	-71.1926	76.5876	119.554	29.5286	58.9793	24.1849	29.7199	9.10315
20.3665	-31.8824	31.6212	-5.18065	-22.0832	-100.381	166.716	-52.3782	-19.885	-88.3847	-7.48344	17.1202	-41.8863	-56.475	40.8109	-37.9838	-56.0825	-71.5764	-85.577	43.1221	37.2177	118.112	-66.5855	-99.679	-41.9747	-50.579	7.92007	-82.7713	-12.7804	-44.6673	-87.1806	-14.4841	-94.9818	-11.1806	36.1046	25.3203	32.8233	62.0175	5.01428	1.31382	10.0273	-23.8831	-8.28592	73.7193	101.02	5.32033	76.6173	105.813	20.0201	28.8174
20.3925	-30.8882	16.4317	-40.7087	-35.0184	-171.199	50.8501	-34.7478	-54.9387	-84.7782	-44.9387	77.3027	-33.9982	22.1131	38.7616	2.49235	-167.92	28.6934	-14.5671	-6.4988	-12.6189	97.8514	39.6833	-86.0879	-36.868	-36.1979	35.3723	-48.1575	10.0322	26.5631	-41.7175	-62.5089	-61.0677	35.1725	-32.7795	61.2724	-10.4887	29.2913	94.773	-40.8389	78.883	48.4228	-48.1688	30.2812	78.5315	187.234	28.2711	88.3015	106.113	74.6124
20.4185	-17.6137	110.235	23.832	-134.505	-35.4802	-46.5435	-97.8218	-47.4938	3.19399	-5.81053	14.7777	-17.9734	-43.3829	51.2664	-56.1816	-13.7178	5.22116	29.5085	67.3931	26.0696	21.1375	11.7008	-38.9304	8.30938	-26.7743	83.1895	62.9157	24.6261	-11.9802	28.4316	-8.9689	7.43155	-2.81956	-53.496	48.5832	23.9089	26.065	56.78	-59.1363	112.067	-4.42137	-73.177	151.038	90.2664	74.651	42.427	77.2641	58.2189	40.5809
20.4445	4.38195	22.4286	44.6803	-93.6815	-31.2949	69.4126	-29.187	-2.99368	-72.5189	-90.9996	14.0698	13.9538	59.4899	44.6664	-69.8529	-132.469	43.8765	66.5643	135.799	-0.6983	80.1114	-17.9966	-63.958	-58.726	-84.8033	43.2492	96.5118	-49.3365	-52.5685	-53.9996	-50.2315	37.2521	7.90128	1.92901	17.6525	-39.3752	120.346	54.7189	-27.5655	-8.19578	10.8626	-76.5021	145.744	106.291	33.7437	150.658	139.89	18.1719	0.56136
20.4705	-17.3959	108.2	102.467	-71.6848	-61.8369	106.616	28.1442	-44.6225	-70.8246	30.6098	133.405	-41.666	19.775	31.5078	5.25284	-122.48	-36.3336	103.38	55.0857	42.725	61.3029	64.5758	-72.75	-67.7283	-49.5763	18.486	76.3246	-51.8463	62.1254	28.0385	-82.3959	-17.0852	-22.9984	-47.0853	58.284	-70.9549	125.949	-22.7311	5.07908	13.1225	69.6069	-12.7906	117.604	81.0233	120.877	82.2471	95.3557	-3.6537	90.1782
20.4965	34.8557	96.6737	24.151	-36.103	-85.8231	44.2594	-0.82957	67.6299	-33.4024	34.8775	117.871	-36.8102	31.1421	61.1963	-13.7276	27.2893	-1.79722	-58.7794	-34.0941	46.4827	110.305	-23.3045	25.3719	-22.1985	8.75375	59.1008	-21.6516	-25.6063	0.95362	-81.2632	-58.205	34.9576	38.0596	31.3177	11.3136	-29.1985	58.4091	116.942	-78.6993	16.3331	-25.8554	65.7602	71.2182	57.1769	84.7149	76.3872	66.3266	119.582	77.6737
20.5225	81.0547	-0.52665	-17.135	56.4788	-89.9229	97.6284	18.1295	62.865	-41.3693	-7.58138	118.641	6.25672	103.83	15.653	-6.47651	-11.7934	-26.6986	27.8928	-5.90288	-18.7934	51.845	-41.9229	5.09942	-51.9006	1.10945	74.4811	8.97993	45.3092	40.7031	-29.9676	-32.9129	-81.8235	72.6083	54.4811	69.1496	99.0948	125.075	55.6754	17.6908	33.5659	39.9576	24.1318	65.5983	157.287	67.5135	84.6407	167.127	30.1441	142.671
20.5485	75.6434	113.316	-61.7624	31.5767	-39.2402	71.8986	-20.0843	64.7444	-43.8994	77.2837	109.304	24.8968	22.426	54.2684	-21.3395	-55.4576	85.0286	7.74618	-11.1871	17.2684	77.3026	50.2837	-6.0518	60.6895	-21.0004	142.539	-0.16994	87.1674	57.7444	-9.25557	-77.0672	21.1639	-16.7435	17.0681	77.1177	144.524	54.5613	151.215	8.37288	-21.0329	27.8643	-18.2881	167.419	153.847	103.472	89.4225	109.866	63.9122	107.102
20.5745	27.3326	-6.59589	-54.1257	34.7715	-11.4846	76.5921	-0.81735	78.5921	30.9544	53.6148	62.9737	-15.3852	27.9004	1.92143	-16.5107	-101.103	62.512	47.6966	74.0833	69.1321	84.4632	51.2315	72.0571	-49.2875	48.3132	98.8448	42.2349	14.5103	15.7942	-34.7946	51.9578	1.33256	40.5955	-17.7946	-11.5158	11.4302	151.341	140.641	44.1321	64.93	101.878	114.778	166.949	112.359	131.798	136.235	120.542	82.6687	46.4092
20.6005	12.603	57.9323	6.21125	-4.68613	-4.29061	126.484	32.2178	-14.188	8.55641	38.7924	135.341	-32.6395	16.4435	48.4538	96.5237	-51.1675	77.5965	75.4902	113.733	130.347	109.597	12.6096	15.6991	-12.0611	-2.81579	11.8885	100.294	46.9155	46.1879	31.6133	-5.89227	-6.91188	101.241	-13.8055	-52.4203	55.2346	157.012	89.6926	-7.33071	92.9519	88.6628	54.6758	133.284	138.513	151.869	52.4333	146.733	106.354	141.66
20.6265	13.2514	88.6571	68.4934	-9.54575	13.4649	124.038	1.01652	49.3261	55.6998	119.323	70.5752	-16.7344	34.2692	169.145	93.8243	-20.5351	87.6535	99.6678	68.2051	152.259	83.6215	70.3084	-22.1685	-13.165	-31.1614	130.771	31.5788	12.2087	49.2443	27.8315	66.5326	-56.7949	9.95957	27.8849	77.9703	47.8279	207.098	110.077	86.7461	143.493	64.0343	34.4507	121.846	185.084	112.412	72.287	146.045	70.8137	115.404
20.6525	95.2844	152.515	54.7371	-3.42215	57.3726	92.3647	-0.25899	-4.2919	23.1765	54.4278	60.1134	-21.6564	36.67	111.219	77.3436	-68.359	127.582	111.95	69.2765	83.662	248.225	53.62	-35.8656	-13.2129	20.3976	150.599	-52.2208	41.9542	97.6529	35.4857	3.63704	15.4476	-4.88663	43.3686	79.4107	139.891	185.248	119.415	92.4818	-8.65113	6.85021	88.6068	177.77	146.595	146.117	138.979	158.277	130.423	113.904
20.6785	124.044	106.547	24.5902	19.0997	18.0407	124.84	53.5535	81.4333	85.9795	30.4545	151.254	26.7726	17.2754	149.924	80.4823	-10.144	85.6981	96.0563	64.4267	136.856	230.766	69.2231	-12.2151	0.51011	74.8405	111.096	13.7882	56.9206	16.5313	17.1519	-6.48989	27.0841	81.569	59.0718	90.5379	96.519	149.467	106.741	60.4667	130.739	52.3621	107.701	249.239	203.513	194.717	129.809	208.868	139.646	108.427
20.7045	97.6744	139.311	121.506	128.506	-22.7837	118.468	92.8696	121.222	54.7751	99.5844	136.881	3.42306	118.59	112.462	101.473	39.4953	125.936	77.3224	34.4453	231.21	195.468	27.6298	46.8527	-5.82292	51.5068	203.735	148.215	163.819	113.551	10.4284	34.9757	74.3108	19.6245	-26.2303	69.9872	44.8197	146.054	164.104	104.082	121.295	93.8696	58.317	242.842	119.893	109.602	178.707	263.059	81.6913	126.244
20.7305	91.6656	118.614	47.3614	58.1665	28.7423	257.216	84.401	136.559	33.2943	117.338	148.974	67.7237	113.853	90.2943	45.7397	90.9998	133.25	101.54	140.536	139.229	217.018	24.7978	64.6656	10.4081	-63.6386	162.846	106.802	102.538	81.1294	14.1876	91.2828	101.559	36.2387	12.0694	3.02272	133.554	197.61	228.044	94.2687	219.058	164.547	62.4081	252.364	168.529	124.761	222.018	259.401	111.805	92.8093
20.7565	94.0678	118.081	96.4356	60.3651	24.2815	246.984	84.0722	123.29	62.3607	147.361	164.828	147.898	84.5392	218.506	31.8233	85.7881	144.085	151.125	95.4468	161.4	222.561	111.938	34.7705	39.8497	1.20867	190.889	149.662	24.7441	87.3563	83.1646	31.9578	64.2551	33.0414	-26.0202	36.3916	156.304	243.61	150.931	89.57	114.359	174.801	155.693	293.618	181.548	143.823	283.143	230.53	141.588	233.039
20.7825	148.114	186.972	23.6897	113.996	68.6312	134.619	137.631	89.584	137.231	112.537	212.219	132.655	58.7369	125.372	118.243	-34.3927	195.443	154.372	159.172	186.678	258.066	58.9603	61.8077	68.5017	-11.4631	159.572	128.019	30.9841	60.431	82.7722	85.5725	12.2075	23.3017	39.243	124.161	91.4898	224.843	167.443	127.808	164.843	200.655	126.937	193.09	132.537	170.949	239.231	211.631	214.937	170.349
20.8085	204.226	172.638	90.5764	101.875	58.4129	138.495	155.932	168.414	197.226	224.902	280.582	110.694	73.8696	121.807	121.607	-1.6738	156.356	179.451	170.457	198.438	239.488	102.595	27.4002	21.0877	76.0389	155.363	164.851	25.7693	79.3759	41.2941	52.2377	118.127	89.2074	95.9883	195.001	156.951	171.057	149.563	93.4002	140.431	164.132	63.7878	212.432	204.683	255.982	134.569	254.732	247.707	155.063
20.8345	183.491	243.511	201.691	180.839	134.675	134.082	171.263	182.36	159.9	161.03	288.574	146.788	84.279	145.328	181.363	98.691	188.772	161.983	259.774	156.671	128.571	189.707	102.446	141.775	96.803	103.851	182.672	67.2803	0.22699	70.9523	39.4923	128.212	48.4737	120.542	235.198	77.3083	178.919	127.016	168.446	191.97	109.606	38.7377	195.884	281.838	284.115	135.854	281.492	195.572	241.298
20.8605	168.164	281.989	258.043	180.439	132.728	222.627	145.996	119.808	188.674	206.513	228.808	130.285	211.929	151.855	154.942	121.607	303.204	125.687	226.157	169.177	125.157	179.862	129.761	120.177	105.238	105.775	165.936	107.352	103.312	90.8552	153.567	126.681	26.1438	54.4456	136.875	132.473	272.245	99.1102	123.197	107.184	130.869	73.0029	265.245	321.352	252.996	255.01	301.661	222.674	297.62
20.8865	196.242	274.66	251.243	158.765	129.705	260.078	146.81	191.481	143.944	182.855	224.018	154.66	190.526	116.302	157.332	137.72	247.482	123.899	235.362	213.75	267.854	92.1234	156.645	135.78	127.615	142.138	114.586	162.078	176.317	41.2726	127.631	90.7949	146.033	111.063	167.839	226.496	253.87	207.331	162.735	122.511	273.854	91.2872	241.959	306.631	359.033	215.706	374.421	217.228	288.84
20.9125	203.823	314.925	245.739	194.392	147.804	360.633	99.4138	249.645	124.963	157.664	242.729	263.334	187.327	167.746	153.141	149.814	222.187	249.38	226.768	285.756	249.358	168.549	150.301	143.216	215.578	182.019	128.168	99.368	168.45	35.5704	105.963	93.7198	185.599	115.161	170.619	249.664	235.814	201.648	208.187	201.915	249.826	116.178	329.007	263.469	281.725	312.062	350.105	268.214	331.149
20.9385	275.465	348.48	268.66	192.08	104.087	346.544	180.821	270.117	141.117	157.848	249.892	210.781	237.338	229.203	167.297	155.937	247.252	226.14	257.428	261.406	225.709	219.574	138.439	163.068	170.05	191.439	110.81	75.1171	210.926	78.9747	109.848	133.522	150.855	159.469	201.473	210.994	243.982	187.072	170.541	219.031	187.582	188.196	337.267	314.285	260.975	278.144	309.806	338.791	308.177
20.9645	320.106	281.813	295.824	239.455	145.516	283.429	230.702	213.561	173.228	179.526	269.167	167.702	233.536	262.839	236.142	149.298	213.712	247.127	301.884	173.545	344.895	245.884	229.728	183.763	144.122	253.844	175.966	167.683	203.803	149.768	179.218	189.006	126.955	204.495	279.799	264.905	340.4	284.728	200.41	216.031	323.481	247.93	277.056	380.632	368.713	228.985	335.617	293.202	312.556
20.9905	270.946	339.528	382.306	257.287	214.275	410.486	311.292	259.983	170.331	264.335	369.542	292.632	256.304	307.951	228.153	183.598	262.041	201.092	406.204	246.116	397.243	233.727	228.226	221.304	195.216	245.506	269.481	157.27	249.438	205.995	209.905	240.98	173.834	227.112	196.37	272.418	374.301	367.936	276.172	267.172	389.596	200.343	345.233	369.095	350.343	389.016	313.829	292.98	344.406
21.0165	326.185	420.643	441.301	315.629	265.339	454.411	319.803	302.004	138.929	360.414	404.011	375.301	274.701	336.175	191.144	222.301	262.196	193.383	360.83	252.462	328.254	302.882	293.704	261.213	201.448	319.267	228.298	236.001	258.233	220.093	283.363	172.653	177.581	175.728	244.349	319.673	419.243	399.131	271.107	259.499	304.912	224.458	379.315	363.523	337.953	431.981	328.946	419.564	365.479
21.0425	399.468	408.408	422.692	316.84	245.347	394.285	339.813	366.492	212.602	337.656	443.159	356.05	319.875	274.817	252.195	245.419	317.405	291.108	294.247	259.036	374.108	272.113	296.643	284.493	315.835	326.569	281.454	282.951	263.913	234.987	276.075	139.777	198.32	241.515	357.072	359.642	390.73	425.481	248.16	194.075	294.32	345.096	399.258	459.096	401.22	329.052	395.085	394.484	514.736
21.0685	368.361	465.079	471.863	330.365	244.988	385.564	362.659	300.638	262.659	274.897	334.772	366.941	323.906	294.646	260.162	265.404	350.547	356.356	373.88	268.547	474.75	230.131	367.832	264.85	354.426	312.244	289.417	284.716	257.962	229.226	269.356	172.677	264.798	293.867	313.551	293.608	395.157	405.794	287.741	260.672	326.036	323.711	376.473	495.226	368.192	376.672	383.841	355.348	427.274
21.0945	374.54	455.067	429.694	375.697	231.44	399.923	421.803	269.941	220.399	288.918	339.687	327.578	382.867	352.831	294.826	174.031	419.355	353.638	367.468	249.638	414.874	292.157	293.303	244.969	246.74	347.185	255.615	223.003	214.108	147.537	262.905	204.743	220.159	213.938	327.18	242.37	366.8	370.527	294.283	247.758	334.568	258.306	386.052	495.034	335.057	361.27	449.042	333.196	352.342
21.1205	362.683	386.398	371.334	334.584	233.271	411.7	418.562	276.722	265.755	306.681	328.911	251.276	359.401	279.974	332.639	196.775	381.484	286.359	345.598	259.495	323.01	327.681	219.027	275.188	171.315	340.642	254.415	156.193	179.049	152.104	206.827	213.905	204.902	160.62	259.894	236.742	331.62	344.825	207.218	304.467	338.803	253.924	361.664	410.138	392.839	237.096	435.401	328.149	380.21
21.1465	357.971	365.119	375.551	230.257	223.233	352.87	311.2	206.472	244.461	254.722	318.619	257.437	259.495	236.96	237.541	217.995	315.46	248.108	298.904	322.505	293.688	281.745	151.847	207.779	171.562	290.381	303.085	132.085	190.187	111.643	184.937	91.0526	168.506	208.505	189.29	266.221	296.392	329.29	285.186	221.166	340.108	279.585	352.983	363.551	284.973	195.551	346.938	320.256	357.995
21.1725	269.574	294.23	275.281	231.106	131.899	303.388	233.394	84.5293	143.631	164.631	349.935	206.637	169.962	235.426	95.491	136.484	158.41	166.937	257.757	219.072	292.457	216.363	81.2096	136.464	137.847	233.14	310.394	132.234	159.07	113.66	146.847	21.1578	99.3244	195.701	149.363	180.059	283.788	321.942	289.714	108.91	335.942	233.261	360.757	339.101	228.406	288.978	325.381	292.725	306.101
21.1985	245.943	280.789	216.239	231.228	139.833	287.613	159.437	135.679	101.184	168.196	273.063	177.646	162.053	189.074	131.789	76.6237	135.306	68.5796	183.041	186.415	168.876	177.701	93.7999	72.3488	98.7776	191.041	223.041	118.789	77.4257	93.5136	136.899	-6.8489	79.5909	139.8	134.58	71.5687	233.184	217.755	197.239	140.196	243.404	199.085	304.096	289.723	215.074	255.491	433.603	256.8	247.986
21.2245	233.78	247.895	246.899	148.177	152.374	191.125	136.182	163.772	66.2295	135.315	222.739	169.389	105.147	203.227	126.59	47.832	143.2	134.042	93.5045	142.125	160.157	90.5746	55.8945	58.0519	97.0144	122.33	159.267	89.1145	100.402	48.5644	122.237	17.0968	113.349	86.7945	124.687	79.0669	166.527	151.159	184.174	125.062	135.352	134.59	218.917	198.3	142.207	207.182	299.045	190.055	214.419
21.2505	221.298	162.414	247.418	64.7899	82.9138	101.417	152.858	129.17	45.9831	134.739	299.117	99.1629	45.7948	146.721	94.7352	-2.21015	132.924	189.73	108.363	95.1727	194.604	81.4266	8.66959	91.1095	57.7267	158.118	175.361	93.4849	54.4702	47.4205	120.173	75.9855	84.7254	26.853	72.1021	151.864	155.484	209.49	112.909	20.1604	131.736	74.0438	222.863	193.427	114.108	199.105	135.044	129.979	232.673
21.2765	160.962	188.257	240.097	94.9148	19.0428	159.494	106.042	61.1464	24.9114	167.36	233.96	65.4127	53.0707	99.7817	100.833	8.01929	153.228	58.4075	127.859	76.5163	157.096	94.3587	45.4666	56.3579	14.8331	211.044	180.307	38.1464	67.1263	74.545	108.701	13.646	23.2273	14.4919	10.8322	85.8818	204.783	201.489	69.1237	38.7312	101.726	79.9392	227.806	215.201	125.413	217.045	130.439	168.599	245.702
21.3025	137.403	180.053	126.724	110.847	8.89414	198.617	90.2915	50.4581	20.0651	80.2879	134.069	95.8342	55.5267	114.155	59.7619	6.76193	131.702	15.0563	107.185	67.8642	130.386	51.0738	18.7963	17.7831	4.69765	119.66	124.993	3.03512	41.6041	17.3434	65.702	-48.4178	1.52672	14.5567	-3.27678	29.5479	179.168	103.339	81.6122	62.591	41.5012	31.7963	167.792	190.471	154.206	158.031	167.689	204.642	212.104
21.3285	187.71	141.054	73.8833	96.9147	44.1037	200.374	121.783	104.579	-16.9569	31.4396	165.76	24.4184	60.1194	67.3712	40.1194	-47.5132	109.332	45.2086	68.1587	66.0117	107.34	76.8833	-80.4897	40.5709	19.1115	30.5445	34.7807	48.3005	-28.4134	-24.4947	17.2243	4.21135	31.6943	28.5053	7.19286	53.6601	165.891	117.999	79.6601	83.7442	66.0224	55.5894	157.505	158.749	162.405	166.647	230.629	117.739	133.781
21.3545	148.874	103.855	129.987	66.4237	33.3586	199.954	54.9131	52.8938	-14.2083	25.679	119.913	4.4325	84.51	13.0909	56.1438	-47.2154	91.6596	96.0469	85.223	7.37791	122.399	109.457	-86.5746	62.3004	15.9994	72.7723	34.3145	71.7318	53.5504	29.2423	-16.5429	16.8814	-10.3809	-3.51117	110.218	86.6737	174.725	182.144	68.2283	82.7635	129.013	79.5152	147.973	204.616	118.79	136.815	211.149	105.772	131.746
21.3805	89.2144	163.989	134.188	36.6811	-60.1599	138.333	77.2944	-1.90966	52.583	79.9055	24.8254	59.9607	70.7217	5.62924	44.981	-8.5985	65.6236	46.751	73.1253	20.7961	120.825	44.9956	-19.7225	88.6089	-25.1746	186.004	49.7735	31.4624	60.4049	36.3643	46.7239	-15.6301	-82.1949	-44.3708	177.825	77.4883	127.312	156.618	78.5052	-6.74506	107.255	26.5458	105.572	178.809	75.6495	69.096	132.079	154.883	139.105
21.4065	124.915	169.099	79.373	57.2169	-43.3876	90.1073	102.263	3.14382	-9.87649	84.227	61.5089	72.7199	53.7077	67.9816	74.9329	11.6651	32.016	-50.8318	45.2777	60.0769	121.793	22.3386	24.726	68.8761	-15.1523	109.831	24.1438	12.2534	25.2838	-10.0022	162.945	-55.5783	-89.8684	-23.2679	79.1904	54.726	82.5191	137.72	130.332	-0.04278	56.1073	-26.0813	65.9917	132.351	102.878	104.714	121.278	165.726	136.32
21.4325	88.4552	88.2169	64.421	-8.58608	-28.8062	118.352	34.4095	-3.57674	-112.919	44.4348	139.572	87.7926	86.0242	100.15	41.4552	-11.3016	42.8867	-38.29	18.508	94.694	152.738	19.3154	45.7238	11.0265	-39.3681	3.95545	-5.7534	4.68469	61.1481	-5.56519	130.962	-100.549	-61.5927	-10.6455	28.0105	54.5196	99.8041	125.671	105.604	79.4348	68.0793	-14.8404	8.28788	129.343	102.864	100.547	175.873	66.4024	124.398
21.4585	58.6619	111.489	93.0605	37.1416	-37.4053	181.052	30.9261	64.889	-83.6533	7.79513	113.573	36.8751	60.6735	54.7662	-56.4691	-46.7043	75.0269	9.16593	-73.5282	85.9423	116.989	6.70359	38.0477	4.24125	-113.469	18.4637	2.16593	-50.4818	65.8125	-0.16663	32.5309	-92.0948	-34.8387	24.2331	79.5356	47.2749	159.771	147.863	65.9052	88.6989	64.283	82.3467	75.9817	132.582	98.7835	120.267	194.048	21.5402	47.2366
21.4845	127.052	97.4035	57.1441	99.282	19.3268	187.029	30.8535	58.1372	-6.7499	-37.6964	118.7	-7.05507	-12.5508	13.7087	-22.6128	-25.9637	16.007	30.8156	-1.88095	53.6699	79.7389	39.7389	22.6398	-1.03179	-91.918	55.3337	-2.68783	-91.7189	56.2199	-60.3292	58.3415	-43.9637	2.81475	96.3492	115.373	28.663	124.48	165.091	87.0596	31.7242	70.5096	123.281	108.023	167.228	122.495	143.075	182.899	83.0216	77.8449
21.5105	145.437	62.9496	48.0676	-15.8752	2.51237	120.101	48.2639	27.5992	-33.2627	-45.8019	152.392	-40.3124	7.35827	17.044	-2.80189	13.8266	-11.1287	25.0937	110.269	77.8527	89.3397	3.93104	-1.60811	-58.7522	-24.1759	114.193	15.8427	-77.6392	106.382	-101.904	89.1223	13.4341	21.6118	45.7659	97.7819	44.8216	125.209	182.552	97.29	-8.58702	129.824	-10.449	67.8216	154.56	98.536	125.413	187.023	88.6539	109.858
21.5365	133.469	118.285	96.5693	9.80698	-52.9356	85.3021	66.1649	128.638	-49.7837	-48.3989	122.153	2.45403	-13.0361	39.9786	-9.9332	-46.4087	77.0423	34.084	40.182	52.4688	88.6992	-25.269	-42.2763	-33.1244	31.4516	135.65	69.4002	-17.1072	147.829	-60.5043	49.2948	6.23839	-27.2641	-43.1513	32.4247	126.532	173.854	171.243	40.7654	-11.2077	94.3119	-82.1121	121.873	127.574	56.4124	69.2874	185.059	168.018	54.5251
21.5625	97.4938	159.189	83.197	55.9794	-63.8332	82.9457	52.1465	133.737	8.12961	36.3843	149.627	64.917	-28.796	4.64047	35.2342	-84.85	128.469	25.3471	-1.57355	31.1296	82.364	-7.0711	11.2124	64.7822	-23.7981	96.1513	21.6068	36.6524	51.4026	-55.0999	39.6524	-10.5904	9.12471	16.037	15.1837	121.883	150.556	94.1043	6.59348	8.86154	30.7654	2.24259	110.937	131.506	58.4889	53.6896	183.469	138.332	37.7114
21.5885	50.0746	118.488	67.4058	23.0974	3.53863	83.5386	22.18	102.691	2.05474	28.9266	161.578	17.4058	25.3052	-18.3987	13.1098	-19.1682	115.152	66.7142	4.08225	60.6088	73.8242	14.8119	17.3801	34.5358	-96.8874	37.5035	29.8745	-18.8855	-13.2232	-94.3285	35.7113	-24.8352	35.6335	30.3678	79.476	86.1677	164.16	106.09	97.5462	67.7768	66.902	-9.71471	151.226	150.879	99.5861	147.042	197.468	64.9523	119.682
21.6145	-0.40643	93.0859	142.517	38.8455	-8.91026	120.658	3.92946	63.3264	2.77679	-12.04	110.697	41.6775	10.1127	34.231	10.6547	-9.20414	81.5439	102.899	-1.86825	62.021	71.0325	81.4867	-96.2538	39.8035	-33.1736	102.01	10.3798	-80.685	38.4714	-26.9904	22.6737	-72.8339	-39.1851	-8.29191	81.5974	63.6661	102.212	124.334	145.727	50.8378	109.368	29.2615	154.433	130.082	74.1699	151.987	180.903	113.17	135.88
21.6405	48.922	100.581	165.728	51.4118	-38.7285	125.586	57.7524	54.5799	5.62094	20.0347	115.236	26.7584	30.2774	108.168	89.3051	-52.2723	62.4118	72.966	63.8211	24.963	81.308	99.5522	-72.4888	114.068	-40.4799	160.343	-27.6262	39.8869	56.8607	-2.99745	17.3476	-4.97273	-69.4142	15.0332	12.1049	24.1691	96.2991	165.894	113.624	-1.79725	76.9719	100.896	111.992	166.616	67.4805	113.584	107.864	77.1049	80.7114
21.6665	141.59	92.4976	127.724	79.147	36.5303	82.6504	10.1743	117.609	14.2043	12.2439	153.514	-23.4069	2.39802	91.4213	92.5549	-80.9881	67.5331	62.2439	107.611	15.1306	94.9751	53.5154	6.18518	61.3244	-50.8926	148.399	55.2807	51.1539	26.4581	-59.9662	27.8946	5.20979	-71.9676	16.9751	18.5112	43.7254	199.053	107.095	58.3216	37.8209	23.6845	86.072	170.803	148.671	88.4553	134.897	116.146	87.9532	194.188
21.6925	108.707	8.31079	133.827	77.7976	46.86	60.9127	-85.9694	90.4647	43.462	-0.86951	144.946	-26.9083	-10.3855	-16.1122	31.0972	-77.7169	57.6131	19.9821	48.6769	17.3358	95.1582	26.9446	26.5535	-15.9319	-20.5061	105.402	63.3746	-31.1497	-30.3258	-58.6018	81.1915	-48.5727	-78.5977	-2.14274	47.1305	42.0667	165.19	43.6991	69.0653	32.9474	76.885	70.1582	131.554	106.791	125.974	178.58	180.461	145.189	174.612
21.7185	90.819	42.4902	80.4631	70.435	2.29973	138.747	-12.0894	3.47975	-2.7523	-53.4016	141.734	77.7722	0.05104	16.2331	29.6619	-122.747	86.1312	-39.7721	39.9626	69.358	76.9106	63.7004	34.9876	-20.899	-40.2195	91.7087	17.3164	10.5432	-0.18934	-60.2882	8.3913	-16.3933	-98.8189	21.7139	26.4683	25.615	141.189	68.256	108.325	16.2612	116.595	74.5651	86.615	172.557	168.949	171.032	203.013	126.982	172.83
21.7445	124.837	106.188	45.0055	68.676	6.61542	160.356	-48.5825	-28.1697	-29.4291	-23.1157	98.9895	72.7376	64.6315	111.547	18.6466	-78.5589	126.685	56.8691	82.7148	62.8758	112.61	94.1353	41.7452	37.8995	-5.38367	118.25	14.2186	-20.5134	40.7148	-91.2994	-50.3231	-31.895	-53.574	55.1571	43.5472	6.21954	149.998	42.9222	103.203	4.56237	96.7064	48.6078	37.2953	168.448	147.722	114.609	251.204	89.0586	157.372
21.7705	126.932	46.372	83.4535	-24.4813	-48.3019	112.426	-21.4378	19.785	-22.1878	70.3285	16.2959	25.5241	48.5622	67.4698	37.3502	8.64371	85.3937	98.0622	45.4263	92.8013	180.818	101.051	-50.8943	88.1926	4.94806	106.926	43.6111	34.4589	23.4535	-10.3563	-21.7911	-9.68238	-22.9922	-32.3998	-12.1824	57.1654	142.839	126.258	82.5296	12.372	13.0133	54.7741	82.9535	148.617	90.1328	139.78	250.992	84.8068	150.111
21.7965	156.498	13.8192	119.336	11.2771	0.21651	126.796	77.3613	38.4219	-96.5585	10.2672	32.2185	22.5843	-12.8521	17.962	67.6078	11.414	45.0442	-26.811	42.0853	116.483	103.524	58.6449	-71.9929	8.87587	-21.4763	93.2576	121.768	60.688	28.8739	51.2125	57.42	-15.3706	-64.3276	14.6549	-50.5134	65.5432	127.882	162.755	126.256	55.3769	68.0442	112.664	173.439	169.545	123.489	102.895	160.69	117.608	112.275
21.8225	64.6277	-0.49086	90.4963	27.0034	27.1006	116.988	116.332	62.4477	-61.5665	-49.4665	145.186	9.74489	10.3363	43.6135	63.6934	-88.8966	28.5134	-33.6651	40.9577	87.0034	124.565	29.1392	-16.1094	-34.1751	-11.7965	154.481	19.0049	22.4977	-11.4351	8.52629	50.1035	-10.3723	33.2063	67.8392	5.07059	25.2506	158.545	191.941	137.889	20.9392	84.5649	31.1206	127.856	161.628	164.281	72.1877	161.761	124.366	111.119
21.8485	56.0705	-53.4035	79.7547	-43.0036	-88.372	84.3863	59.6435	52.7053	-24.3318	39.6867	141.984	62.7207	49.2349	58.9624	32.3214	-108.657	47.1138	24.7516	65.6558	9.306	130.882	56.2349	9.12616	-52.3287	47.4451	108.588	18.4203	8.28745	43.0303	-89.9418	2.59091	-42.6693	65.1144	22.1014	11.0953	-14.3504	102.334	168.907	97.7145	-38.7496	77.8418	50.0643	89.3925	167.448	100.148	140.08	183.015	144.083	77.3585
21.8745	95.7869	70.8806	112.943	-43.751	-96.8267	76.125	1.80059	88.3334	-58.4128	24.7249	107.943	57.3961	-5.28881	21.9736	8.72921	-93.6133	101.809	30.9607	40.4581	-36.5996	68.9022	-19.3775	38.3918	-40.9377	49.2231	46.9203	61.0003	-16.831	41.5382	-71.5152	-24.96	-54.7553	-91.6219	80.1647	31.7472	-28.2931	103.6	139.124	102.347	-97.8887	9.04428	75.4048	129.898	176.09	153.125	161.129	154.667	141.823	113.418
21.9005	99.1208	10.3065	100.508	-26.1372	-67.3229	56.2745	-16.8383	114.484	-70.903	21.4357	73.1773	-13.7098	19.0562	37.2259	-11.3953	-52.9597	113.347	-16.5079	39.5081	-44.3385	102.798	-2.14505	-63.6857	31.1212	-31.2416	53.6452	51.266	44.9196	20.9838	-69.7741	53.0484	-34.4596	-92.1532	39.2334	-3.91112	46.8553	103.193	202.709	77.2742	-5.81386	89.4031	11.8301	130.621	121.799	111.573	126.331	122.258	65.3388	164.774
21.9265	82.7785	37.6061	101.233	-50.7043	-105.986	142.681	44.4395	47.8015	-11.1525	74.0256	69.0945	-13.0722	3.62321	59.8073	-44.7962	-84.072	129.307	30.0659	57.5946	33.5313	64.5198	46.175	-110.796	65.359	29.882	95.7151	25.9394	40.5488	6.85323	-60.595	39.8361	-35.8651	-52.5952	-80.233	30.6291	130.221	78.8473	144.554	79.29	95.4569	50.5946	-83.1182	84.5715	192.905	132.405	117.152	154.589	92.336	106.014
21.9525	104.273	65.0414	25.2166	-43.2	-11.3314	97.1444	-17.761	22.5869	-44.7361	62.2828	131.524	60.0946	38.671	31.7278	8.32417	-120.118	66.3644	-1.32548	60.9976	54.671	81.0757	52.8059	-106.592	12.9881	-11.3504	174.138	-6.11246	-76.3409	24.3301	-88.9208	-8.9397	-102.592	-2.64855	-56.2498	14.8911	82.9195	163.906	130.182	77.8721	-32.3941	73.7408	-12.1906	107.869	118.224	107.615	101.944	157.91	73.1195	81.1419
21.9785	59.813	35.3488	-58.7253	-55.593	3.22331	37.8486	-6.41355	15.6269	-82.6781	65.9765	102.542	5.12472	-20.1649	9.81058	95.4095	-69.7075	73.0641	6.87549	40.0978	-12.7075	0.70096	-35.4203	-88.1827	11.7052	-4.54582	95.5687	-50.8979	-54.983	60.9251	-64.6714	4.71199	-71.3688	-66.4338	-19.0412	61.3464	110.389	113.773	63.8914	76.4272	6.55277	131.99	-6.32843	52.2007	178.607	126.091	98.0641	200.725	-18.0412	126.844
22.0045	7.24088	16.6613	-16.5673	-4.19314	-61.8679	114.351	-20.1196	-33.0666	-81.3387	96.5456	29.8967	-47.2462	98.781	65.2409	14.8967	20.3606	31.9497	54.5566	-35.9441	109.516	-40.4054	-24.8816	-38.0339	-23.97	5.48577	22.9592	30.1973	-45.9346	17.4994	-88.4013	24.2177	7.94293	-25.819	-76.5074	87.1756	44.347	111.303	55.6681	91.645	25.3008	97.3049	19.8572	131.844	173.241	86.9361	45.4069	167.894	-60.9414	135.529
22.0305	15.1998	56.1206	56.6641	44.0541	-80.415	24.3865	-8.10317	-35.9575	-52.4757	88.7032	47.3728	27.2995	41.1402	103.929	-2.06512	-39.376	27.1011	-42.4541	-26.633	134.359	60.8489	17.499	8.9359	-122.931	46.061	80.3924	128.061	-36.0651	11.7169	-57.3749	63.1412	10.1138	36.3855	-33.9448	-24.72	51.8958	173.789	63.7365	96.2399	26.9623	-6.49419	-32.2635	126.61	185.703	144.869	51.9565	76.0679	14.757	101.564
[truncated: 1,152 more rows]
[truncated: 58 more columns]

## Sheet: Figure 3b-c
Figure 3b	Pristine			1st discharge			1st charge			2nd discharge			2nd charge			100th discharge			100th charge			Figure 3c	1st discharge			discharge after wash
[truncated: 5,770 more rows]

## Sheet: Figure 4
Figure 4d	Pristine MnO2			1st discharged MnO2-inner region			1st discharged MnO2-surface region			1st charged MnO2-inner region			1st charged MnO2-surface region			Newly deposted phase			Figure 4e		O K-edge								Mn L-edge								Figure 4f					Figure 4g
[truncated: 2,789 more rows]

[truncated: 38 more sheets: Figure 5, Figure 6, Fig. S1, Fig. S2, Fig. S4, Fig. S5, Fig. S6, Fig. S7, Fig. S9, Fig. S11, Fig. S14, Fig. S15, Fig. S16, Fig. S17, Fig. S19, Fig. S21, Fig. S29, Fig. S30, Fig. S31, Fig. S32 …]
